# Supplementary material for: Alpine grassland community productivity and diversity differences influence significantly plant sexual reproduction strategies
Source: PNAS Nexus. 2024 Aug 9;3(8):pgae297. doi: 10.1093/pnasnexus/pgae297 (PMC11310588; doi:10.1093/pnasnexus/pgae297)
Supplement: pgae297_Supplementary_Data [file pgae297_supplementary_data.zip]

Archive with 6 entries (6 files):
- PNASNEXUS-PNASNEXUS-2024-00082R-s01.docx
- PNASNEXUS-PNASNEXUS-2024-00082R-s02.xls
- PNASNEXUS-PNASNEXUS-2024-00082R-s03.xls
- PNASNEXUS-PNASNEXUS-2024-00082R-s04.xlsx
- PNASNEXUS-PNASNEXUS-2024-00082R-s05.xlsx
- PNASNEXUS-PNASNEXUS-2024-00082R-s06.xls
