# Supplementary material for: Alpine grassland community productivity and diversity differences influence significantly plant sexual reproduction strategies
Source: PNAS Nexus. 2024 Aug 9;3(8):pgae297. doi: 10.1093/pnasnexus/pgae297 (PMC11310588; doi:10.1093/pnasnexus/pgae297)
Supplement: pgae297_Supplementary_Data [file pgae297_supplementary_data.zip › PNASNEXUS-PNASNEXUS-2024-00082R-s02.xls]

## Sheet: Data
	Community structure (0.5 m * 0.5 m)			Soil pH			Soil total carbon (STC, %)			Soil total nitrogen (STN, %)			Soil total phosphorus (STP, %)
Community type	Quadrat NO.	Richness	Productivity (g)	0-10 cm	10-20 cm	20-40 cm	0-10 cm	10-20 cm	20-40 cm	0-10 cm	10-20 cm	20-40 cm	0-10 cm	10-20 cm	20-40 cm
Typical	1	19	118.53	7.1	7.3	7.6	7.12	3.76	2.83	0.72	0.56	0.43	1.1	0.87	0.61
Typical	2	21	97.18	7.5	7.8	7.8	5.44	3.92	2.19	0.65	0.39	0.36	0.99	0.91	0.56
Typical	3	20	107.45	6.8	7.2	7.5	6.17	4.35	2.57	0.52	0.47	0.31	1.27	0.95	0.64
Typical	4	21	103.52	6.7	6.6	7	5.34	3.87	1.96	0.59	0.37	0.34	1.12	0.86	0.55
Typical	5	21	135.82	7.2	7.6	7.7	7.53	4.66	2.73	1.01	0.79	0.41	1.02	1.02	0.44
Typical	6	20	128.3	6.9	7	7.2	6.75	3.73	2.66	0.82	0.38	0.32	1.04	0.85	0.54
Typical	7	16	92.92	7.4	7.5	7.8	4.99	2.99	2.48	0.75	0.5	0.38	0.86	0.75	0.67
Typical	8	24	109.24	6.7	7.2	7.4	6.08	3.65	2.76	0.68	0.49	0.4	1.04	0.84	0.59
Typical	9	21	127.15	6.3	6.8	7.1	7.49	4.62	3.23	0.93	0.55	0.32	1.28	1.06	0.71
Typical	10	18	105.44	7	7.1	7.2	5.87	4.07	2.23	0.68	0.46	0.35	1.08	0.91	0.6
Typical	11	20	119.06	6.6	7.1	7.5	7.11	4.85	2.69	0.77	0.53	0.34	1.04	1.03	0.57
Typical	12	19	112.33	6.7	6.7	7.3	5.51	4.32	2.12	0.63	0.37	0.38	1.24	0.93	0.74
Typical	13	21	114.26	6.5	6.9	7	7.33	5.69	3.42	0.88	0.44	0.42	1.17	1.15	0.61
Typical	14	25	107.67	6.8	7	7.5	5.95	4.43	3.19	0.63	0.41	0.41	1.08	0.96	0.45
Typical	15	22	111.82	7.1	7.5	7.9	6.9	3.64	2.88	0.8	0.46	0.36	1.23	0.86	0.56
Typical	16	21	106.96	7.5	7.8	7.7	5.35	3.32	2.82	0.78	0.47	0.42	1.07	0.82	0.53
Typical	17	17	98.83	7	7.2	7.6	6.27	4.52	3.18	0.57	0.46	0.35	1.15	0.98	0.65
Typical	18	21	121.37	6.6	6.8	7	7.96	4.97	3.65	0.87	0.44	0.39	0.96	1.03	0.69
Typical	19	23	116.89	6.7	7	7.5	6.66	3.92	2.04	0.69	0.43	0.27	1.14	0.88	0.58
Typical	20	20	123.58	7.4	7.7	8	6.48	4.38	3.28	0.85	0.52	0.38	0.98	0.9	0.68
High-productivity	1	21	127.48	6.6	6.9	7.3	7.26	4.88	3.06	0.61	0.4	0.32	0.94	1.02	0.63
High-productivity	2	19	132.62	6.3	6.5	6.7	6.73	4.25	2.88	0.7	0.56	0.37	0.97	0.91	0.63
High-productivity	3	18	147.31	7.2	7.5	7.8	7.87	4.98	3.26	0.85	0.48	0.39	1.09	1.06	0.42
High-productivity	4	23	131.27	6.9	7	7.2	5.43	3.5	3.31	0.64	0.41	0.33	0.91	0.81	0.5
High-productivity	5	18	158.2	7	6.9	7	6.56	4.48	3.21	0.6	0.66	0.48	0.89	0.94	0.69
High-productivity	6	22	126.58	6.7	7.4	7.7	5.16	3.93	3.09	0.68	0.45	0.32	1.21	0.9	0.56
High-productivity	7	20	169.42	7.1	7.7	8.1	8.35	5.04	3.72	0.93	0.61	0.47	1	1.08	0.54
High-productivity	8	19	123.84	6.5	6.6	7.1	5.33	3.92	2.98	0.81	0.46	0.38	0.95	0.86	0.56
High-productivity	9	25	156.78	7.6	7.7	7.3	7.02	3.31	2.72	0.89	0.43	0.4	1.07	0.81	0.49
High-productivity	10	21	137.97	6.4	6.7	7.2	6.87	4.68	2.84	0.72	0.53	0.37	0.9	0.99	0.66
High-productivity	11	24	164.58	7.3	7.5	7.8	7.76	5.25	3.15	1.04	0.63	0.44	1.03	1.1	0.49
High-productivity	12	20	146.43	7.2	7.4	7.9	6.46	4.35	2.98	0.78	0.57	0.36	0.91	0.98	0.64
High-productivity	13	21	124.92	6.8	7	7.2	7.41	4.74	3.22	0.74	0.43	0.41	1.23	1.01	0.63
High-productivity	14	22	150.29	7	7.2	7.7	8.01	5.69	3.09	0.93	0.66	0.54	1.02	1.16	0.55
High-productivity	15	17	123.47	6.6	6.7	6.9	6.14	3.85	2.41	0.73	0.42	0.33	1.17	0.86	0.54
High-productivity	16	20	146.57	6.7	6.9	7.2	5.78	4.32	3.46	0.85	0.48	0.44	0.79	0.94	0.61
High-productivity	17	23	153.38	6.8	7.2	7.4	6.54	3.73	2.48	0.76	0.47	0.33	0.98	0.86	0.54
High-productivity	18	24	134.6	6.6	6.9	7.5	6.63	3.59	2.85	0.88	0.58	0.47	1.01	0.82	0.57
High-productivity	19	22	132.77	7.5	7.1	7.2	6.43	5.28	3.06	0.8	0.55	0.4	1.2	1.09	0.73
High-productivity	20	23	148.56	6.5	7.4	7.4	6.2	4.49	2.59	0.86	0.45	0.38	0.99	0.98	0.61
Low-productivity	1	23	102.54	6.9	7.5	7.8	7.45	4.85	2.99	0.69	0.4	0.35	0.94	1.04	0.7
Low-productivity	2	19	89.23	7.4	7.7	8.1	5.98	3.97	2.06	0.6	0.39	0.26	1.18	0.91	0.6
Low-productivity	3	18	85.09	6.7	6.5	6.9	5.46	3.47	2.49	0.72	0.47	0.32	1.06	0.79	0.62
Low-productivity	4	22	96.45	7.1	7.2	7.4	5.7	3.63	1.96	0.64	0.41	0.39	0.9	0.84	0.52
Low-productivity	5	20	117.22	6.5	6.8	7	7.11	4.37	3.17	0.95	0.68	0.41	0.99	0.94	0.76
Low-productivity	6	16	82.4	7.2	7.4	7.2	5.98	3.15	2.03	0.66	0.39	0.37	1.14	0.78	0.51
Low-productivity	7	21	105.84	7.6	7.5	8	6.46	3.78	2.67	0.54	0.4	0.29	0.8	0.88	0.58
Low-productivity	8	22	82.26	6.7	6.9	7.4	6.2	4.18	2.61	0.69	0.31	0.38	1.13	0.92	0.59
Low-productivity	9	16	69.44	7.5	7.8	8.1	4.83	3.07	2.95	0.67	0.51	0.31	0.97	0.78	0.55
Low-productivity	10	23	98.07	6.6	6.4	6.9	6.93	4.5	2.45	0.74	0.47	0.36	1.18	0.95	0.69
Low-productivity	11	18	63.95	7.5	8	8.2	4.97	3.77	2.02	0.58	0.43	0.28	1.02	0.89	0.59
Low-productivity	12	19	91.35	7.2	7.4	7.1	5.72	4.18	2.34	0.65	0.42	0.33	1.08	0.93	0.63
Low-productivity	13	21	99.63	6.9	7.3	7.6	6.13	4.66	2.33	0.73	0.47	0.42	0.95	1.01	0.71
Low-productivity	14	17	73.28	7.4	7.7	8.1	5.2	3.51	2.2	0.63	0.44	0.35	1.06	0.84	0.57
Low-productivity	15	20	80.79	6.8	7.1	7.3	4.85	4.08	2.49	0.64	0.3	0.34	1.21	0.91	0.58
Low-productivity	16	24	113.96	7	7.4	7.6	7.98	4.59	2.52	0.82	0.55	0.38	1.25	1	0.73
Low-productivity	17	22	78.37	7.1	7	7.5	6.77	3.87	2.44	0.67	0.45	0.35	1.09	0.87	0.65
Low-productivity	18	19	75.29	6.6	6.9	7	6.58	3.58	2.36	0.71	0.53	0.41	1.14	0.82	0.57
Low-productivity	19	21	110.78	7.3	7.5	7.6	7.24	4.43	2.83	0.95	0.63	0.38	1.06	0.98	0.75
Low-productivity	20	20	94.18	7	7.2	7.4	5.84	3.43	2.27	0.58	0.39	0.34	1.23	0.81	0.54
High-diversity	1	26	118.74	7.5	7.8	8.2	6.82	3.91	2.98	0.76	0.48	0.39	1.13	0.91	0.63
High-diversity	2	29	125.8	6.9	7.2	7	5.43	3.82	2.39	0.78	0.55	0.45	0.91	0.87	0.65
High-diversity	3	24	109.78	7.7	8	7.9	6.04	4.49	2.91	0.75	0.49	0.33	1.09	1.01	0.7
High-diversity	4	21	114.87	7.2	7.4	8	5.95	4.19	2.34	0.73	0.47	0.32	0.93	0.94	0.66
High-diversity	5	30	138.32	6.3	6.5	6.8	7.58	5.1	2.96	0.67	0.44	0.37	1.14	1.04	0.46
High-diversity	6	23	99.68	6.9	7.1	7.2	4.44	2.63	2.6	0.7	0.33	0.22	1.17	0.68	0.43
High-diversity	7	27	119.69	7.2	7.4	7.8	6.29	3.82	2.41	0.64	0.46	0.33	1.32	0.88	0.61
High-diversity	8	25	132.23	6.5	6.7	6.9	7.13	4.3	2.76	0.87	0.52	0.38	1.11	0.93	0.69
High-diversity	9	26	114.38	7.1	7.3	7.6	6.48	3.91	3.64	0.83	0.56	0.45	1.25	0.89	0.66
High-diversity	10	24	142.43	6.4	6.9	7.3	6.95	4.11	2.84	0.7	0.48	0.33	1.37	0.9	0.65
High-diversity	11	27	119.37	7	7.1	6.9	6.6	4.37	2.33	0.96	0.55	0.39	1.04	0.95	0.71
High-diversity	12	20	97.47	7.6	7.7	8	6.08	3.75	2.12	0.53	0.38	0.38	1.01	0.88	0.57
High-diversity	13	29	147.61	6.6	6.9	7.4	8.11	4.24	3.39	0.86	0.56	0.37	1.09	0.92	0.64
High-diversity	14	28	110.94	7	7.2	7.5	6.53	4.68	3.18	0.61	0.36	0.35	1.09	1	0.67
High-diversity	15	25	129.21	6.8	7	7.2	5.57	4.95	2.51	0.58	0.28	0.23	1.15	1.04	0.73
High-diversity	16	21	103.23	7.4	7.6	7.9	4.81	3.34	2.08	0.67	0.37	0.34	1.07	0.81	0.52
High-diversity	17	23	122.54	7.1	7.3	7.6	7.62	5.19	3.12	0.72	0.49	0.31	1.26	1.09	0.63
High-diversity	18	25	113.23	6.7	7	7.3	6.37	4.48	2.72	0.61	0.48	0.33	1.03	0.97	0.69
High-diversity	19	24	105.36	7.3	7.5	7.8	5.15	3.51	2.59	0.57	0.34	0.36	0.93	0.83	0.53
High-diversity	20	22	108.59	6.8	7	7.2	5.33	4.21	2.24	0.83	0.53	0.34	0.97	0.92	0.68
Low-diversity	1	16	100.5	7.4	7.6	7.9	5.02	4.22	2.23	0.64	0.47	0.35	0.82	0.95	0.49
Low-diversity	2	17	98.24	6.8	7.1	7.2	6.11	3.45	2.96	0.73	0.45	0.32	1.21	0.81	0.56
Low-diversity	3	16	84.38	7.3	7.5	7.8	5.83	3.83	2.4	0.6	0.35	0.34	1.01	0.88	0.57
Low-diversity	4	15	107.8	6.6	7.2	7.4	6.61	3.69	2.79	0.55	0.46	0.37	0.84	0.85	0.6
Low-diversity	5	20	103.06	7.2	7.1	7.7	5.03	4.11	2.16	0.75	0.36	0.25	0.9	0.91	0.49
Low-diversity	6	18	124.25	7.3	7.5	7.8	7.64	4.57	2.53	0.82	0.48	0.38	1.16	1	0.7
Low-diversity	7	17	98.27	6.7	7.1	7.3	7.25	4.41	3.22	0.65	0.47	0.37	0.9	0.96	0.53
Low-diversity	8	16	100.5	7.5	7.8	8.1	5.63	3.89	2.69	0.73	0.53	0.44	1.07	0.91	0.65
Low-diversity	9	19	128.66	7	7.2	7.5	7.76	4.52	2.62	0.81	0.44	0.41	0.88	0.98	0.53
Low-diversity	10	15	105.74	6.4	6.7	7	6.72	3.75	2.93	0.7	0.51	0.39	1.2	0.84	0.62
Low-diversity	11	18	112.31	7.5	7.8	8.1	6.38	4.24	2.72	0.83	0.54	0.34	1.19	0.96	0.45
Low-diversity	12	14	96.4	7	7.2	7.5	5.26	2.9	3.18	0.58	0.42	0.36	1.01	0.73	0.49
Low-diversity	13	21	108.87	7.1	7.4	7.6	6.82	4.07	2.19	0.74	0.39	0.31	0.89	0.92	0.61
Low-diversity	14	18	120.32	6.5	6.8	7	5.02	3.83	2.65	0.65	0.48	0.35	0.9	0.86	0.6
Low-diversity	15	19	127.26	7.2	7.5	7.8	5.53	3.98	2.08	0.84	0.45	0.24	1.17	0.91	0.47
Low-diversity	16	16	114.2	6.6	7	7.2	6.81	3.81	3.37	0.65	0.4	0.29	0.95	0.86	0.6
Low-diversity	17	17	105.38	6.6	6.5	6.7	5.37	3.52	2.15	0.55	0.42	0.23	1.05	0.8	0.55
Low-diversity	18	18	115.13	6.9	7.4	7.8	5.16	3.22	2.84	0.78	0.51	0.37	0.99	0.79	0.57
Low-diversity	19	22	118.56	7.4	7.2	7.5	7.09	5.26	2.78	0.67	0.41	0.24	0.98	1.09	0.61
Low-diversity	20	16	108.29	7	7.3	7.5	6.45	4.4	3.14	0.72	0.42	0.32	1.16	0.97	0.66
