# Supplementary material for: Alpine grassland community productivity and diversity differences influence significantly plant sexual reproduction strategies
Source: PNAS Nexus. 2024 Aug 9;3(8):pgae297. doi: 10.1093/pnasnexus/pgae297 (PMC11310588; doi:10.1093/pnasnexus/pgae297)
Supplement: pgae297_Supplementary_Data [file pgae297_supplementary_data.zip › PNASNEXUS-PNASNEXUS-2024-00082R-s03.xls]

## Sheet: Data
Species NO.	Species name	Individual NO.	Community type	Pollination type	Clonality	Flowering type	Individual size level	Flowering time (Julian day)
1	Allium cyaneum	1	Typical	Entomophily	Yes	Late flowering	Small size	222
1	Allium cyaneum	2	Typical	Entomophily	Yes	Late flowering	Small size	222
1	Allium cyaneum	3	Typical	Entomophily	Yes	Late flowering	Small size	222
1	Allium cyaneum	4	Typical	Entomophily	Yes	Late flowering	Small size	222
1	Allium cyaneum	5	Typical	Entomophily	Yes	Late flowering	Small size	222
1	Allium cyaneum	6	Typical	Entomophily	Yes	Late flowering	Small size	222
1	Allium cyaneum	7	Typical	Entomophily	Yes	Late flowering	Small size	229
1	Allium cyaneum	8	Typical	Entomophily	Yes	Late flowering	Small size	229
1	Allium cyaneum	9	Typical	Entomophily	Yes	Late flowering	Small size	229
1	Allium cyaneum	10	Typical	Entomophily	Yes	Late flowering	Small size	229
1	Allium cyaneum	11	Typical	Entomophily	Yes	Late flowering	Small size	229
1	Allium cyaneum	12	Typical	Entomophily	Yes	Late flowering	Small size	229
1	Allium cyaneum	13	Typical	Entomophily	Yes	Late flowering	Small size	229
1	Allium cyaneum	14	Typical	Entomophily	Yes	Late flowering	Small size	229
1	Allium cyaneum	15	Typical	Entomophily	Yes	Late flowering	Small size	236
1	Allium cyaneum	16	Typical	Entomophily	Yes	Late flowering	Small size	236
1	Allium cyaneum	17	Typical	Entomophily	Yes	Late flowering	Small size	236
1	Allium cyaneum	18	Typical	Entomophily	Yes	Late flowering	Small size	236
1	Allium cyaneum	19	Typical	Entomophily	Yes	Late flowering	Small size	236
1	Allium cyaneum	20	Typical	Entomophily	Yes	Late flowering	Small size	236
1	Allium cyaneum	21	Typical	Entomophily	Yes	Late flowering	Small size	236
1	Allium cyaneum	22	Typical	Entomophily	Yes	Late flowering	Small size	242
1	Allium cyaneum	23	High productivity	Entomophily	Yes	Late flowering	Small size	222
1	Allium cyaneum	24	High productivity	Entomophily	Yes	Late flowering	Small size	222
1	Allium cyaneum	25	High productivity	Entomophily	Yes	Late flowering	Small size	229
1	Allium cyaneum	26	High productivity	Entomophily	Yes	Late flowering	Small size	229
1	Allium cyaneum	27	High productivity	Entomophily	Yes	Late flowering	Small size	229
1	Allium cyaneum	28	High productivity	Entomophily	Yes	Late flowering	Small size	229
1	Allium cyaneum	29	High productivity	Entomophily	Yes	Late flowering	Small size	236
1	Allium cyaneum	30	High productivity	Entomophily	Yes	Late flowering	Small size	236
1	Allium cyaneum	31	High productivity	Entomophily	Yes	Late flowering	Small size	236
1	Allium cyaneum	32	High productivity	Entomophily	Yes	Late flowering	Small size	236
1	Allium cyaneum	33	High productivity	Entomophily	Yes	Late flowering	Small size	236
1	Allium cyaneum	34	High productivity	Entomophily	Yes	Late flowering	Small size	236
1	Allium cyaneum	35	High productivity	Entomophily	Yes	Late flowering	Small size	236
1	Allium cyaneum	36	High productivity	Entomophily	Yes	Late flowering	Small size	236
1	Allium cyaneum	37	High productivity	Entomophily	Yes	Late flowering	Small size	236
1	Allium cyaneum	38	High productivity	Entomophily	Yes	Late flowering	Small size	236
1	Allium cyaneum	39	High productivity	Entomophily	Yes	Late flowering	Small size	236
1	Allium cyaneum	40	High productivity	Entomophily	Yes	Late flowering	Small size	242
1	Allium cyaneum	41	High productivity	Entomophily	Yes	Late flowering	Small size	242
1	Allium cyaneum	42	High productivity	Entomophily	Yes	Late flowering	Small size	242
1	Allium cyaneum	43	High productivity	Entomophily	Yes	Late flowering	Small size	242
1	Allium cyaneum	44	High productivity	Entomophily	Yes	Late flowering	Small size	242
1	Allium cyaneum	45	High productivity	Entomophily	Yes	Late flowering	Small size	242
1	Allium cyaneum	46	High productivity	Entomophily	Yes	Late flowering	Small size	242
1	Allium cyaneum	47	Low productivity	Entomophily	Yes	Late flowering	Small size	216
1	Allium cyaneum	48	Low productivity	Entomophily	Yes	Late flowering	Small size	216
1	Allium cyaneum	49	Low productivity	Entomophily	Yes	Late flowering	Small size	216
1	Allium cyaneum	50	Low productivity	Entomophily	Yes	Late flowering	Small size	216
1	Allium cyaneum	51	Low productivity	Entomophily	Yes	Late flowering	Small size	216
1	Allium cyaneum	52	Low productivity	Entomophily	Yes	Late flowering	Small size	222
1	Allium cyaneum	53	Low productivity	Entomophily	Yes	Late flowering	Small size	222
1	Allium cyaneum	54	Low productivity	Entomophily	Yes	Late flowering	Small size	222
1	Allium cyaneum	55	Low productivity	Entomophily	Yes	Late flowering	Small size	222
1	Allium cyaneum	56	Low productivity	Entomophily	Yes	Late flowering	Small size	222
1	Allium cyaneum	57	Low productivity	Entomophily	Yes	Late flowering	Small size	222
1	Allium cyaneum	58	Low productivity	Entomophily	Yes	Late flowering	Small size	222
1	Allium cyaneum	59	Low productivity	Entomophily	Yes	Late flowering	Small size	222
1	Allium cyaneum	60	Low productivity	Entomophily	Yes	Late flowering	Small size	222
1	Allium cyaneum	61	Low productivity	Entomophily	Yes	Late flowering	Small size	222
1	Allium cyaneum	62	Low productivity	Entomophily	Yes	Late flowering	Small size	222
1	Allium cyaneum	63	Low productivity	Entomophily	Yes	Late flowering	Small size	222
1	Allium cyaneum	64	Low productivity	Entomophily	Yes	Late flowering	Small size	229
1	Allium cyaneum	65	Low productivity	Entomophily	Yes	Late flowering	Small size	229
1	Allium cyaneum	66	Low productivity	Entomophily	Yes	Late flowering	Small size	229
1	Allium cyaneum	67	Low productivity	Entomophily	Yes	Late flowering	Small size	229
1	Allium cyaneum	68	Low productivity	Entomophily	Yes	Late flowering	Small size	229
1	Allium cyaneum	69	Low productivity	Entomophily	Yes	Late flowering	Small size	236
1	Allium cyaneum	70	Low productivity	Entomophily	Yes	Late flowering	Small size	236
1	Allium cyaneum	71	Low productivity	Entomophily	Yes	Late flowering	Small size	236
1	Allium cyaneum	72	High diversity	Entomophily	Yes	Late flowering	Small size	230
1	Allium cyaneum	73	High diversity	Entomophily	Yes	Late flowering	Small size	230
1	Allium cyaneum	74	High diversity	Entomophily	Yes	Late flowering	Small size	230
1	Allium cyaneum	75	High diversity	Entomophily	Yes	Late flowering	Small size	230
1	Allium cyaneum	76	High diversity	Entomophily	Yes	Late flowering	Small size	230
1	Allium cyaneum	77	High diversity	Entomophily	Yes	Late flowering	Small size	230
1	Allium cyaneum	78	High diversity	Entomophily	Yes	Late flowering	Small size	230
1	Allium cyaneum	79	High diversity	Entomophily	Yes	Late flowering	Small size	230
1	Allium cyaneum	80	High diversity	Entomophily	Yes	Late flowering	Small size	230
1	Allium cyaneum	81	High diversity	Entomophily	Yes	Late flowering	Small size	230
1	Allium cyaneum	82	High diversity	Entomophily	Yes	Late flowering	Small size	230
1	Allium cyaneum	83	High diversity	Entomophily	Yes	Late flowering	Small size	230
1	Allium cyaneum	84	High diversity	Entomophily	Yes	Late flowering	Small size	237
1	Allium cyaneum	85	High diversity	Entomophily	Yes	Late flowering	Small size	237
1	Allium cyaneum	86	High diversity	Entomophily	Yes	Late flowering	Small size	237
1	Allium cyaneum	87	High diversity	Entomophily	Yes	Late flowering	Small size	237
1	Allium cyaneum	88	High diversity	Entomophily	Yes	Late flowering	Small size	237
1	Allium cyaneum	89	High diversity	Entomophily	Yes	Late flowering	Small size	237
1	Allium cyaneum	90	High diversity	Entomophily	Yes	Late flowering	Small size	237
1	Allium cyaneum	91	High diversity	Entomophily	Yes	Late flowering	Small size	244
1	Allium cyaneum	92	High diversity	Entomophily	Yes	Late flowering	Small size	244
1	Allium cyaneum	93	High diversity	Entomophily	Yes	Late flowering	Small size	250
1	Allium cyaneum	94	High diversity	Entomophily	Yes	Late flowering	Small size	250
1	Allium cyaneum	95	High diversity	Entomophily	Yes	Late flowering	Small size	250
1	Allium cyaneum	96	High diversity	Entomophily	Yes	Late flowering	Small size	250
1	Allium cyaneum	97	Low diversity	Entomophily	Yes	Late flowering	Small size	211
1	Allium cyaneum	98	Low diversity	Entomophily	Yes	Late flowering	Small size	211
1	Allium cyaneum	99	Low diversity	Entomophily	Yes	Late flowering	Small size	211
1	Allium cyaneum	100	Low diversity	Entomophily	Yes	Late flowering	Small size	211
1	Allium cyaneum	101	Low diversity	Entomophily	Yes	Late flowering	Small size	211
1	Allium cyaneum	102	Low diversity	Entomophily	Yes	Late flowering	Small size	217
1	Allium cyaneum	103	Low diversity	Entomophily	Yes	Late flowering	Small size	217
1	Allium cyaneum	104	Low diversity	Entomophily	Yes	Late flowering	Small size	217
1	Allium cyaneum	105	Low diversity	Entomophily	Yes	Late flowering	Small size	217
1	Allium cyaneum	106	Low diversity	Entomophily	Yes	Late flowering	Small size	224
1	Allium cyaneum	107	Low diversity	Entomophily	Yes	Late flowering	Small size	224
1	Allium cyaneum	108	Low diversity	Entomophily	Yes	Late flowering	Small size	224
1	Allium cyaneum	109	Low diversity	Entomophily	Yes	Late flowering	Small size	224
1	Allium cyaneum	110	Low diversity	Entomophily	Yes	Late flowering	Small size	224
1	Allium cyaneum	111	Low diversity	Entomophily	Yes	Late flowering	Small size	224
1	Allium cyaneum	112	Low diversity	Entomophily	Yes	Late flowering	Small size	224
1	Allium cyaneum	113	Low diversity	Entomophily	Yes	Late flowering	Small size	224
1	Allium cyaneum	114	Low diversity	Entomophily	Yes	Late flowering	Small size	224
1	Allium cyaneum	115	Low diversity	Entomophily	Yes	Late flowering	Small size	224
1	Allium cyaneum	116	Low diversity	Entomophily	Yes	Late flowering	Small size	224
1	Allium cyaneum	117	Low diversity	Entomophily	Yes	Late flowering	Small size	224
1	Allium cyaneum	118	Low diversity	Entomophily	Yes	Late flowering	Small size	224
1	Allium cyaneum	119	Low diversity	Entomophily	Yes	Late flowering	Small size	224
1	Allium cyaneum	120	Low diversity	Entomophily	Yes	Late flowering	Small size	230
1	Allium cyaneum	121	Low diversity	Entomophily	Yes	Late flowering	Small size	230
2	Anaphalis lactea	122	Typical	Entomophily	Yes	Late flowering	Small size	216
2	Anaphalis lactea	123	Typical	Entomophily	Yes	Late flowering	Small size	216
2	Anaphalis lactea	124	Typical	Entomophily	Yes	Late flowering	Small size	216
2	Anaphalis lactea	125	Typical	Entomophily	Yes	Late flowering	Small size	216
2	Anaphalis lactea	126	Typical	Entomophily	Yes	Late flowering	Small size	222
2	Anaphalis lactea	127	Typical	Entomophily	Yes	Late flowering	Small size	222
2	Anaphalis lactea	128	Typical	Entomophily	Yes	Late flowering	Small size	222
2	Anaphalis lactea	129	Typical	Entomophily	Yes	Late flowering	Small size	222
2	Anaphalis lactea	130	Typical	Entomophily	Yes	Late flowering	Small size	222
2	Anaphalis lactea	131	Typical	Entomophily	Yes	Late flowering	Small size	222
2	Anaphalis lactea	132	Typical	Entomophily	Yes	Late flowering	Small size	222
2	Anaphalis lactea	133	Typical	Entomophily	Yes	Late flowering	Small size	222
2	Anaphalis lactea	134	Typical	Entomophily	Yes	Late flowering	Small size	222
2	Anaphalis lactea	135	Typical	Entomophily	Yes	Late flowering	Small size	229
2	Anaphalis lactea	136	Typical	Entomophily	Yes	Late flowering	Small size	229
2	Anaphalis lactea	137	Typical	Entomophily	Yes	Late flowering	Small size	229
2	Anaphalis lactea	138	Typical	Entomophily	Yes	Late flowering	Small size	229
2	Anaphalis lactea	139	Typical	Entomophily	Yes	Late flowering	Small size	229
2	Anaphalis lactea	140	Typical	Entomophily	Yes	Late flowering	Small size	229
2	Anaphalis lactea	141	Typical	Entomophily	Yes	Late flowering	Small size	229
2	Anaphalis lactea	142	Typical	Entomophily	Yes	Late flowering	Small size	236
2	Anaphalis lactea	143	High productivity	Entomophily	Yes	Late flowering	Small size	222
2	Anaphalis lactea	144	High productivity	Entomophily	Yes	Late flowering	Small size	222
2	Anaphalis lactea	145	High productivity	Entomophily	Yes	Late flowering	Small size	222
2	Anaphalis lactea	146	High productivity	Entomophily	Yes	Late flowering	Small size	222
2	Anaphalis lactea	147	High productivity	Entomophily	Yes	Late flowering	Small size	229
2	Anaphalis lactea	148	High productivity	Entomophily	Yes	Late flowering	Small size	229
2	Anaphalis lactea	149	High productivity	Entomophily	Yes	Late flowering	Small size	229
2	Anaphalis lactea	150	High productivity	Entomophily	Yes	Late flowering	Small size	229
2	Anaphalis lactea	151	High productivity	Entomophily	Yes	Late flowering	Small size	229
2	Anaphalis lactea	152	High productivity	Entomophily	Yes	Late flowering	Small size	229
2	Anaphalis lactea	153	High productivity	Entomophily	Yes	Late flowering	Small size	229
2	Anaphalis lactea	154	High productivity	Entomophily	Yes	Late flowering	Small size	229
2	Anaphalis lactea	155	High productivity	Entomophily	Yes	Late flowering	Small size	229
2	Anaphalis lactea	156	High productivity	Entomophily	Yes	Late flowering	Small size	229
2	Anaphalis lactea	157	High productivity	Entomophily	Yes	Late flowering	Small size	236
2	Anaphalis lactea	158	High productivity	Entomophily	Yes	Late flowering	Small size	236
2	Anaphalis lactea	159	High productivity	Entomophily	Yes	Late flowering	Small size	236
2	Anaphalis lactea	160	High productivity	Entomophily	Yes	Late flowering	Small size	236
2	Anaphalis lactea	161	High productivity	Entomophily	Yes	Late flowering	Small size	236
2	Anaphalis lactea	162	High productivity	Entomophily	Yes	Late flowering	Small size	236
2	Anaphalis lactea	163	High productivity	Entomophily	Yes	Late flowering	Small size	242
2	Anaphalis lactea	164	High productivity	Entomophily	Yes	Late flowering	Small size	242
2	Anaphalis lactea	165	Low productivity	Entomophily	Yes	Late flowering	Small size	210
2	Anaphalis lactea	166	Low productivity	Entomophily	Yes	Late flowering	Small size	210
2	Anaphalis lactea	167	Low productivity	Entomophily	Yes	Late flowering	Small size	216
2	Anaphalis lactea	168	Low productivity	Entomophily	Yes	Late flowering	Small size	216
2	Anaphalis lactea	169	Low productivity	Entomophily	Yes	Late flowering	Small size	216
2	Anaphalis lactea	170	Low productivity	Entomophily	Yes	Late flowering	Small size	216
2	Anaphalis lactea	171	Low productivity	Entomophily	Yes	Late flowering	Small size	216
2	Anaphalis lactea	172	Low productivity	Entomophily	Yes	Late flowering	Small size	216
2	Anaphalis lactea	173	Low productivity	Entomophily	Yes	Late flowering	Small size	216
2	Anaphalis lactea	174	Low productivity	Entomophily	Yes	Late flowering	Small size	216
2	Anaphalis lactea	175	Low productivity	Entomophily	Yes	Late flowering	Small size	216
2	Anaphalis lactea	176	Low productivity	Entomophily	Yes	Late flowering	Small size	216
2	Anaphalis lactea	177	Low productivity	Entomophily	Yes	Late flowering	Small size	216
2	Anaphalis lactea	178	Low productivity	Entomophily	Yes	Late flowering	Small size	222
2	Anaphalis lactea	179	Low productivity	Entomophily	Yes	Late flowering	Small size	222
2	Anaphalis lactea	180	Low productivity	Entomophily	Yes	Late flowering	Small size	222
2	Anaphalis lactea	181	Low productivity	Entomophily	Yes	Late flowering	Small size	222
2	Anaphalis lactea	182	Low productivity	Entomophily	Yes	Late flowering	Small size	222
2	Anaphalis lactea	183	Low productivity	Entomophily	Yes	Late flowering	Small size	222
2	Anaphalis lactea	184	Low productivity	Entomophily	Yes	Late flowering	Small size	222
2	Anaphalis lactea	185	Low productivity	Entomophily	Yes	Late flowering	Small size	229
2	Anaphalis lactea	186	Low productivity	Entomophily	Yes	Late flowering	Small size	229
2	Anaphalis lactea	187	Low productivity	Entomophily	Yes	Late flowering	Small size	229
2	Anaphalis lactea	188	High diversity	Entomophily	Yes	Late flowering	Small size	217
2	Anaphalis lactea	189	High diversity	Entomophily	Yes	Late flowering	Small size	217
2	Anaphalis lactea	190	High diversity	Entomophily	Yes	Late flowering	Small size	217
2	Anaphalis lactea	191	High diversity	Entomophily	Yes	Late flowering	Small size	217
2	Anaphalis lactea	192	High diversity	Entomophily	Yes	Late flowering	Small size	217
2	Anaphalis lactea	193	High diversity	Entomophily	Yes	Late flowering	Small size	217
2	Anaphalis lactea	194	High diversity	Entomophily	Yes	Late flowering	Small size	217
2	Anaphalis lactea	195	High diversity	Entomophily	Yes	Late flowering	Small size	217
2	Anaphalis lactea	196	High diversity	Entomophily	Yes	Late flowering	Small size	224
2	Anaphalis lactea	197	High diversity	Entomophily	Yes	Late flowering	Small size	224
2	Anaphalis lactea	198	High diversity	Entomophily	Yes	Late flowering	Small size	224
2	Anaphalis lactea	199	High diversity	Entomophily	Yes	Late flowering	Small size	224
2	Anaphalis lactea	200	High diversity	Entomophily	Yes	Late flowering	Small size	224
2	Anaphalis lactea	201	High diversity	Entomophily	Yes	Late flowering	Small size	224
2	Anaphalis lactea	202	High diversity	Entomophily	Yes	Late flowering	Small size	224
2	Anaphalis lactea	203	High diversity	Entomophily	Yes	Late flowering	Small size	224
2	Anaphalis lactea	204	High diversity	Entomophily	Yes	Late flowering	Small size	224
2	Anaphalis lactea	205	High diversity	Entomophily	Yes	Late flowering	Small size	230
2	Anaphalis lactea	206	High diversity	Entomophily	Yes	Late flowering	Small size	230
2	Anaphalis lactea	207	High diversity	Entomophily	Yes	Late flowering	Small size	230
2	Anaphalis lactea	208	High diversity	Entomophily	Yes	Late flowering	Small size	230
2	Anaphalis lactea	209	High diversity	Entomophily	Yes	Late flowering	Small size	237
2	Anaphalis lactea	210	High diversity	Entomophily	Yes	Late flowering	Small size	237
2	Anaphalis lactea	211	High diversity	Entomophily	Yes	Late flowering	Small size	237
2	Anaphalis lactea	212	Low diversity	Entomophily	Yes	Late flowering	Small size	198
2	Anaphalis lactea	213	Low diversity	Entomophily	Yes	Late flowering	Small size	211
2	Anaphalis lactea	214	Low diversity	Entomophily	Yes	Late flowering	Small size	211
2	Anaphalis lactea	215	Low diversity	Entomophily	Yes	Late flowering	Small size	211
2	Anaphalis lactea	216	Low diversity	Entomophily	Yes	Late flowering	Small size	211
2	Anaphalis lactea	217	Low diversity	Entomophily	Yes	Late flowering	Small size	211
2	Anaphalis lactea	218	Low diversity	Entomophily	Yes	Late flowering	Small size	217
2	Anaphalis lactea	219	Low diversity	Entomophily	Yes	Late flowering	Small size	217
2	Anaphalis lactea	220	Low diversity	Entomophily	Yes	Late flowering	Small size	217
2	Anaphalis lactea	221	Low diversity	Entomophily	Yes	Late flowering	Small size	217
2	Anaphalis lactea	222	Low diversity	Entomophily	Yes	Late flowering	Small size	217
2	Anaphalis lactea	223	Low diversity	Entomophily	Yes	Late flowering	Small size	217
2	Anaphalis lactea	224	Low diversity	Entomophily	Yes	Late flowering	Small size	217
2	Anaphalis lactea	225	Low diversity	Entomophily	Yes	Late flowering	Small size	217
2	Anaphalis lactea	226	Low diversity	Entomophily	Yes	Late flowering	Small size	224
2	Anaphalis lactea	227	Low diversity	Entomophily	Yes	Late flowering	Small size	224
2	Anaphalis lactea	228	Low diversity	Entomophily	Yes	Late flowering	Small size	224
2	Anaphalis lactea	229	Low diversity	Entomophily	Yes	Late flowering	Small size	224
2	Anaphalis lactea	230	Low diversity	Entomophily	Yes	Late flowering	Small size	224
2	Anaphalis lactea	231	Low diversity	Entomophily	Yes	Late flowering	Small size	224
2	Anaphalis lactea	232	Low diversity	Entomophily	Yes	Late flowering	Small size	224
2	Anaphalis lactea	233	Low diversity	Entomophily	Yes	Late flowering	Small size	224
3	Aster flaccidus	234	Typical	Entomophily	Yes	Late flowering	Small size	184
3	Aster flaccidus	235	Typical	Entomophily	Yes	Late flowering	Small size	184
3	Aster flaccidus	236	Typical	Entomophily	Yes	Late flowering	Small size	191
3	Aster flaccidus	237	Typical	Entomophily	Yes	Late flowering	Small size	191
3	Aster flaccidus	238	Typical	Entomophily	Yes	Late flowering	Small size	197
3	Aster flaccidus	239	Typical	Entomophily	Yes	Late flowering	Small size	204
3	Aster flaccidus	240	Typical	Entomophily	Yes	Late flowering	Small size	204
3	Aster flaccidus	241	Typical	Entomophily	Yes	Late flowering	Small size	204
3	Aster flaccidus	242	Typical	Entomophily	Yes	Late flowering	Small size	204
3	Aster flaccidus	243	Typical	Entomophily	Yes	Late flowering	Small size	204
3	Aster flaccidus	244	Typical	Entomophily	Yes	Late flowering	Small size	204
3	Aster flaccidus	245	Typical	Entomophily	Yes	Late flowering	Small size	204
3	Aster flaccidus	246	Typical	Entomophily	Yes	Late flowering	Small size	204
3	Aster flaccidus	247	Typical	Entomophily	Yes	Late flowering	Small size	204
3	Aster flaccidus	248	Typical	Entomophily	Yes	Late flowering	Small size	204
3	Aster flaccidus	249	Typical	Entomophily	Yes	Late flowering	Small size	204
3	Aster flaccidus	250	Typical	Entomophily	Yes	Late flowering	Small size	210
3	Aster flaccidus	251	Typical	Entomophily	Yes	Late flowering	Small size	210
3	Aster flaccidus	252	Typical	Entomophily	Yes	Late flowering	Small size	210
3	Aster flaccidus	253	Typical	Entomophily	Yes	Late flowering	Small size	210
3	Aster flaccidus	254	Typical	Entomophily	Yes	Late flowering	Small size	210
3	Aster flaccidus	255	High productivity	Entomophily	Yes	Late flowering	Small size	191
3	Aster flaccidus	256	High productivity	Entomophily	Yes	Late flowering	Small size	191
3	Aster flaccidus	257	High productivity	Entomophily	Yes	Late flowering	Small size	191
3	Aster flaccidus	258	High productivity	Entomophily	Yes	Late flowering	Small size	191
3	Aster flaccidus	259	High productivity	Entomophily	Yes	Late flowering	Small size	191
3	Aster flaccidus	260	High productivity	Entomophily	Yes	Late flowering	Small size	191
3	Aster flaccidus	261	High productivity	Entomophily	Yes	Late flowering	Small size	191
3	Aster flaccidus	262	High productivity	Entomophily	Yes	Late flowering	Small size	197
3	Aster flaccidus	263	High productivity	Entomophily	Yes	Late flowering	Small size	197
3	Aster flaccidus	264	High productivity	Entomophily	Yes	Late flowering	Small size	197
3	Aster flaccidus	265	High productivity	Entomophily	Yes	Late flowering	Small size	197
3	Aster flaccidus	266	High productivity	Entomophily	Yes	Late flowering	Small size	197
3	Aster flaccidus	267	High productivity	Entomophily	Yes	Late flowering	Small size	197
3	Aster flaccidus	268	High productivity	Entomophily	Yes	Late flowering	Small size	197
3	Aster flaccidus	269	High productivity	Entomophily	Yes	Late flowering	Small size	197
3	Aster flaccidus	270	High productivity	Entomophily	Yes	Late flowering	Small size	197
3	Aster flaccidus	271	High productivity	Entomophily	Yes	Late flowering	Small size	197
3	Aster flaccidus	272	High productivity	Entomophily	Yes	Late flowering	Small size	204
3	Aster flaccidus	273	High productivity	Entomophily	Yes	Late flowering	Small size	204
3	Aster flaccidus	274	High productivity	Entomophily	Yes	Late flowering	Small size	204
3	Aster flaccidus	275	High productivity	Entomophily	Yes	Late flowering	Small size	204
3	Aster flaccidus	276	High productivity	Entomophily	Yes	Late flowering	Small size	210
3	Aster flaccidus	277	Low productivity	Entomophily	Yes	Late flowering	Small size	191
3	Aster flaccidus	278	Low productivity	Entomophily	Yes	Late flowering	Small size	197
3	Aster flaccidus	279	Low productivity	Entomophily	Yes	Late flowering	Small size	197
3	Aster flaccidus	280	Low productivity	Entomophily	Yes	Late flowering	Small size	197
3	Aster flaccidus	281	Low productivity	Entomophily	Yes	Late flowering	Small size	197
3	Aster flaccidus	282	Low productivity	Entomophily	Yes	Late flowering	Small size	197
3	Aster flaccidus	283	Low productivity	Entomophily	Yes	Late flowering	Small size	197
3	Aster flaccidus	284	Low productivity	Entomophily	Yes	Late flowering	Small size	204
3	Aster flaccidus	285	Low productivity	Entomophily	Yes	Late flowering	Small size	204
3	Aster flaccidus	286	Low productivity	Entomophily	Yes	Late flowering	Small size	204
3	Aster flaccidus	287	Low productivity	Entomophily	Yes	Late flowering	Small size	204
3	Aster flaccidus	288	Low productivity	Entomophily	Yes	Late flowering	Small size	204
3	Aster flaccidus	289	Low productivity	Entomophily	Yes	Late flowering	Small size	204
3	Aster flaccidus	290	Low productivity	Entomophily	Yes	Late flowering	Small size	204
3	Aster flaccidus	291	Low productivity	Entomophily	Yes	Late flowering	Small size	204
3	Aster flaccidus	292	Low productivity	Entomophily	Yes	Late flowering	Small size	204
3	Aster flaccidus	293	Low productivity	Entomophily	Yes	Late flowering	Small size	204
3	Aster flaccidus	294	Low productivity	Entomophily	Yes	Late flowering	Small size	204
3	Aster flaccidus	295	Low productivity	Entomophily	Yes	Late flowering	Small size	210
3	Aster flaccidus	296	Low productivity	Entomophily	Yes	Late flowering	Small size	210
3	Aster flaccidus	297	Low productivity	Entomophily	Yes	Late flowering	Small size	210
3	Aster flaccidus	298	Low productivity	Entomophily	Yes	Late flowering	Small size	210
3	Aster flaccidus	299	Low productivity	Entomophily	Yes	Late flowering	Small size	210
3	Aster flaccidus	300	High diversity	Entomophily	Yes	Late flowering	Small size	198
3	Aster flaccidus	301	High diversity	Entomophily	Yes	Late flowering	Small size	198
3	Aster flaccidus	302	High diversity	Entomophily	Yes	Late flowering	Small size	198
3	Aster flaccidus	303	High diversity	Entomophily	Yes	Late flowering	Small size	198
3	Aster flaccidus	304	High diversity	Entomophily	Yes	Late flowering	Small size	198
3	Aster flaccidus	305	High diversity	Entomophily	Yes	Late flowering	Small size	205
3	Aster flaccidus	306	High diversity	Entomophily	Yes	Late flowering	Small size	205
3	Aster flaccidus	307	High diversity	Entomophily	Yes	Late flowering	Small size	205
3	Aster flaccidus	308	High diversity	Entomophily	Yes	Late flowering	Small size	205
3	Aster flaccidus	309	High diversity	Entomophily	Yes	Late flowering	Small size	205
3	Aster flaccidus	310	High diversity	Entomophily	Yes	Late flowering	Small size	205
3	Aster flaccidus	311	High diversity	Entomophily	Yes	Late flowering	Small size	205
3	Aster flaccidus	312	High diversity	Entomophily	Yes	Late flowering	Small size	205
3	Aster flaccidus	313	High diversity	Entomophily	Yes	Late flowering	Small size	205
3	Aster flaccidus	314	High diversity	Entomophily	Yes	Late flowering	Small size	211
3	Aster flaccidus	315	High diversity	Entomophily	Yes	Late flowering	Small size	211
3	Aster flaccidus	316	High diversity	Entomophily	Yes	Late flowering	Small size	211
3	Aster flaccidus	317	High diversity	Entomophily	Yes	Late flowering	Small size	211
3	Aster flaccidus	318	High diversity	Entomophily	Yes	Late flowering	Small size	211
3	Aster flaccidus	319	High diversity	Entomophily	Yes	Late flowering	Small size	211
3	Aster flaccidus	320	High diversity	Entomophily	Yes	Late flowering	Small size	211
3	Aster flaccidus	321	High diversity	Entomophily	Yes	Late flowering	Small size	211
3	Aster flaccidus	322	High diversity	Entomophily	Yes	Late flowering	Small size	217
3	Aster flaccidus	323	Low diversity	Entomophily	Yes	Late flowering	Small size	192
3	Aster flaccidus	324	Low diversity	Entomophily	Yes	Late flowering	Small size	192
3	Aster flaccidus	325	Low diversity	Entomophily	Yes	Late flowering	Small size	192
3	Aster flaccidus	326	Low diversity	Entomophily	Yes	Late flowering	Small size	192
3	Aster flaccidus	327	Low diversity	Entomophily	Yes	Late flowering	Small size	192
3	Aster flaccidus	328	Low diversity	Entomophily	Yes	Late flowering	Small size	192
3	Aster flaccidus	329	Low diversity	Entomophily	Yes	Late flowering	Small size	192
3	Aster flaccidus	330	Low diversity	Entomophily	Yes	Late flowering	Small size	198
3	Aster flaccidus	331	Low diversity	Entomophily	Yes	Late flowering	Small size	198
3	Aster flaccidus	332	Low diversity	Entomophily	Yes	Late flowering	Small size	198
3	Aster flaccidus	333	Low diversity	Entomophily	Yes	Late flowering	Small size	198
3	Aster flaccidus	334	Low diversity	Entomophily	Yes	Late flowering	Small size	198
3	Aster flaccidus	335	Low diversity	Entomophily	Yes	Late flowering	Small size	198
3	Aster flaccidus	336	Low diversity	Entomophily	Yes	Late flowering	Small size	198
3	Aster flaccidus	337	Low diversity	Entomophily	Yes	Late flowering	Small size	198
3	Aster flaccidus	338	Low diversity	Entomophily	Yes	Late flowering	Small size	205
3	Aster flaccidus	339	Low diversity	Entomophily	Yes	Late flowering	Small size	205
3	Aster flaccidus	340	Low diversity	Entomophily	Yes	Late flowering	Small size	205
3	Aster flaccidus	341	Low diversity	Entomophily	Yes	Late flowering	Small size	205
3	Aster flaccidus	342	Low diversity	Entomophily	Yes	Late flowering	Small size	211
3	Aster flaccidus	343	Low diversity	Entomophily	Yes	Late flowering	Small size	211
3	Aster flaccidus	344	Low diversity	Entomophily	Yes	Late flowering	Small size	211
3	Aster flaccidus	345	Low diversity	Entomophily	Yes	Late flowering	Small size	211
3	Aster flaccidus	346	Low diversity	Entomophily	Yes	Late flowering	Small size	211
4	Leontopodium haplophylloides	347	Typical	Entomophily	Yes	Late flowering	Small size	216
4	Leontopodium haplophylloides	348	Typical	Entomophily	Yes	Late flowering	Small size	216
4	Leontopodium haplophylloides	349	Typical	Entomophily	Yes	Late flowering	Small size	222
4	Leontopodium haplophylloides	350	Typical	Entomophily	Yes	Late flowering	Small size	222
4	Leontopodium haplophylloides	351	Typical	Entomophily	Yes	Late flowering	Small size	222
4	Leontopodium haplophylloides	352	Typical	Entomophily	Yes	Late flowering	Small size	222
4	Leontopodium haplophylloides	353	Typical	Entomophily	Yes	Late flowering	Small size	229
4	Leontopodium haplophylloides	354	Typical	Entomophily	Yes	Late flowering	Small size	229
4	Leontopodium haplophylloides	355	Typical	Entomophily	Yes	Late flowering	Small size	229
4	Leontopodium haplophylloides	356	Typical	Entomophily	Yes	Late flowering	Small size	229
4	Leontopodium haplophylloides	357	Typical	Entomophily	Yes	Late flowering	Small size	229
4	Leontopodium haplophylloides	358	Typical	Entomophily	Yes	Late flowering	Small size	229
4	Leontopodium haplophylloides	359	Typical	Entomophily	Yes	Late flowering	Small size	229
4	Leontopodium haplophylloides	360	Typical	Entomophily	Yes	Late flowering	Small size	229
4	Leontopodium haplophylloides	361	Typical	Entomophily	Yes	Late flowering	Small size	229
4	Leontopodium haplophylloides	362	Typical	Entomophily	Yes	Late flowering	Small size	229
4	Leontopodium haplophylloides	363	Typical	Entomophily	Yes	Late flowering	Small size	229
4	Leontopodium haplophylloides	364	Typical	Entomophily	Yes	Late flowering	Small size	229
4	Leontopodium haplophylloides	365	Typical	Entomophily	Yes	Late flowering	Small size	236
4	Leontopodium haplophylloides	366	Typical	Entomophily	Yes	Late flowering	Small size	236
4	Leontopodium haplophylloides	367	Typical	Entomophily	Yes	Late flowering	Small size	236
4	Leontopodium haplophylloides	368	Typical	Entomophily	Yes	Late flowering	Small size	236
4	Leontopodium haplophylloides	369	Typical	Entomophily	Yes	Late flowering	Small size	236
4	Leontopodium haplophylloides	370	High productivity	Entomophily	Yes	Late flowering	Small size	222
4	Leontopodium haplophylloides	371	High productivity	Entomophily	Yes	Late flowering	Small size	222
4	Leontopodium haplophylloides	372	High productivity	Entomophily	Yes	Late flowering	Small size	222
4	Leontopodium haplophylloides	373	High productivity	Entomophily	Yes	Late flowering	Small size	222
4	Leontopodium haplophylloides	374	High productivity	Entomophily	Yes	Late flowering	Small size	229
4	Leontopodium haplophylloides	375	High productivity	Entomophily	Yes	Late flowering	Small size	229
4	Leontopodium haplophylloides	376	High productivity	Entomophily	Yes	Late flowering	Small size	229
4	Leontopodium haplophylloides	377	High productivity	Entomophily	Yes	Late flowering	Small size	229
4	Leontopodium haplophylloides	378	High productivity	Entomophily	Yes	Late flowering	Small size	229
4	Leontopodium haplophylloides	379	High productivity	Entomophily	Yes	Late flowering	Small size	229
4	Leontopodium haplophylloides	380	High productivity	Entomophily	Yes	Late flowering	Small size	229
4	Leontopodium haplophylloides	381	High productivity	Entomophily	Yes	Late flowering	Small size	236
4	Leontopodium haplophylloides	382	High productivity	Entomophily	Yes	Late flowering	Small size	236
4	Leontopodium haplophylloides	383	High productivity	Entomophily	Yes	Late flowering	Small size	236
4	Leontopodium haplophylloides	384	High productivity	Entomophily	Yes	Late flowering	Small size	236
4	Leontopodium haplophylloides	385	High productivity	Entomophily	Yes	Late flowering	Small size	236
4	Leontopodium haplophylloides	386	High productivity	Entomophily	Yes	Late flowering	Small size	236
4	Leontopodium haplophylloides	387	High productivity	Entomophily	Yes	Late flowering	Small size	236
4	Leontopodium haplophylloides	388	High productivity	Entomophily	Yes	Late flowering	Small size	236
4	Leontopodium haplophylloides	389	High productivity	Entomophily	Yes	Late flowering	Small size	236
4	Leontopodium haplophylloides	390	High productivity	Entomophily	Yes	Late flowering	Small size	236
4	Leontopodium haplophylloides	391	High productivity	Entomophily	Yes	Late flowering	Small size	236
4	Leontopodium haplophylloides	392	High productivity	Entomophily	Yes	Late flowering	Small size	242
4	Leontopodium haplophylloides	393	High productivity	Entomophily	Yes	Late flowering	Small size	242
4	Leontopodium haplophylloides	394	Low productivity	Entomophily	Yes	Late flowering	Small size	210
4	Leontopodium haplophylloides	395	Low productivity	Entomophily	Yes	Late flowering	Small size	210
4	Leontopodium haplophylloides	396	Low productivity	Entomophily	Yes	Late flowering	Small size	210
4	Leontopodium haplophylloides	397	Low productivity	Entomophily	Yes	Late flowering	Small size	216
4	Leontopodium haplophylloides	398	Low productivity	Entomophily	Yes	Late flowering	Small size	216
4	Leontopodium haplophylloides	399	Low productivity	Entomophily	Yes	Late flowering	Small size	216
4	Leontopodium haplophylloides	400	Low productivity	Entomophily	Yes	Late flowering	Small size	216
4	Leontopodium haplophylloides	401	Low productivity	Entomophily	Yes	Late flowering	Small size	216
4	Leontopodium haplophylloides	402	Low productivity	Entomophily	Yes	Late flowering	Small size	216
4	Leontopodium haplophylloides	403	Low productivity	Entomophily	Yes	Late flowering	Small size	216
4	Leontopodium haplophylloides	404	Low productivity	Entomophily	Yes	Late flowering	Small size	216
4	Leontopodium haplophylloides	405	Low productivity	Entomophily	Yes	Late flowering	Small size	216
4	Leontopodium haplophylloides	406	Low productivity	Entomophily	Yes	Late flowering	Small size	216
4	Leontopodium haplophylloides	407	Low productivity	Entomophily	Yes	Late flowering	Small size	222
4	Leontopodium haplophylloides	408	Low productivity	Entomophily	Yes	Late flowering	Small size	222
4	Leontopodium haplophylloides	409	Low productivity	Entomophily	Yes	Late flowering	Small size	222
4	Leontopodium haplophylloides	410	Low productivity	Entomophily	Yes	Late flowering	Small size	222
4	Leontopodium haplophylloides	411	Low productivity	Entomophily	Yes	Late flowering	Small size	222
4	Leontopodium haplophylloides	412	Low productivity	Entomophily	Yes	Late flowering	Small size	222
4	Leontopodium haplophylloides	413	Low productivity	Entomophily	Yes	Late flowering	Small size	222
4	Leontopodium haplophylloides	414	Low productivity	Entomophily	Yes	Late flowering	Small size	222
4	Leontopodium haplophylloides	415	Low productivity	Entomophily	Yes	Late flowering	Small size	229
4	Leontopodium haplophylloides	416	High diversity	Entomophily	Yes	Late flowering	Small size	217
4	Leontopodium haplophylloides	417	High diversity	Entomophily	Yes	Late flowering	Small size	224
4	Leontopodium haplophylloides	418	High diversity	Entomophily	Yes	Late flowering	Small size	224
4	Leontopodium haplophylloides	419	High diversity	Entomophily	Yes	Late flowering	Small size	224
4	Leontopodium haplophylloides	420	High diversity	Entomophily	Yes	Late flowering	Small size	224
4	Leontopodium haplophylloides	421	High diversity	Entomophily	Yes	Late flowering	Small size	224
4	Leontopodium haplophylloides	422	High diversity	Entomophily	Yes	Late flowering	Small size	224
4	Leontopodium haplophylloides	423	High diversity	Entomophily	Yes	Late flowering	Small size	224
4	Leontopodium haplophylloides	424	High diversity	Entomophily	Yes	Late flowering	Small size	224
4	Leontopodium haplophylloides	425	High diversity	Entomophily	Yes	Late flowering	Small size	224
4	Leontopodium haplophylloides	426	High diversity	Entomophily	Yes	Late flowering	Small size	230
4	Leontopodium haplophylloides	427	High diversity	Entomophily	Yes	Late flowering	Small size	230
4	Leontopodium haplophylloides	428	High diversity	Entomophily	Yes	Late flowering	Small size	230
4	Leontopodium haplophylloides	429	High diversity	Entomophily	Yes	Late flowering	Small size	230
4	Leontopodium haplophylloides	430	High diversity	Entomophily	Yes	Late flowering	Small size	230
4	Leontopodium haplophylloides	431	High diversity	Entomophily	Yes	Late flowering	Small size	230
4	Leontopodium haplophylloides	432	High diversity	Entomophily	Yes	Late flowering	Small size	230
4	Leontopodium haplophylloides	433	High diversity	Entomophily	Yes	Late flowering	Small size	237
4	Leontopodium haplophylloides	434	High diversity	Entomophily	Yes	Late flowering	Small size	237
4	Leontopodium haplophylloides	435	High diversity	Entomophily	Yes	Late flowering	Small size	237
4	Leontopodium haplophylloides	436	High diversity	Entomophily	Yes	Late flowering	Small size	237
4	Leontopodium haplophylloides	437	High diversity	Entomophily	Yes	Late flowering	Small size	237
4	Leontopodium haplophylloides	438	High diversity	Entomophily	Yes	Late flowering	Small size	237
4	Leontopodium haplophylloides	439	Low diversity	Entomophily	Yes	Late flowering	Small size	205
4	Leontopodium haplophylloides	440	Low diversity	Entomophily	Yes	Late flowering	Small size	211
4	Leontopodium haplophylloides	441	Low diversity	Entomophily	Yes	Late flowering	Small size	211
4	Leontopodium haplophylloides	442	Low diversity	Entomophily	Yes	Late flowering	Small size	211
4	Leontopodium haplophylloides	443	Low diversity	Entomophily	Yes	Late flowering	Small size	211
4	Leontopodium haplophylloides	444	Low diversity	Entomophily	Yes	Late flowering	Small size	211
4	Leontopodium haplophylloides	445	Low diversity	Entomophily	Yes	Late flowering	Small size	211
4	Leontopodium haplophylloides	446	Low diversity	Entomophily	Yes	Late flowering	Small size	217
4	Leontopodium haplophylloides	447	Low diversity	Entomophily	Yes	Late flowering	Small size	217
4	Leontopodium haplophylloides	448	Low diversity	Entomophily	Yes	Late flowering	Small size	217
4	Leontopodium haplophylloides	449	Low diversity	Entomophily	Yes	Late flowering	Small size	217
4	Leontopodium haplophylloides	450	Low diversity	Entomophily	Yes	Late flowering	Small size	217
4	Leontopodium haplophylloides	451	Low diversity	Entomophily	Yes	Late flowering	Small size	224
4	Leontopodium haplophylloides	452	Low diversity	Entomophily	Yes	Late flowering	Small size	224
4	Leontopodium haplophylloides	453	Low diversity	Entomophily	Yes	Late flowering	Small size	224
4	Leontopodium haplophylloides	454	Low diversity	Entomophily	Yes	Late flowering	Small size	224
4	Leontopodium haplophylloides	455	Low diversity	Entomophily	Yes	Late flowering	Small size	224
4	Leontopodium haplophylloides	456	Low diversity	Entomophily	Yes	Late flowering	Small size	224
4	Leontopodium haplophylloides	457	Low diversity	Entomophily	Yes	Late flowering	Small size	224
4	Leontopodium haplophylloides	458	Low diversity	Entomophily	Yes	Late flowering	Small size	224
4	Leontopodium haplophylloides	459	Low diversity	Entomophily	Yes	Late flowering	Small size	224
4	Leontopodium haplophylloides	460	Low diversity	Entomophily	Yes	Late flowering	Small size	224
4	Leontopodium haplophylloides	461	Low diversity	Entomophily	Yes	Late flowering	Small size	224
5	Ligularia sagitta	462	Typical	Entomophily	Yes	Late flowering	Large size	204
5	Ligularia sagitta	463	Typical	Entomophily	Yes	Late flowering	Large size	204
5	Ligularia sagitta	464	Typical	Entomophily	Yes	Late flowering	Large size	204
5	Ligularia sagitta	465	Typical	Entomophily	Yes	Late flowering	Large size	210
5	Ligularia sagitta	466	Typical	Entomophily	Yes	Late flowering	Large size	210
5	Ligularia sagitta	467	Typical	Entomophily	Yes	Late flowering	Large size	210
5	Ligularia sagitta	468	Typical	Entomophily	Yes	Late flowering	Large size	210
5	Ligularia sagitta	469	Typical	Entomophily	Yes	Late flowering	Large size	210
5	Ligularia sagitta	470	Typical	Entomophily	Yes	Late flowering	Large size	210
5	Ligularia sagitta	471	Typical	Entomophily	Yes	Late flowering	Large size	210
5	Ligularia sagitta	472	Typical	Entomophily	Yes	Late flowering	Large size	210
5	Ligularia sagitta	473	Typical	Entomophily	Yes	Late flowering	Large size	210
5	Ligularia sagitta	474	Typical	Entomophily	Yes	Late flowering	Large size	210
5	Ligularia sagitta	475	Typical	Entomophily	Yes	Late flowering	Large size	210
5	Ligularia sagitta	476	Typical	Entomophily	Yes	Late flowering	Large size	216
5	Ligularia sagitta	477	Typical	Entomophily	Yes	Late flowering	Large size	216
5	Ligularia sagitta	478	Typical	Entomophily	Yes	Late flowering	Large size	216
5	Ligularia sagitta	479	Typical	Entomophily	Yes	Late flowering	Large size	216
5	Ligularia sagitta	480	Typical	Entomophily	Yes	Late flowering	Large size	216
5	Ligularia sagitta	481	Typical	Entomophily	Yes	Late flowering	Large size	222
5	Ligularia sagitta	482	Typical	Entomophily	Yes	Late flowering	Large size	222
5	Ligularia sagitta	483	High productivity	Entomophily	Yes	Late flowering	Large size	210
5	Ligularia sagitta	484	High productivity	Entomophily	Yes	Late flowering	Large size	210
5	Ligularia sagitta	485	High productivity	Entomophily	Yes	Late flowering	Large size	210
5	Ligularia sagitta	486	High productivity	Entomophily	Yes	Late flowering	Large size	210
5	Ligularia sagitta	487	High productivity	Entomophily	Yes	Late flowering	Large size	216
5	Ligularia sagitta	488	High productivity	Entomophily	Yes	Late flowering	Large size	216
5	Ligularia sagitta	489	High productivity	Entomophily	Yes	Late flowering	Large size	216
5	Ligularia sagitta	490	High productivity	Entomophily	Yes	Late flowering	Large size	216
5	Ligularia sagitta	491	High productivity	Entomophily	Yes	Late flowering	Large size	216
5	Ligularia sagitta	492	High productivity	Entomophily	Yes	Late flowering	Large size	216
5	Ligularia sagitta	493	High productivity	Entomophily	Yes	Late flowering	Large size	216
5	Ligularia sagitta	494	High productivity	Entomophily	Yes	Late flowering	Large size	216
5	Ligularia sagitta	495	High productivity	Entomophily	Yes	Late flowering	Large size	222
5	Ligularia sagitta	496	High productivity	Entomophily	Yes	Late flowering	Large size	222
5	Ligularia sagitta	497	High productivity	Entomophily	Yes	Late flowering	Large size	222
5	Ligularia sagitta	498	High productivity	Entomophily	Yes	Late flowering	Large size	222
5	Ligularia sagitta	499	High productivity	Entomophily	Yes	Late flowering	Large size	222
5	Ligularia sagitta	500	High productivity	Entomophily	Yes	Late flowering	Large size	222
5	Ligularia sagitta	501	High productivity	Entomophily	Yes	Late flowering	Large size	222
5	Ligularia sagitta	502	High productivity	Entomophily	Yes	Late flowering	Large size	222
5	Ligularia sagitta	503	High productivity	Entomophily	Yes	Late flowering	Large size	222
5	Ligularia sagitta	504	High productivity	Entomophily	Yes	Late flowering	Large size	222
5	Ligularia sagitta	505	High productivity	Entomophily	Yes	Late flowering	Large size	229
5	Ligularia sagitta	506	High productivity	Entomophily	Yes	Late flowering	Large size	236
5	Ligularia sagitta	507	Low productivity	Entomophily	Yes	Late flowering	Large size	197
5	Ligularia sagitta	508	Low productivity	Entomophily	Yes	Late flowering	Large size	197
5	Ligularia sagitta	509	Low productivity	Entomophily	Yes	Late flowering	Large size	197
5	Ligularia sagitta	510	Low productivity	Entomophily	Yes	Late flowering	Large size	197
5	Ligularia sagitta	511	Low productivity	Entomophily	Yes	Late flowering	Large size	197
5	Ligularia sagitta	512	Low productivity	Entomophily	Yes	Late flowering	Large size	197
5	Ligularia sagitta	513	Low productivity	Entomophily	Yes	Late flowering	Large size	204
5	Ligularia sagitta	514	Low productivity	Entomophily	Yes	Late flowering	Large size	204
5	Ligularia sagitta	515	Low productivity	Entomophily	Yes	Late flowering	Large size	204
5	Ligularia sagitta	516	Low productivity	Entomophily	Yes	Late flowering	Large size	204
5	Ligularia sagitta	517	Low productivity	Entomophily	Yes	Late flowering	Large size	204
5	Ligularia sagitta	518	Low productivity	Entomophily	Yes	Late flowering	Large size	204
5	Ligularia sagitta	519	Low productivity	Entomophily	Yes	Late flowering	Large size	204
5	Ligularia sagitta	520	Low productivity	Entomophily	Yes	Late flowering	Large size	204
5	Ligularia sagitta	521	Low productivity	Entomophily	Yes	Late flowering	Large size	210
5	Ligularia sagitta	522	Low productivity	Entomophily	Yes	Late flowering	Large size	210
5	Ligularia sagitta	523	Low productivity	Entomophily	Yes	Late flowering	Large size	210
5	Ligularia sagitta	524	Low productivity	Entomophily	Yes	Late flowering	Large size	210
5	Ligularia sagitta	525	Low productivity	Entomophily	Yes	Late flowering	Large size	216
5	Ligularia sagitta	526	Low productivity	Entomophily	Yes	Late flowering	Large size	216
5	Ligularia sagitta	527	Low productivity	Entomophily	Yes	Late flowering	Large size	216
5	Ligularia sagitta	528	Low productivity	Entomophily	Yes	Late flowering	Large size	216
5	Ligularia sagitta	529	Low productivity	Entomophily	Yes	Late flowering	Large size	216
5	Ligularia sagitta	530	High diversity	Entomophily	Yes	Late flowering	Large size	205
5	Ligularia sagitta	531	High diversity	Entomophily	Yes	Late flowering	Large size	205
5	Ligularia sagitta	532	High diversity	Entomophily	Yes	Late flowering	Large size	205
5	Ligularia sagitta	533	High diversity	Entomophily	Yes	Late flowering	Large size	205
5	Ligularia sagitta	534	High diversity	Entomophily	Yes	Late flowering	Large size	205
5	Ligularia sagitta	535	High diversity	Entomophily	Yes	Late flowering	Large size	211
5	Ligularia sagitta	536	High diversity	Entomophily	Yes	Late flowering	Large size	211
5	Ligularia sagitta	537	High diversity	Entomophily	Yes	Late flowering	Large size	211
5	Ligularia sagitta	538	High diversity	Entomophily	Yes	Late flowering	Large size	211
5	Ligularia sagitta	539	High diversity	Entomophily	Yes	Late flowering	Large size	211
5	Ligularia sagitta	540	High diversity	Entomophily	Yes	Late flowering	Large size	211
5	Ligularia sagitta	541	High diversity	Entomophily	Yes	Late flowering	Large size	211
5	Ligularia sagitta	542	High diversity	Entomophily	Yes	Late flowering	Large size	211
5	Ligularia sagitta	543	High diversity	Entomophily	Yes	Late flowering	Large size	211
5	Ligularia sagitta	544	High diversity	Entomophily	Yes	Late flowering	Large size	211
5	Ligularia sagitta	545	High diversity	Entomophily	Yes	Late flowering	Large size	217
5	Ligularia sagitta	546	High diversity	Entomophily	Yes	Late flowering	Large size	217
5	Ligularia sagitta	547	High diversity	Entomophily	Yes	Late flowering	Large size	217
5	Ligularia sagitta	548	High diversity	Entomophily	Yes	Late flowering	Large size	217
5	Ligularia sagitta	549	High diversity	Entomophily	Yes	Late flowering	Large size	217
5	Ligularia sagitta	550	High diversity	Entomophily	Yes	Late flowering	Large size	217
5	Ligularia sagitta	551	High diversity	Entomophily	Yes	Late flowering	Large size	217
5	Ligularia sagitta	552	High diversity	Entomophily	Yes	Late flowering	Large size	224
5	Ligularia sagitta	553	Low diversity	Entomophily	Yes	Late flowering	Large size	198
5	Ligularia sagitta	554	Low diversity	Entomophily	Yes	Late flowering	Large size	198
5	Ligularia sagitta	555	Low diversity	Entomophily	Yes	Late flowering	Large size	198
5	Ligularia sagitta	556	Low diversity	Entomophily	Yes	Late flowering	Large size	205
5	Ligularia sagitta	557	Low diversity	Entomophily	Yes	Late flowering	Large size	205
5	Ligularia sagitta	558	Low diversity	Entomophily	Yes	Late flowering	Large size	205
5	Ligularia sagitta	559	Low diversity	Entomophily	Yes	Late flowering	Large size	205
5	Ligularia sagitta	560	Low diversity	Entomophily	Yes	Late flowering	Large size	205
5	Ligularia sagitta	561	Low diversity	Entomophily	Yes	Late flowering	Large size	205
5	Ligularia sagitta	562	Low diversity	Entomophily	Yes	Late flowering	Large size	205
5	Ligularia sagitta	563	Low diversity	Entomophily	Yes	Late flowering	Large size	205
5	Ligularia sagitta	564	Low diversity	Entomophily	Yes	Late flowering	Large size	205
5	Ligularia sagitta	565	Low diversity	Entomophily	Yes	Late flowering	Large size	211
5	Ligularia sagitta	566	Low diversity	Entomophily	Yes	Late flowering	Large size	211
5	Ligularia sagitta	567	Low diversity	Entomophily	Yes	Late flowering	Large size	211
5	Ligularia sagitta	568	Low diversity	Entomophily	Yes	Late flowering	Large size	211
5	Ligularia sagitta	569	Low diversity	Entomophily	Yes	Late flowering	Large size	211
5	Ligularia sagitta	570	Low diversity	Entomophily	Yes	Late flowering	Large size	211
5	Ligularia sagitta	571	Low diversity	Entomophily	Yes	Late flowering	Large size	211
5	Ligularia sagitta	572	Low diversity	Entomophily	Yes	Late flowering	Large size	217
5	Ligularia sagitta	573	Low diversity	Entomophily	Yes	Late flowering	Large size	217
5	Ligularia sagitta	574	Low diversity	Entomophily	Yes	Late flowering	Large size	217
5	Ligularia sagitta	575	Low diversity	Entomophily	Yes	Late flowering	Large size	217
6	Taraxacum maurocarpum	576	Typical	Entomophily	No	Early flowering	Small size	171
6	Taraxacum maurocarpum	577	Typical	Entomophily	No	Early flowering	Small size	178
6	Taraxacum maurocarpum	578	Typical	Entomophily	No	Early flowering	Small size	178
6	Taraxacum maurocarpum	579	Typical	Entomophily	No	Early flowering	Small size	184
6	Taraxacum maurocarpum	580	Typical	Entomophily	No	Early flowering	Small size	191
6	Taraxacum maurocarpum	581	Typical	Entomophily	No	Early flowering	Small size	191
6	Taraxacum maurocarpum	582	Typical	Entomophily	No	Early flowering	Small size	191
6	Taraxacum maurocarpum	583	Typical	Entomophily	No	Early flowering	Small size	191
6	Taraxacum maurocarpum	584	Typical	Entomophily	No	Early flowering	Small size	191
6	Taraxacum maurocarpum	585	Typical	Entomophily	No	Early flowering	Small size	191
6	Taraxacum maurocarpum	586	Typical	Entomophily	No	Early flowering	Small size	191
6	Taraxacum maurocarpum	587	Typical	Entomophily	No	Early flowering	Small size	191
6	Taraxacum maurocarpum	588	Typical	Entomophily	No	Early flowering	Small size	191
6	Taraxacum maurocarpum	589	Typical	Entomophily	No	Early flowering	Small size	197
6	Taraxacum maurocarpum	590	Typical	Entomophily	No	Early flowering	Small size	197
6	Taraxacum maurocarpum	591	Typical	Entomophily	No	Early flowering	Small size	197
6	Taraxacum maurocarpum	592	Typical	Entomophily	No	Early flowering	Small size	197
6	Taraxacum maurocarpum	593	Typical	Entomophily	No	Early flowering	Small size	197
6	Taraxacum maurocarpum	594	Typical	Entomophily	No	Early flowering	Small size	197
6	Taraxacum maurocarpum	595	Typical	Entomophily	No	Early flowering	Small size	204
6	Taraxacum maurocarpum	596	Typical	Entomophily	No	Early flowering	Small size	204
6	Taraxacum maurocarpum	597	Typical	Entomophily	No	Early flowering	Small size	204
6	Taraxacum maurocarpum	598	High productivity	Entomophily	No	Early flowering	Small size	171
6	Taraxacum maurocarpum	599	High productivity	Entomophily	No	Early flowering	Small size	171
6	Taraxacum maurocarpum	600	High productivity	Entomophily	No	Early flowering	Small size	171
6	Taraxacum maurocarpum	601	High productivity	Entomophily	No	Early flowering	Small size	178
6	Taraxacum maurocarpum	602	High productivity	Entomophily	No	Early flowering	Small size	178
6	Taraxacum maurocarpum	603	High productivity	Entomophily	No	Early flowering	Small size	184
6	Taraxacum maurocarpum	604	High productivity	Entomophily	No	Early flowering	Small size	184
6	Taraxacum maurocarpum	605	High productivity	Entomophily	No	Early flowering	Small size	184
6	Taraxacum maurocarpum	606	High productivity	Entomophily	No	Early flowering	Small size	184
6	Taraxacum maurocarpum	607	High productivity	Entomophily	No	Early flowering	Small size	184
6	Taraxacum maurocarpum	608	High productivity	Entomophily	No	Early flowering	Small size	184
6	Taraxacum maurocarpum	609	High productivity	Entomophily	No	Early flowering	Small size	191
6	Taraxacum maurocarpum	610	High productivity	Entomophily	No	Early flowering	Small size	191
6	Taraxacum maurocarpum	611	High productivity	Entomophily	No	Early flowering	Small size	191
6	Taraxacum maurocarpum	612	High productivity	Entomophily	No	Early flowering	Small size	191
6	Taraxacum maurocarpum	613	High productivity	Entomophily	No	Early flowering	Small size	191
6	Taraxacum maurocarpum	614	High productivity	Entomophily	No	Early flowering	Small size	197
6	Taraxacum maurocarpum	615	High productivity	Entomophily	No	Early flowering	Small size	197
6	Taraxacum maurocarpum	616	High productivity	Entomophily	No	Early flowering	Small size	197
6	Taraxacum maurocarpum	617	High productivity	Entomophily	No	Early flowering	Small size	197
6	Taraxacum maurocarpum	618	High productivity	Entomophily	No	Early flowering	Small size	197
6	Taraxacum maurocarpum	619	High productivity	Entomophily	No	Early flowering	Small size	204
6	Taraxacum maurocarpum	620	High productivity	Entomophily	No	Early flowering	Small size	204
6	Taraxacum maurocarpum	621	Low productivity	Entomophily	No	Early flowering	Small size	178
6	Taraxacum maurocarpum	622	Low productivity	Entomophily	No	Early flowering	Small size	178
6	Taraxacum maurocarpum	623	Low productivity	Entomophily	No	Early flowering	Small size	184
6	Taraxacum maurocarpum	624	Low productivity	Entomophily	No	Early flowering	Small size	191
6	Taraxacum maurocarpum	625	Low productivity	Entomophily	No	Early flowering	Small size	191
6	Taraxacum maurocarpum	626	Low productivity	Entomophily	No	Early flowering	Small size	191
6	Taraxacum maurocarpum	627	Low productivity	Entomophily	No	Early flowering	Small size	191
6	Taraxacum maurocarpum	628	Low productivity	Entomophily	No	Early flowering	Small size	191
6	Taraxacum maurocarpum	629	Low productivity	Entomophily	No	Early flowering	Small size	191
6	Taraxacum maurocarpum	630	Low productivity	Entomophily	No	Early flowering	Small size	197
6	Taraxacum maurocarpum	631	Low productivity	Entomophily	No	Early flowering	Small size	197
6	Taraxacum maurocarpum	632	Low productivity	Entomophily	No	Early flowering	Small size	197
6	Taraxacum maurocarpum	633	Low productivity	Entomophily	No	Early flowering	Small size	197
6	Taraxacum maurocarpum	634	Low productivity	Entomophily	No	Early flowering	Small size	197
6	Taraxacum maurocarpum	635	Low productivity	Entomophily	No	Early flowering	Small size	197
6	Taraxacum maurocarpum	636	Low productivity	Entomophily	No	Early flowering	Small size	197
6	Taraxacum maurocarpum	637	Low productivity	Entomophily	No	Early flowering	Small size	197
6	Taraxacum maurocarpum	638	Low productivity	Entomophily	No	Early flowering	Small size	204
6	Taraxacum maurocarpum	639	Low productivity	Entomophily	No	Early flowering	Small size	204
6	Taraxacum maurocarpum	640	Low productivity	Entomophily	No	Early flowering	Small size	210
6	Taraxacum maurocarpum	641	Low productivity	Entomophily	No	Early flowering	Small size	210
6	Taraxacum maurocarpum	642	Low productivity	Entomophily	No	Early flowering	Small size	210
6	Taraxacum maurocarpum	643	Low productivity	Entomophily	No	Early flowering	Small size	210
6	Taraxacum maurocarpum	644	High diversity	Entomophily	No	Early flowering	Small size	172
6	Taraxacum maurocarpum	645	High diversity	Entomophily	No	Early flowering	Small size	186
6	Taraxacum maurocarpum	646	High diversity	Entomophily	No	Early flowering	Small size	186
6	Taraxacum maurocarpum	647	High diversity	Entomophily	No	Early flowering	Small size	186
6	Taraxacum maurocarpum	648	High diversity	Entomophily	No	Early flowering	Small size	186
6	Taraxacum maurocarpum	649	High diversity	Entomophily	No	Early flowering	Small size	186
6	Taraxacum maurocarpum	650	High diversity	Entomophily	No	Early flowering	Small size	186
6	Taraxacum maurocarpum	651	High diversity	Entomophily	No	Early flowering	Small size	186
6	Taraxacum maurocarpum	652	High diversity	Entomophily	No	Early flowering	Small size	186
6	Taraxacum maurocarpum	653	High diversity	Entomophily	No	Early flowering	Small size	192
6	Taraxacum maurocarpum	654	High diversity	Entomophily	No	Early flowering	Small size	192
6	Taraxacum maurocarpum	655	High diversity	Entomophily	No	Early flowering	Small size	192
6	Taraxacum maurocarpum	656	High diversity	Entomophily	No	Early flowering	Small size	192
6	Taraxacum maurocarpum	657	High diversity	Entomophily	No	Early flowering	Small size	192
6	Taraxacum maurocarpum	658	High diversity	Entomophily	No	Early flowering	Small size	192
6	Taraxacum maurocarpum	659	High diversity	Entomophily	No	Early flowering	Small size	192
6	Taraxacum maurocarpum	660	High diversity	Entomophily	No	Early flowering	Small size	192
6	Taraxacum maurocarpum	661	High diversity	Entomophily	No	Early flowering	Small size	192
6	Taraxacum maurocarpum	662	High diversity	Entomophily	No	Early flowering	Small size	192
6	Taraxacum maurocarpum	663	High diversity	Entomophily	No	Early flowering	Small size	198
6	Taraxacum maurocarpum	664	High diversity	Entomophily	No	Early flowering	Small size	198
6	Taraxacum maurocarpum	665	High diversity	Entomophily	No	Early flowering	Small size	198
6	Taraxacum maurocarpum	666	High diversity	Entomophily	No	Early flowering	Small size	198
6	Taraxacum maurocarpum	667	High diversity	Entomophily	No	Early flowering	Small size	198
6	Taraxacum maurocarpum	668	Low diversity	Entomophily	No	Early flowering	Small size	179
6	Taraxacum maurocarpum	669	Low diversity	Entomophily	No	Early flowering	Small size	179
6	Taraxacum maurocarpum	670	Low diversity	Entomophily	No	Early flowering	Small size	179
6	Taraxacum maurocarpum	671	Low diversity	Entomophily	No	Early flowering	Small size	186
6	Taraxacum maurocarpum	672	Low diversity	Entomophily	No	Early flowering	Small size	186
6	Taraxacum maurocarpum	673	Low diversity	Entomophily	No	Early flowering	Small size	186
6	Taraxacum maurocarpum	674	Low diversity	Entomophily	No	Early flowering	Small size	186
6	Taraxacum maurocarpum	675	Low diversity	Entomophily	No	Early flowering	Small size	186
6	Taraxacum maurocarpum	676	Low diversity	Entomophily	No	Early flowering	Small size	192
6	Taraxacum maurocarpum	677	Low diversity	Entomophily	No	Early flowering	Small size	192
6	Taraxacum maurocarpum	678	Low diversity	Entomophily	No	Early flowering	Small size	192
6	Taraxacum maurocarpum	679	Low diversity	Entomophily	No	Early flowering	Small size	192
6	Taraxacum maurocarpum	680	Low diversity	Entomophily	No	Early flowering	Small size	192
6	Taraxacum maurocarpum	681	Low diversity	Entomophily	No	Early flowering	Small size	192
6	Taraxacum maurocarpum	682	Low diversity	Entomophily	No	Early flowering	Small size	198
6	Taraxacum maurocarpum	683	Low diversity	Entomophily	No	Early flowering	Small size	198
6	Taraxacum maurocarpum	684	Low diversity	Entomophily	No	Early flowering	Small size	198
6	Taraxacum maurocarpum	685	Low diversity	Entomophily	No	Early flowering	Small size	198
6	Taraxacum maurocarpum	686	Low diversity	Entomophily	No	Early flowering	Small size	198
6	Taraxacum maurocarpum	687	Low diversity	Entomophily	No	Early flowering	Small size	198
6	Taraxacum maurocarpum	688	Low diversity	Entomophily	No	Early flowering	Small size	198
6	Taraxacum maurocarpum	689	Low diversity	Entomophily	No	Early flowering	Small size	198
6	Taraxacum maurocarpum	690	Low diversity	Entomophily	No	Early flowering	Small size	205
6	Taraxacum maurocarpum	691	Low diversity	Entomophily	No	Early flowering	Small size	205
6	Taraxacum maurocarpum	692	Low diversity	Entomophily	No	Early flowering	Small size	205
7	Silene aprica	693	Typical	Entomophily	No	Early flowering	Small size	171
7	Silene aprica	694	Typical	Entomophily	No	Early flowering	Small size	171
7	Silene aprica	695	Typical	Entomophily	No	Early flowering	Small size	171
7	Silene aprica	696	Typical	Entomophily	No	Early flowering	Small size	178
7	Silene aprica	697	Typical	Entomophily	No	Early flowering	Small size	178
7	Silene aprica	698	Typical	Entomophily	No	Early flowering	Small size	178
7	Silene aprica	699	Typical	Entomophily	No	Early flowering	Small size	178
7	Silene aprica	700	Typical	Entomophily	No	Early flowering	Small size	178
7	Silene aprica	701	Typical	Entomophily	No	Early flowering	Small size	178
7	Silene aprica	702	Typical	Entomophily	No	Early flowering	Small size	178
7	Silene aprica	703	Typical	Entomophily	No	Early flowering	Small size	184
7	Silene aprica	704	Typical	Entomophily	No	Early flowering	Small size	184
7	Silene aprica	705	Typical	Entomophily	No	Early flowering	Small size	184
7	Silene aprica	706	Typical	Entomophily	No	Early flowering	Small size	184
7	Silene aprica	707	Typical	Entomophily	No	Early flowering	Small size	184
7	Silene aprica	708	Typical	Entomophily	No	Early flowering	Small size	184
7	Silene aprica	709	Typical	Entomophily	No	Early flowering	Small size	184
7	Silene aprica	710	Typical	Entomophily	No	Early flowering	Small size	184
7	Silene aprica	711	Typical	Entomophily	No	Early flowering	Small size	191
7	Silene aprica	712	Typical	Entomophily	No	Early flowering	Small size	197
7	Silene aprica	713	Typical	Entomophily	No	Early flowering	Small size	197
7	Silene aprica	714	High productivity	Entomophily	No	Early flowering	Small size	165
7	Silene aprica	715	High productivity	Entomophily	No	Early flowering	Small size	165
7	Silene aprica	716	High productivity	Entomophily	No	Early flowering	Small size	165
7	Silene aprica	717	High productivity	Entomophily	No	Early flowering	Small size	165
7	Silene aprica	718	High productivity	Entomophily	No	Early flowering	Small size	171
7	Silene aprica	719	High productivity	Entomophily	No	Early flowering	Small size	171
7	Silene aprica	720	High productivity	Entomophily	No	Early flowering	Small size	171
7	Silene aprica	721	High productivity	Entomophily	No	Early flowering	Small size	171
7	Silene aprica	722	High productivity	Entomophily	No	Early flowering	Small size	171
7	Silene aprica	723	High productivity	Entomophily	No	Early flowering	Small size	171
7	Silene aprica	724	High productivity	Entomophily	No	Early flowering	Small size	178
7	Silene aprica	725	High productivity	Entomophily	No	Early flowering	Small size	178
7	Silene aprica	726	High productivity	Entomophily	No	Early flowering	Small size	178
7	Silene aprica	727	High productivity	Entomophily	No	Early flowering	Small size	178
7	Silene aprica	728	High productivity	Entomophily	No	Early flowering	Small size	178
7	Silene aprica	729	High productivity	Entomophily	No	Early flowering	Small size	178
7	Silene aprica	730	High productivity	Entomophily	No	Early flowering	Small size	178
7	Silene aprica	731	High productivity	Entomophily	No	Early flowering	Small size	178
7	Silene aprica	732	High productivity	Entomophily	No	Early flowering	Small size	178
7	Silene aprica	733	High productivity	Entomophily	No	Early flowering	Small size	184
7	Silene aprica	734	High productivity	Entomophily	No	Early flowering	Small size	184
7	Silene aprica	735	High productivity	Entomophily	No	Early flowering	Small size	184
7	Silene aprica	736	High productivity	Entomophily	No	Early flowering	Small size	184
7	Silene aprica	737	Low productivity	Entomophily	No	Early flowering	Small size	178
7	Silene aprica	738	Low productivity	Entomophily	No	Early flowering	Small size	178
7	Silene aprica	739	Low productivity	Entomophily	No	Early flowering	Small size	178
7	Silene aprica	740	Low productivity	Entomophily	No	Early flowering	Small size	178
7	Silene aprica	741	Low productivity	Entomophily	No	Early flowering	Small size	178
7	Silene aprica	742	Low productivity	Entomophily	No	Early flowering	Small size	184
7	Silene aprica	743	Low productivity	Entomophily	No	Early flowering	Small size	184
7	Silene aprica	744	Low productivity	Entomophily	No	Early flowering	Small size	184
7	Silene aprica	745	Low productivity	Entomophily	No	Early flowering	Small size	184
7	Silene aprica	746	Low productivity	Entomophily	No	Early flowering	Small size	184
7	Silene aprica	747	Low productivity	Entomophily	No	Early flowering	Small size	184
7	Silene aprica	748	Low productivity	Entomophily	No	Early flowering	Small size	184
7	Silene aprica	749	Low productivity	Entomophily	No	Early flowering	Small size	184
7	Silene aprica	750	Low productivity	Entomophily	No	Early flowering	Small size	184
7	Silene aprica	751	Low productivity	Entomophily	No	Early flowering	Small size	184
7	Silene aprica	752	Low productivity	Entomophily	No	Early flowering	Small size	184
7	Silene aprica	753	Low productivity	Entomophily	No	Early flowering	Small size	191
7	Silene aprica	754	Low productivity	Entomophily	No	Early flowering	Small size	191
7	Silene aprica	755	Low productivity	Entomophily	No	Early flowering	Small size	191
7	Silene aprica	756	Low productivity	Entomophily	No	Early flowering	Small size	191
7	Silene aprica	757	Low productivity	Entomophily	No	Early flowering	Small size	191
7	Silene aprica	758	Low productivity	Entomophily	No	Early flowering	Small size	191
7	Silene aprica	759	Low productivity	Entomophily	No	Early flowering	Small size	191
7	Silene aprica	760	Low productivity	Entomophily	No	Early flowering	Small size	197
7	Silene aprica	761	High diversity	Entomophily	No	Early flowering	Small size	166
7	Silene aprica	762	High diversity	Entomophily	No	Early flowering	Small size	166
7	Silene aprica	763	High diversity	Entomophily	No	Early flowering	Small size	172
7	Silene aprica	764	High diversity	Entomophily	No	Early flowering	Small size	172
7	Silene aprica	765	High diversity	Entomophily	No	Early flowering	Small size	172
7	Silene aprica	766	High diversity	Entomophily	No	Early flowering	Small size	172
7	Silene aprica	767	High diversity	Entomophily	No	Early flowering	Small size	172
7	Silene aprica	768	High diversity	Entomophily	No	Early flowering	Small size	172
7	Silene aprica	769	High diversity	Entomophily	No	Early flowering	Small size	172
7	Silene aprica	770	High diversity	Entomophily	No	Early flowering	Small size	172
7	Silene aprica	771	High diversity	Entomophily	No	Early flowering	Small size	172
7	Silene aprica	772	High diversity	Entomophily	No	Early flowering	Small size	179
7	Silene aprica	773	High diversity	Entomophily	No	Early flowering	Small size	179
7	Silene aprica	774	High diversity	Entomophily	No	Early flowering	Small size	179
7	Silene aprica	775	High diversity	Entomophily	No	Early flowering	Small size	179
7	Silene aprica	776	High diversity	Entomophily	No	Early flowering	Small size	179
7	Silene aprica	777	High diversity	Entomophily	No	Early flowering	Small size	179
7	Silene aprica	778	High diversity	Entomophily	No	Early flowering	Small size	186
7	Silene aprica	779	High diversity	Entomophily	No	Early flowering	Small size	186
7	Silene aprica	780	High diversity	Entomophily	No	Early flowering	Small size	186
7	Silene aprica	781	High diversity	Entomophily	No	Early flowering	Small size	186
7	Silene aprica	782	Low diversity	Entomophily	No	Early flowering	Small size	172
7	Silene aprica	783	Low diversity	Entomophily	No	Early flowering	Small size	172
7	Silene aprica	784	Low diversity	Entomophily	No	Early flowering	Small size	172
7	Silene aprica	785	Low diversity	Entomophily	No	Early flowering	Small size	172
7	Silene aprica	786	Low diversity	Entomophily	No	Early flowering	Small size	179
7	Silene aprica	787	Low diversity	Entomophily	No	Early flowering	Small size	179
7	Silene aprica	788	Low diversity	Entomophily	No	Early flowering	Small size	179
7	Silene aprica	789	Low diversity	Entomophily	No	Early flowering	Small size	179
7	Silene aprica	790	Low diversity	Entomophily	No	Early flowering	Small size	179
7	Silene aprica	791	Low diversity	Entomophily	No	Early flowering	Small size	179
7	Silene aprica	792	Low diversity	Entomophily	No	Early flowering	Small size	179
7	Silene aprica	793	Low diversity	Entomophily	No	Early flowering	Small size	179
7	Silene aprica	794	Low diversity	Entomophily	No	Early flowering	Small size	179
7	Silene aprica	795	Low diversity	Entomophily	No	Early flowering	Small size	186
7	Silene aprica	796	Low diversity	Entomophily	No	Early flowering	Small size	186
7	Silene aprica	797	Low diversity	Entomophily	No	Early flowering	Small size	186
7	Silene aprica	798	Low diversity	Entomophily	No	Early flowering	Small size	186
7	Silene aprica	799	Low diversity	Entomophily	No	Early flowering	Small size	186
7	Silene aprica	800	Low diversity	Entomophily	No	Early flowering	Small size	186
7	Silene aprica	801	Low diversity	Entomophily	No	Early flowering	Small size	186
7	Silene aprica	802	Low diversity	Entomophily	No	Early flowering	Small size	192
7	Silene aprica	803	Low diversity	Entomophily	No	Early flowering	Small size	192
8	Scirpus distigmaticus	804	Typical	Anemophily	Yes	Early flowering	Small size	121
8	Scirpus distigmaticus	805	Typical	Anemophily	Yes	Early flowering	Small size	121
8	Scirpus distigmaticus	806	Typical	Anemophily	Yes	Early flowering	Small size	129
8	Scirpus distigmaticus	807	Typical	Anemophily	Yes	Early flowering	Small size	129
8	Scirpus distigmaticus	808	Typical	Anemophily	Yes	Early flowering	Small size	129
8	Scirpus distigmaticus	809	Typical	Anemophily	Yes	Early flowering	Small size	129
8	Scirpus distigmaticus	810	Typical	Anemophily	Yes	Early flowering	Small size	129
8	Scirpus distigmaticus	811	Typical	Anemophily	Yes	Early flowering	Small size	129
8	Scirpus distigmaticus	812	Typical	Anemophily	Yes	Early flowering	Small size	129
8	Scirpus distigmaticus	813	Typical	Anemophily	Yes	Early flowering	Small size	129
8	Scirpus distigmaticus	814	Typical	Anemophily	Yes	Early flowering	Small size	129
8	Scirpus distigmaticus	815	Typical	Anemophily	Yes	Early flowering	Small size	129
8	Scirpus distigmaticus	816	Typical	Anemophily	Yes	Early flowering	Small size	129
8	Scirpus distigmaticus	817	Typical	Anemophily	Yes	Early flowering	Small size	136
8	Scirpus distigmaticus	818	Typical	Anemophily	Yes	Early flowering	Small size	136
8	Scirpus distigmaticus	819	Typical	Anemophily	Yes	Early flowering	Small size	136
8	Scirpus distigmaticus	820	Typical	Anemophily	Yes	Early flowering	Small size	136
8	Scirpus distigmaticus	821	Typical	Anemophily	Yes	Early flowering	Small size	136
8	Scirpus distigmaticus	822	Typical	Anemophily	Yes	Early flowering	Small size	136
8	Scirpus distigmaticus	823	Typical	Anemophily	Yes	Early flowering	Small size	143
8	Scirpus distigmaticus	824	Typical	Anemophily	Yes	Early flowering	Small size	143
8	Scirpus distigmaticus	825	Typical	Anemophily	Yes	Early flowering	Small size	151
8	Scirpus distigmaticus	826	High productivity	Anemophily	Yes	Early flowering	Small size	121
8	Scirpus distigmaticus	827	High productivity	Anemophily	Yes	Early flowering	Small size	121
8	Scirpus distigmaticus	828	High productivity	Anemophily	Yes	Early flowering	Small size	121
8	Scirpus distigmaticus	829	High productivity	Anemophily	Yes	Early flowering	Small size	121
8	Scirpus distigmaticus	830	High productivity	Anemophily	Yes	Early flowering	Small size	121
8	Scirpus distigmaticus	831	High productivity	Anemophily	Yes	Early flowering	Small size	121
8	Scirpus distigmaticus	832	High productivity	Anemophily	Yes	Early flowering	Small size	129
8	Scirpus distigmaticus	833	High productivity	Anemophily	Yes	Early flowering	Small size	129
8	Scirpus distigmaticus	834	High productivity	Anemophily	Yes	Early flowering	Small size	129
8	Scirpus distigmaticus	835	High productivity	Anemophily	Yes	Early flowering	Small size	129
8	Scirpus distigmaticus	836	High productivity	Anemophily	Yes	Early flowering	Small size	129
8	Scirpus distigmaticus	837	High productivity	Anemophily	Yes	Early flowering	Small size	129
8	Scirpus distigmaticus	838	High productivity	Anemophily	Yes	Early flowering	Small size	129
8	Scirpus distigmaticus	839	High productivity	Anemophily	Yes	Early flowering	Small size	129
8	Scirpus distigmaticus	840	High productivity	Anemophily	Yes	Early flowering	Small size	129
8	Scirpus distigmaticus	841	High productivity	Anemophily	Yes	Early flowering	Small size	129
8	Scirpus distigmaticus	842	High productivity	Anemophily	Yes	Early flowering	Small size	129
8	Scirpus distigmaticus	843	High productivity	Anemophily	Yes	Early flowering	Small size	129
8	Scirpus distigmaticus	844	High productivity	Anemophily	Yes	Early flowering	Small size	129
8	Scirpus distigmaticus	845	High productivity	Anemophily	Yes	Early flowering	Small size	136
8	Scirpus distigmaticus	846	High productivity	Anemophily	Yes	Early flowering	Small size	136
8	Scirpus distigmaticus	847	High productivity	Anemophily	Yes	Early flowering	Small size	143
8	Scirpus distigmaticus	848	Low productivity	Anemophily	Yes	Early flowering	Small size	129
8	Scirpus distigmaticus	849	Low productivity	Anemophily	Yes	Early flowering	Small size	129
8	Scirpus distigmaticus	850	Low productivity	Anemophily	Yes	Early flowering	Small size	136
8	Scirpus distigmaticus	851	Low productivity	Anemophily	Yes	Early flowering	Small size	143
8	Scirpus distigmaticus	852	Low productivity	Anemophily	Yes	Early flowering	Small size	143
8	Scirpus distigmaticus	853	Low productivity	Anemophily	Yes	Early flowering	Small size	143
8	Scirpus distigmaticus	854	Low productivity	Anemophily	Yes	Early flowering	Small size	143
8	Scirpus distigmaticus	855	Low productivity	Anemophily	Yes	Early flowering	Small size	143
8	Scirpus distigmaticus	856	Low productivity	Anemophily	Yes	Early flowering	Small size	143
8	Scirpus distigmaticus	857	Low productivity	Anemophily	Yes	Early flowering	Small size	143
8	Scirpus distigmaticus	858	Low productivity	Anemophily	Yes	Early flowering	Small size	143
8	Scirpus distigmaticus	859	Low productivity	Anemophily	Yes	Early flowering	Small size	151
8	Scirpus distigmaticus	860	Low productivity	Anemophily	Yes	Early flowering	Small size	151
8	Scirpus distigmaticus	861	Low productivity	Anemophily	Yes	Early flowering	Small size	151
8	Scirpus distigmaticus	862	Low productivity	Anemophily	Yes	Early flowering	Small size	151
8	Scirpus distigmaticus	863	Low productivity	Anemophily	Yes	Early flowering	Small size	151
8	Scirpus distigmaticus	864	Low productivity	Anemophily	Yes	Early flowering	Small size	151
8	Scirpus distigmaticus	865	Low productivity	Anemophily	Yes	Early flowering	Small size	151
8	Scirpus distigmaticus	866	Low productivity	Anemophily	Yes	Early flowering	Small size	151
8	Scirpus distigmaticus	867	Low productivity	Anemophily	Yes	Early flowering	Small size	151
8	Scirpus distigmaticus	868	Low productivity	Anemophily	Yes	Early flowering	Small size	158
8	Scirpus distigmaticus	869	Low productivity	Anemophily	Yes	Early flowering	Small size	158
8	Scirpus distigmaticus	870	Low productivity	Anemophily	Yes	Early flowering	Small size	158
8	Scirpus distigmaticus	871	Low productivity	Anemophily	Yes	Early flowering	Small size	158
8	Scirpus distigmaticus	872	High diversity	Anemophily	Yes	Early flowering	Small size	122
8	Scirpus distigmaticus	873	High diversity	Anemophily	Yes	Early flowering	Small size	122
8	Scirpus distigmaticus	874	High diversity	Anemophily	Yes	Early flowering	Small size	122
8	Scirpus distigmaticus	875	High diversity	Anemophily	Yes	Early flowering	Small size	122
8	Scirpus distigmaticus	876	High diversity	Anemophily	Yes	Early flowering	Small size	122
8	Scirpus distigmaticus	877	High diversity	Anemophily	Yes	Early flowering	Small size	122
8	Scirpus distigmaticus	878	High diversity	Anemophily	Yes	Early flowering	Small size	122
8	Scirpus distigmaticus	879	High diversity	Anemophily	Yes	Early flowering	Small size	122
8	Scirpus distigmaticus	880	High diversity	Anemophily	Yes	Early flowering	Small size	122
8	Scirpus distigmaticus	881	High diversity	Anemophily	Yes	Early flowering	Small size	130
8	Scirpus distigmaticus	882	High diversity	Anemophily	Yes	Early flowering	Small size	130
8	Scirpus distigmaticus	883	High diversity	Anemophily	Yes	Early flowering	Small size	130
8	Scirpus distigmaticus	884	High diversity	Anemophily	Yes	Early flowering	Small size	130
8	Scirpus distigmaticus	885	High diversity	Anemophily	Yes	Early flowering	Small size	130
8	Scirpus distigmaticus	886	High diversity	Anemophily	Yes	Early flowering	Small size	130
8	Scirpus distigmaticus	887	High diversity	Anemophily	Yes	Early flowering	Small size	130
8	Scirpus distigmaticus	888	High diversity	Anemophily	Yes	Early flowering	Small size	130
8	Scirpus distigmaticus	889	High diversity	Anemophily	Yes	Early flowering	Small size	130
8	Scirpus distigmaticus	890	High diversity	Anemophily	Yes	Early flowering	Small size	130
8	Scirpus distigmaticus	891	High diversity	Anemophily	Yes	Early flowering	Small size	130
8	Scirpus distigmaticus	892	High diversity	Anemophily	Yes	Early flowering	Small size	130
8	Scirpus distigmaticus	893	High diversity	Anemophily	Yes	Early flowering	Small size	137
8	Scirpus distigmaticus	894	High diversity	Anemophily	Yes	Early flowering	Small size	137
8	Scirpus distigmaticus	895	Low diversity	Anemophily	Yes	Early flowering	Small size	122
8	Scirpus distigmaticus	896	Low diversity	Anemophily	Yes	Early flowering	Small size	130
8	Scirpus distigmaticus	897	Low diversity	Anemophily	Yes	Early flowering	Small size	130
8	Scirpus distigmaticus	898	Low diversity	Anemophily	Yes	Early flowering	Small size	130
8	Scirpus distigmaticus	899	Low diversity	Anemophily	Yes	Early flowering	Small size	130
8	Scirpus distigmaticus	900	Low diversity	Anemophily	Yes	Early flowering	Small size	130
8	Scirpus distigmaticus	901	Low diversity	Anemophily	Yes	Early flowering	Small size	130
8	Scirpus distigmaticus	902	Low diversity	Anemophily	Yes	Early flowering	Small size	130
8	Scirpus distigmaticus	903	Low diversity	Anemophily	Yes	Early flowering	Small size	130
8	Scirpus distigmaticus	904	Low diversity	Anemophily	Yes	Early flowering	Small size	130
8	Scirpus distigmaticus	905	Low diversity	Anemophily	Yes	Early flowering	Small size	130
8	Scirpus distigmaticus	906	Low diversity	Anemophily	Yes	Early flowering	Small size	137
8	Scirpus distigmaticus	907	Low diversity	Anemophily	Yes	Early flowering	Small size	137
8	Scirpus distigmaticus	908	Low diversity	Anemophily	Yes	Early flowering	Small size	137
8	Scirpus distigmaticus	909	Low diversity	Anemophily	Yes	Early flowering	Small size	137
8	Scirpus distigmaticus	910	Low diversity	Anemophily	Yes	Early flowering	Small size	137
8	Scirpus distigmaticus	911	Low diversity	Anemophily	Yes	Early flowering	Small size	137
8	Scirpus distigmaticus	912	Low diversity	Anemophily	Yes	Early flowering	Small size	137
8	Scirpus distigmaticus	913	Low diversity	Anemophily	Yes	Early flowering	Small size	137
8	Scirpus distigmaticus	914	Low diversity	Anemophily	Yes	Early flowering	Small size	145
8	Scirpus distigmaticus	915	Low diversity	Anemophily	Yes	Early flowering	Small size	145
8	Scirpus distigmaticus	916	Low diversity	Anemophily	Yes	Early flowering	Small size	145
9	Euphorbia micractina	917	Typical	Entomophily	No	Early flowering	Small size	136
9	Euphorbia micractina	918	Typical	Entomophily	No	Early flowering	Small size	143
9	Euphorbia micractina	919	Typical	Entomophily	No	Early flowering	Small size	143
9	Euphorbia micractina	920	Typical	Entomophily	No	Early flowering	Small size	151
9	Euphorbia micractina	921	Typical	Entomophily	No	Early flowering	Small size	151
9	Euphorbia micractina	922	Typical	Entomophily	No	Early flowering	Small size	151
9	Euphorbia micractina	923	Typical	Entomophily	No	Early flowering	Small size	151
9	Euphorbia micractina	924	Typical	Entomophily	No	Early flowering	Small size	151
9	Euphorbia micractina	925	Typical	Entomophily	No	Early flowering	Small size	151
9	Euphorbia micractina	926	Typical	Entomophily	No	Early flowering	Small size	151
9	Euphorbia micractina	927	Typical	Entomophily	No	Early flowering	Small size	151
9	Euphorbia micractina	928	Typical	Entomophily	No	Early flowering	Small size	151
9	Euphorbia micractina	929	Typical	Entomophily	No	Early flowering	Small size	151
9	Euphorbia micractina	930	Typical	Entomophily	No	Early flowering	Small size	158
9	Euphorbia micractina	931	Typical	Entomophily	No	Early flowering	Small size	158
9	Euphorbia micractina	932	Typical	Entomophily	No	Early flowering	Small size	158
9	Euphorbia micractina	933	Typical	Entomophily	No	Early flowering	Small size	158
9	Euphorbia micractina	934	Typical	Entomophily	No	Early flowering	Small size	158
9	Euphorbia micractina	935	Typical	Entomophily	No	Early flowering	Small size	158
9	Euphorbia micractina	936	Typical	Entomophily	No	Early flowering	Small size	158
9	Euphorbia micractina	937	Typical	Entomophily	No	Early flowering	Small size	158
9	Euphorbia micractina	938	Typical	Entomophily	No	Early flowering	Small size	165
9	Euphorbia micractina	939	Typical	Entomophily	No	Early flowering	Small size	165
9	Euphorbia micractina	940	Typical	Entomophily	No	Early flowering	Small size	165
9	Euphorbia micractina	941	Typical	Entomophily	No	Early flowering	Small size	171
9	Euphorbia micractina	942	High productivity	Entomophily	No	Early flowering	Small size	136
9	Euphorbia micractina	943	High productivity	Entomophily	No	Early flowering	Small size	136
9	Euphorbia micractina	944	High productivity	Entomophily	No	Early flowering	Small size	136
9	Euphorbia micractina	945	High productivity	Entomophily	No	Early flowering	Small size	136
9	Euphorbia micractina	946	High productivity	Entomophily	No	Early flowering	Small size	143
9	Euphorbia micractina	947	High productivity	Entomophily	No	Early flowering	Small size	143
9	Euphorbia micractina	948	High productivity	Entomophily	No	Early flowering	Small size	143
9	Euphorbia micractina	949	High productivity	Entomophily	No	Early flowering	Small size	143
9	Euphorbia micractina	950	High productivity	Entomophily	No	Early flowering	Small size	143
9	Euphorbia micractina	951	High productivity	Entomophily	No	Early flowering	Small size	143
9	Euphorbia micractina	952	High productivity	Entomophily	No	Early flowering	Small size	143
9	Euphorbia micractina	953	High productivity	Entomophily	No	Early flowering	Small size	143
9	Euphorbia micractina	954	High productivity	Entomophily	No	Early flowering	Small size	143
9	Euphorbia micractina	955	High productivity	Entomophily	No	Early flowering	Small size	143
9	Euphorbia micractina	956	High productivity	Entomophily	No	Early flowering	Small size	143
9	Euphorbia micractina	957	High productivity	Entomophily	No	Early flowering	Small size	151
9	Euphorbia micractina	958	High productivity	Entomophily	No	Early flowering	Small size	151
9	Euphorbia micractina	959	High productivity	Entomophily	No	Early flowering	Small size	151
9	Euphorbia micractina	960	High productivity	Entomophily	No	Early flowering	Small size	151
9	Euphorbia micractina	961	High productivity	Entomophily	No	Early flowering	Small size	151
9	Euphorbia micractina	962	High productivity	Entomophily	No	Early flowering	Small size	151
9	Euphorbia micractina	963	High productivity	Entomophily	No	Early flowering	Small size	151
9	Euphorbia micractina	964	Low productivity	Entomophily	No	Early flowering	Small size	143
9	Euphorbia micractina	965	Low productivity	Entomophily	No	Early flowering	Small size	143
9	Euphorbia micractina	966	Low productivity	Entomophily	No	Early flowering	Small size	143
9	Euphorbia micractina	967	Low productivity	Entomophily	No	Early flowering	Small size	158
9	Euphorbia micractina	968	Low productivity	Entomophily	No	Early flowering	Small size	158
9	Euphorbia micractina	969	Low productivity	Entomophily	No	Early flowering	Small size	158
9	Euphorbia micractina	970	Low productivity	Entomophily	No	Early flowering	Small size	158
9	Euphorbia micractina	971	Low productivity	Entomophily	No	Early flowering	Small size	158
9	Euphorbia micractina	972	Low productivity	Entomophily	No	Early flowering	Small size	165
9	Euphorbia micractina	973	Low productivity	Entomophily	No	Early flowering	Small size	165
9	Euphorbia micractina	974	Low productivity	Entomophily	No	Early flowering	Small size	165
9	Euphorbia micractina	975	Low productivity	Entomophily	No	Early flowering	Small size	165
9	Euphorbia micractina	976	Low productivity	Entomophily	No	Early flowering	Small size	165
9	Euphorbia micractina	977	Low productivity	Entomophily	No	Early flowering	Small size	165
9	Euphorbia micractina	978	Low productivity	Entomophily	No	Early flowering	Small size	171
9	Euphorbia micractina	979	Low productivity	Entomophily	No	Early flowering	Small size	171
9	Euphorbia micractina	980	Low productivity	Entomophily	No	Early flowering	Small size	171
9	Euphorbia micractina	981	Low productivity	Entomophily	No	Early flowering	Small size	171
9	Euphorbia micractina	982	Low productivity	Entomophily	No	Early flowering	Small size	171
9	Euphorbia micractina	983	Low productivity	Entomophily	No	Early flowering	Small size	171
9	Euphorbia micractina	984	Low productivity	Entomophily	No	Early flowering	Small size	171
9	Euphorbia micractina	985	Low productivity	Entomophily	No	Early flowering	Small size	171
9	Euphorbia micractina	986	Low productivity	Entomophily	No	Early flowering	Small size	171
9	Euphorbia micractina	987	High diversity	Entomophily	No	Early flowering	Small size	130
9	Euphorbia micractina	988	High diversity	Entomophily	No	Early flowering	Small size	137
9	Euphorbia micractina	989	High diversity	Entomophily	No	Early flowering	Small size	137
9	Euphorbia micractina	990	High diversity	Entomophily	No	Early flowering	Small size	145
9	Euphorbia micractina	991	High diversity	Entomophily	No	Early flowering	Small size	145
9	Euphorbia micractina	992	High diversity	Entomophily	No	Early flowering	Small size	145
9	Euphorbia micractina	993	High diversity	Entomophily	No	Early flowering	Small size	145
9	Euphorbia micractina	994	High diversity	Entomophily	No	Early flowering	Small size	145
9	Euphorbia micractina	995	High diversity	Entomophily	No	Early flowering	Small size	145
9	Euphorbia micractina	996	High diversity	Entomophily	No	Early flowering	Small size	145
9	Euphorbia micractina	997	High diversity	Entomophily	No	Early flowering	Small size	145
9	Euphorbia micractina	998	High diversity	Entomophily	No	Early flowering	Small size	152
9	Euphorbia micractina	999	High diversity	Entomophily	No	Early flowering	Small size	152
9	Euphorbia micractina	1000	High diversity	Entomophily	No	Early flowering	Small size	152
9	Euphorbia micractina	1001	High diversity	Entomophily	No	Early flowering	Small size	152
9	Euphorbia micractina	1002	High diversity	Entomophily	No	Early flowering	Small size	152
9	Euphorbia micractina	1003	High diversity	Entomophily	No	Early flowering	Small size	152
9	Euphorbia micractina	1004	High diversity	Entomophily	No	Early flowering	Small size	152
9	Euphorbia micractina	1005	High diversity	Entomophily	No	Early flowering	Small size	152
9	Euphorbia micractina	1006	High diversity	Entomophily	No	Early flowering	Small size	152
9	Euphorbia micractina	1007	High diversity	Entomophily	No	Early flowering	Small size	152
9	Euphorbia micractina	1008	High diversity	Entomophily	No	Early flowering	Small size	152
9	Euphorbia micractina	1009	High diversity	Entomophily	No	Early flowering	Small size	159
9	Euphorbia micractina	1010	High diversity	Entomophily	No	Early flowering	Small size	159
9	Euphorbia micractina	1011	Low diversity	Entomophily	No	Early flowering	Small size	137
9	Euphorbia micractina	1012	Low diversity	Entomophily	No	Early flowering	Small size	145
9	Euphorbia micractina	1013	Low diversity	Entomophily	No	Early flowering	Small size	145
9	Euphorbia micractina	1014	Low diversity	Entomophily	No	Early flowering	Small size	145
9	Euphorbia micractina	1015	Low diversity	Entomophily	No	Early flowering	Small size	145
9	Euphorbia micractina	1016	Low diversity	Entomophily	No	Early flowering	Small size	152
9	Euphorbia micractina	1017	Low diversity	Entomophily	No	Early flowering	Small size	152
9	Euphorbia micractina	1018	Low diversity	Entomophily	No	Early flowering	Small size	152
9	Euphorbia micractina	1019	Low diversity	Entomophily	No	Early flowering	Small size	152
9	Euphorbia micractina	1020	Low diversity	Entomophily	No	Early flowering	Small size	152
9	Euphorbia micractina	1021	Low diversity	Entomophily	No	Early flowering	Small size	152
9	Euphorbia micractina	1022	Low diversity	Entomophily	No	Early flowering	Small size	152
9	Euphorbia micractina	1023	Low diversity	Entomophily	No	Early flowering	Small size	152
9	Euphorbia micractina	1024	Low diversity	Entomophily	No	Early flowering	Small size	152
9	Euphorbia micractina	1025	Low diversity	Entomophily	No	Early flowering	Small size	152
9	Euphorbia micractina	1026	Low diversity	Entomophily	No	Early flowering	Small size	152
9	Euphorbia micractina	1027	Low diversity	Entomophily	No	Early flowering	Small size	159
9	Euphorbia micractina	1028	Low diversity	Entomophily	No	Early flowering	Small size	159
9	Euphorbia micractina	1029	Low diversity	Entomophily	No	Early flowering	Small size	159
9	Euphorbia micractina	1030	Low diversity	Entomophily	No	Early flowering	Small size	159
9	Euphorbia micractina	1031	Low diversity	Entomophily	No	Early flowering	Small size	159
9	Euphorbia micractina	1032	Low diversity	Entomophily	No	Early flowering	Small size	159
9	Euphorbia micractina	1033	Low diversity	Entomophily	No	Early flowering	Small size	159
10	Astragalus adsurgens	1034	Typical	Entomophily	No	Late flowering	Large size	191
10	Astragalus adsurgens	1035	Typical	Entomophily	No	Late flowering	Large size	191
10	Astragalus adsurgens	1036	Typical	Entomophily	No	Late flowering	Large size	191
10	Astragalus adsurgens	1037	Typical	Entomophily	No	Late flowering	Large size	191
10	Astragalus adsurgens	1038	Typical	Entomophily	No	Late flowering	Large size	191
10	Astragalus adsurgens	1039	Typical	Entomophily	No	Late flowering	Large size	191
10	Astragalus adsurgens	1040	Typical	Entomophily	No	Late flowering	Large size	191
10	Astragalus adsurgens	1041	Typical	Entomophily	No	Late flowering	Large size	191
10	Astragalus adsurgens	1042	Typical	Entomophily	No	Late flowering	Large size	191
10	Astragalus adsurgens	1043	Typical	Entomophily	No	Late flowering	Large size	191
10	Astragalus adsurgens	1044	Typical	Entomophily	No	Late flowering	Large size	197
10	Astragalus adsurgens	1045	Typical	Entomophily	No	Late flowering	Large size	197
10	Astragalus adsurgens	1046	Typical	Entomophily	No	Late flowering	Large size	197
10	Astragalus adsurgens	1047	Typical	Entomophily	No	Late flowering	Large size	197
10	Astragalus adsurgens	1048	Typical	Entomophily	No	Late flowering	Large size	197
10	Astragalus adsurgens	1049	Typical	Entomophily	No	Late flowering	Large size	197
10	Astragalus adsurgens	1050	Typical	Entomophily	No	Late flowering	Large size	197
10	Astragalus adsurgens	1051	Typical	Entomophily	No	Late flowering	Large size	204
10	Astragalus adsurgens	1052	Typical	Entomophily	No	Late flowering	Large size	204
10	Astragalus adsurgens	1053	Typical	Entomophily	No	Late flowering	Large size	204
10	Astragalus adsurgens	1054	Typical	Entomophily	No	Late flowering	Large size	204
10	Astragalus adsurgens	1055	Typical	Entomophily	No	Late flowering	Large size	204
10	Astragalus adsurgens	1056	High productivity	Entomophily	No	Late flowering	Large size	191
10	Astragalus adsurgens	1057	High productivity	Entomophily	No	Late flowering	Large size	191
10	Astragalus adsurgens	1058	High productivity	Entomophily	No	Late flowering	Large size	191
10	Astragalus adsurgens	1059	High productivity	Entomophily	No	Late flowering	Large size	191
10	Astragalus adsurgens	1060	High productivity	Entomophily	No	Late flowering	Large size	197
10	Astragalus adsurgens	1061	High productivity	Entomophily	No	Late flowering	Large size	197
10	Astragalus adsurgens	1062	High productivity	Entomophily	No	Late flowering	Large size	197
10	Astragalus adsurgens	1063	High productivity	Entomophily	No	Late flowering	Large size	197
10	Astragalus adsurgens	1064	High productivity	Entomophily	No	Late flowering	Large size	197
10	Astragalus adsurgens	1065	High productivity	Entomophily	No	Late flowering	Large size	197
10	Astragalus adsurgens	1066	High productivity	Entomophily	No	Late flowering	Large size	197
10	Astragalus adsurgens	1067	High productivity	Entomophily	No	Late flowering	Large size	197
10	Astragalus adsurgens	1068	High productivity	Entomophily	No	Late flowering	Large size	197
10	Astragalus adsurgens	1069	High productivity	Entomophily	No	Late flowering	Large size	197
10	Astragalus adsurgens	1070	High productivity	Entomophily	No	Late flowering	Large size	197
10	Astragalus adsurgens	1071	High productivity	Entomophily	No	Late flowering	Large size	204
10	Astragalus adsurgens	1072	High productivity	Entomophily	No	Late flowering	Large size	204
10	Astragalus adsurgens	1073	High productivity	Entomophily	No	Late flowering	Large size	204
10	Astragalus adsurgens	1074	High productivity	Entomophily	No	Late flowering	Large size	204
10	Astragalus adsurgens	1075	High productivity	Entomophily	No	Late flowering	Large size	204
10	Astragalus adsurgens	1076	High productivity	Entomophily	No	Late flowering	Large size	210
10	Astragalus adsurgens	1077	High productivity	Entomophily	No	Late flowering	Large size	210
10	Astragalus adsurgens	1078	High productivity	Entomophily	No	Late flowering	Large size	210
10	Astragalus adsurgens	1079	Low productivity	Entomophily	No	Late flowering	Large size	184
10	Astragalus adsurgens	1080	Low productivity	Entomophily	No	Late flowering	Large size	184
10	Astragalus adsurgens	1081	Low productivity	Entomophily	No	Late flowering	Large size	184
10	Astragalus adsurgens	1082	Low productivity	Entomophily	No	Late flowering	Large size	184
10	Astragalus adsurgens	1083	Low productivity	Entomophily	No	Late flowering	Large size	184
10	Astragalus adsurgens	1084	Low productivity	Entomophily	No	Late flowering	Large size	191
10	Astragalus adsurgens	1085	Low productivity	Entomophily	No	Late flowering	Large size	191
10	Astragalus adsurgens	1086	Low productivity	Entomophily	No	Late flowering	Large size	191
10	Astragalus adsurgens	1087	Low productivity	Entomophily	No	Late flowering	Large size	191
10	Astragalus adsurgens	1088	Low productivity	Entomophily	No	Late flowering	Large size	191
10	Astragalus adsurgens	1089	Low productivity	Entomophily	No	Late flowering	Large size	191
10	Astragalus adsurgens	1090	Low productivity	Entomophily	No	Late flowering	Large size	191
10	Astragalus adsurgens	1091	Low productivity	Entomophily	No	Late flowering	Large size	197
10	Astragalus adsurgens	1092	Low productivity	Entomophily	No	Late flowering	Large size	197
10	Astragalus adsurgens	1093	Low productivity	Entomophily	No	Late flowering	Large size	197
10	Astragalus adsurgens	1094	Low productivity	Entomophily	No	Late flowering	Large size	197
10	Astragalus adsurgens	1095	Low productivity	Entomophily	No	Late flowering	Large size	197
10	Astragalus adsurgens	1096	Low productivity	Entomophily	No	Late flowering	Large size	197
10	Astragalus adsurgens	1097	Low productivity	Entomophily	No	Late flowering	Large size	197
10	Astragalus adsurgens	1098	Low productivity	Entomophily	No	Late flowering	Large size	197
10	Astragalus adsurgens	1099	Low productivity	Entomophily	No	Late flowering	Large size	197
10	Astragalus adsurgens	1100	Low productivity	Entomophily	No	Late flowering	Large size	197
10	Astragalus adsurgens	1101	Low productivity	Entomophily	No	Late flowering	Large size	210
10	Astragalus adsurgens	1102	High diversity	Entomophily	No	Late flowering	Large size	192
10	Astragalus adsurgens	1103	High diversity	Entomophily	No	Late flowering	Large size	192
10	Astragalus adsurgens	1104	High diversity	Entomophily	No	Late flowering	Large size	192
10	Astragalus adsurgens	1105	High diversity	Entomophily	No	Late flowering	Large size	192
10	Astragalus adsurgens	1106	High diversity	Entomophily	No	Late flowering	Large size	192
10	Astragalus adsurgens	1107	High diversity	Entomophily	No	Late flowering	Large size	192
10	Astragalus adsurgens	1108	High diversity	Entomophily	No	Late flowering	Large size	192
10	Astragalus adsurgens	1109	High diversity	Entomophily	No	Late flowering	Large size	192
10	Astragalus adsurgens	1110	High diversity	Entomophily	No	Late flowering	Large size	198
10	Astragalus adsurgens	1111	High diversity	Entomophily	No	Late flowering	Large size	198
10	Astragalus adsurgens	1112	High diversity	Entomophily	No	Late flowering	Large size	198
10	Astragalus adsurgens	1113	High diversity	Entomophily	No	Late flowering	Large size	198
10	Astragalus adsurgens	1114	High diversity	Entomophily	No	Late flowering	Large size	198
10	Astragalus adsurgens	1115	High diversity	Entomophily	No	Late flowering	Large size	198
10	Astragalus adsurgens	1116	High diversity	Entomophily	No	Late flowering	Large size	198
10	Astragalus adsurgens	1117	High diversity	Entomophily	No	Late flowering	Large size	198
10	Astragalus adsurgens	1118	High diversity	Entomophily	No	Late flowering	Large size	198
10	Astragalus adsurgens	1119	High diversity	Entomophily	No	Late flowering	Large size	198
10	Astragalus adsurgens	1120	High diversity	Entomophily	No	Late flowering	Large size	205
10	Astragalus adsurgens	1121	High diversity	Entomophily	No	Late flowering	Large size	205
10	Astragalus adsurgens	1122	High diversity	Entomophily	No	Late flowering	Large size	205
10	Astragalus adsurgens	1123	High diversity	Entomophily	No	Late flowering	Large size	205
10	Astragalus adsurgens	1124	Low diversity	Entomophily	No	Late flowering	Large size	186
10	Astragalus adsurgens	1125	Low diversity	Entomophily	No	Late flowering	Large size	186
10	Astragalus adsurgens	1126	Low diversity	Entomophily	No	Late flowering	Large size	186
10	Astragalus adsurgens	1127	Low diversity	Entomophily	No	Late flowering	Large size	192
10	Astragalus adsurgens	1128	Low diversity	Entomophily	No	Late flowering	Large size	192
10	Astragalus adsurgens	1129	Low diversity	Entomophily	No	Late flowering	Large size	192
10	Astragalus adsurgens	1130	Low diversity	Entomophily	No	Late flowering	Large size	192
10	Astragalus adsurgens	1131	Low diversity	Entomophily	No	Late flowering	Large size	192
10	Astragalus adsurgens	1132	Low diversity	Entomophily	No	Late flowering	Large size	192
10	Astragalus adsurgens	1133	Low diversity	Entomophily	No	Late flowering	Large size	192
10	Astragalus adsurgens	1134	Low diversity	Entomophily	No	Late flowering	Large size	192
10	Astragalus adsurgens	1135	Low diversity	Entomophily	No	Late flowering	Large size	192
10	Astragalus adsurgens	1136	Low diversity	Entomophily	No	Late flowering	Large size	198
10	Astragalus adsurgens	1137	Low diversity	Entomophily	No	Late flowering	Large size	198
10	Astragalus adsurgens	1138	Low diversity	Entomophily	No	Late flowering	Large size	198
10	Astragalus adsurgens	1139	Low diversity	Entomophily	No	Late flowering	Large size	198
10	Astragalus adsurgens	1140	Low diversity	Entomophily	No	Late flowering	Large size	198
10	Astragalus adsurgens	1141	Low diversity	Entomophily	No	Late flowering	Large size	198
10	Astragalus adsurgens	1142	Low diversity	Entomophily	No	Late flowering	Large size	198
10	Astragalus adsurgens	1143	Low diversity	Entomophily	No	Late flowering	Large size	198
10	Astragalus adsurgens	1144	Low diversity	Entomophily	No	Late flowering	Large size	198
10	Astragalus adsurgens	1145	Low diversity	Entomophily	No	Late flowering	Large size	198
10	Astragalus adsurgens	1146	Low diversity	Entomophily	No	Late flowering	Large size	198
11	Gentiana aristata	1147	Typical	Entomophily	No	Early flowering	Small size	136
11	Gentiana aristata	1148	Typical	Entomophily	No	Early flowering	Small size	143
11	Gentiana aristata	1149	Typical	Entomophily	No	Early flowering	Small size	143
11	Gentiana aristata	1150	Typical	Entomophily	No	Early flowering	Small size	151
11	Gentiana aristata	1151	Typical	Entomophily	No	Early flowering	Small size	151
11	Gentiana aristata	1152	Typical	Entomophily	No	Early flowering	Small size	151
11	Gentiana aristata	1153	Typical	Entomophily	No	Early flowering	Small size	151
11	Gentiana aristata	1154	Typical	Entomophily	No	Early flowering	Small size	158
11	Gentiana aristata	1155	Typical	Entomophily	No	Early flowering	Small size	158
11	Gentiana aristata	1156	Typical	Entomophily	No	Early flowering	Small size	158
11	Gentiana aristata	1157	Typical	Entomophily	No	Early flowering	Small size	158
11	Gentiana aristata	1158	Typical	Entomophily	No	Early flowering	Small size	158
11	Gentiana aristata	1159	Typical	Entomophily	No	Early flowering	Small size	158
11	Gentiana aristata	1160	Typical	Entomophily	No	Early flowering	Small size	158
11	Gentiana aristata	1161	Typical	Entomophily	No	Early flowering	Small size	158
11	Gentiana aristata	1162	Typical	Entomophily	No	Early flowering	Small size	158
11	Gentiana aristata	1163	Typical	Entomophily	No	Early flowering	Small size	158
11	Gentiana aristata	1164	Typical	Entomophily	No	Early flowering	Small size	158
11	Gentiana aristata	1165	Typical	Entomophily	No	Early flowering	Small size	165
11	Gentiana aristata	1166	Typical	Entomophily	No	Early flowering	Small size	165
11	Gentiana aristata	1167	Typical	Entomophily	No	Early flowering	Small size	165
11	Gentiana aristata	1168	Typical	Entomophily	No	Early flowering	Small size	165
11	Gentiana aristata	1169	Typical	Entomophily	No	Early flowering	Small size	165
11	Gentiana aristata	1170	High productivity	Entomophily	No	Early flowering	Small size	129
11	Gentiana aristata	1171	High productivity	Entomophily	No	Early flowering	Small size	136
11	Gentiana aristata	1172	High productivity	Entomophily	No	Early flowering	Small size	136
11	Gentiana aristata	1173	High productivity	Entomophily	No	Early flowering	Small size	136
11	Gentiana aristata	1174	High productivity	Entomophily	No	Early flowering	Small size	136
11	Gentiana aristata	1175	High productivity	Entomophily	No	Early flowering	Small size	143
11	Gentiana aristata	1176	High productivity	Entomophily	No	Early flowering	Small size	143
11	Gentiana aristata	1177	High productivity	Entomophily	No	Early flowering	Small size	143
11	Gentiana aristata	1178	High productivity	Entomophily	No	Early flowering	Small size	151
11	Gentiana aristata	1179	High productivity	Entomophily	No	Early flowering	Small size	151
11	Gentiana aristata	1180	High productivity	Entomophily	No	Early flowering	Small size	151
11	Gentiana aristata	1181	High productivity	Entomophily	No	Early flowering	Small size	151
11	Gentiana aristata	1182	High productivity	Entomophily	No	Early flowering	Small size	151
11	Gentiana aristata	1183	High productivity	Entomophily	No	Early flowering	Small size	151
11	Gentiana aristata	1184	High productivity	Entomophily	No	Early flowering	Small size	151
11	Gentiana aristata	1185	High productivity	Entomophily	No	Early flowering	Small size	151
11	Gentiana aristata	1186	High productivity	Entomophily	No	Early flowering	Small size	158
11	Gentiana aristata	1187	High productivity	Entomophily	No	Early flowering	Small size	158
11	Gentiana aristata	1188	High productivity	Entomophily	No	Early flowering	Small size	158
11	Gentiana aristata	1189	High productivity	Entomophily	No	Early flowering	Small size	158
11	Gentiana aristata	1190	High productivity	Entomophily	No	Early flowering	Small size	158
11	Gentiana aristata	1191	Low productivity	Entomophily	No	Early flowering	Small size	151
11	Gentiana aristata	1192	Low productivity	Entomophily	No	Early flowering	Small size	151
11	Gentiana aristata	1193	Low productivity	Entomophily	No	Early flowering	Small size	158
11	Gentiana aristata	1194	Low productivity	Entomophily	No	Early flowering	Small size	158
11	Gentiana aristata	1195	Low productivity	Entomophily	No	Early flowering	Small size	158
11	Gentiana aristata	1196	Low productivity	Entomophily	No	Early flowering	Small size	158
11	Gentiana aristata	1197	Low productivity	Entomophily	No	Early flowering	Small size	158
11	Gentiana aristata	1198	Low productivity	Entomophily	No	Early flowering	Small size	158
11	Gentiana aristata	1199	Low productivity	Entomophily	No	Early flowering	Small size	158
11	Gentiana aristata	1200	Low productivity	Entomophily	No	Early flowering	Small size	158
11	Gentiana aristata	1201	Low productivity	Entomophily	No	Early flowering	Small size	158
11	Gentiana aristata	1202	Low productivity	Entomophily	No	Early flowering	Small size	165
11	Gentiana aristata	1203	Low productivity	Entomophily	No	Early flowering	Small size	165
11	Gentiana aristata	1204	Low productivity	Entomophily	No	Early flowering	Small size	165
11	Gentiana aristata	1205	Low productivity	Entomophily	No	Early flowering	Small size	165
11	Gentiana aristata	1206	Low productivity	Entomophily	No	Early flowering	Small size	165
11	Gentiana aristata	1207	Low productivity	Entomophily	No	Early flowering	Small size	165
11	Gentiana aristata	1208	Low productivity	Entomophily	No	Early flowering	Small size	165
11	Gentiana aristata	1209	Low productivity	Entomophily	No	Early flowering	Small size	171
11	Gentiana aristata	1210	Low productivity	Entomophily	No	Early flowering	Small size	171
11	Gentiana aristata	1211	Low productivity	Entomophily	No	Early flowering	Small size	171
11	Gentiana aristata	1212	Low productivity	Entomophily	No	Early flowering	Small size	171
11	Gentiana aristata	1213	Low productivity	Entomophily	No	Early flowering	Small size	171
11	Gentiana aristata	1214	Low productivity	Entomophily	No	Early flowering	Small size	171
11	Gentiana aristata	1215	High diversity	Entomophily	No	Early flowering	Small size	130
11	Gentiana aristata	1216	High diversity	Entomophily	No	Early flowering	Small size	137
11	Gentiana aristata	1217	High diversity	Entomophily	No	Early flowering	Small size	137
11	Gentiana aristata	1218	High diversity	Entomophily	No	Early flowering	Small size	137
11	Gentiana aristata	1219	High diversity	Entomophily	No	Early flowering	Small size	137
11	Gentiana aristata	1220	High diversity	Entomophily	No	Early flowering	Small size	137
11	Gentiana aristata	1221	High diversity	Entomophily	No	Early flowering	Small size	145
11	Gentiana aristata	1222	High diversity	Entomophily	No	Early flowering	Small size	145
11	Gentiana aristata	1223	High diversity	Entomophily	No	Early flowering	Small size	145
11	Gentiana aristata	1224	High diversity	Entomophily	No	Early flowering	Small size	145
11	Gentiana aristata	1225	High diversity	Entomophily	No	Early flowering	Small size	145
11	Gentiana aristata	1226	High diversity	Entomophily	No	Early flowering	Small size	145
11	Gentiana aristata	1227	High diversity	Entomophily	No	Early flowering	Small size	145
11	Gentiana aristata	1228	High diversity	Entomophily	No	Early flowering	Small size	145
11	Gentiana aristata	1229	High diversity	Entomophily	No	Early flowering	Small size	145
11	Gentiana aristata	1230	High diversity	Entomophily	No	Early flowering	Small size	152
11	Gentiana aristata	1231	High diversity	Entomophily	No	Early flowering	Small size	152
11	Gentiana aristata	1232	High diversity	Entomophily	No	Early flowering	Small size	152
11	Gentiana aristata	1233	High diversity	Entomophily	No	Early flowering	Small size	159
11	Gentiana aristata	1234	High diversity	Entomophily	No	Early flowering	Small size	159
11	Gentiana aristata	1235	High diversity	Entomophily	No	Early flowering	Small size	159
11	Gentiana aristata	1236	High diversity	Entomophily	No	Early flowering	Small size	159
11	Gentiana aristata	1237	Low diversity	Entomophily	No	Early flowering	Small size	145
11	Gentiana aristata	1238	Low diversity	Entomophily	No	Early flowering	Small size	152
11	Gentiana aristata	1239	Low diversity	Entomophily	No	Early flowering	Small size	152
11	Gentiana aristata	1240	Low diversity	Entomophily	No	Early flowering	Small size	152
11	Gentiana aristata	1241	Low diversity	Entomophily	No	Early flowering	Small size	152
11	Gentiana aristata	1242	Low diversity	Entomophily	No	Early flowering	Small size	152
11	Gentiana aristata	1243	Low diversity	Entomophily	No	Early flowering	Small size	152
11	Gentiana aristata	1244	Low diversity	Entomophily	No	Early flowering	Small size	152
11	Gentiana aristata	1245	Low diversity	Entomophily	No	Early flowering	Small size	152
11	Gentiana aristata	1246	Low diversity	Entomophily	No	Early flowering	Small size	159
11	Gentiana aristata	1247	Low diversity	Entomophily	No	Early flowering	Small size	159
11	Gentiana aristata	1248	Low diversity	Entomophily	No	Early flowering	Small size	159
11	Gentiana aristata	1249	Low diversity	Entomophily	No	Early flowering	Small size	159
11	Gentiana aristata	1250	Low diversity	Entomophily	No	Early flowering	Small size	159
11	Gentiana aristata	1251	Low diversity	Entomophily	No	Early flowering	Small size	159
11	Gentiana aristata	1252	Low diversity	Entomophily	No	Early flowering	Small size	159
11	Gentiana aristata	1253	Low diversity	Entomophily	No	Early flowering	Small size	159
11	Gentiana aristata	1254	Low diversity	Entomophily	No	Early flowering	Small size	159
11	Gentiana aristata	1255	Low diversity	Entomophily	No	Early flowering	Small size	159
11	Gentiana aristata	1256	Low diversity	Entomophily	No	Early flowering	Small size	159
11	Gentiana aristata	1257	Low diversity	Entomophily	No	Early flowering	Small size	159
11	Gentiana aristata	1258	Low diversity	Entomophily	No	Early flowering	Small size	166
11	Gentiana aristata	1259	Low diversity	Entomophily	No	Early flowering	Small size	166
11	Gentiana aristata	1260	Low diversity	Entomophily	No	Early flowering	Small size	166
12	Gentiana straminea	1261	Typical	Entomophily	Yes	Late flowering	Large size	222
12	Gentiana straminea	1262	Typical	Entomophily	Yes	Late flowering	Large size	222
12	Gentiana straminea	1263	Typical	Entomophily	Yes	Late flowering	Large size	222
12	Gentiana straminea	1264	Typical	Entomophily	Yes	Late flowering	Large size	222
12	Gentiana straminea	1265	Typical	Entomophily	Yes	Late flowering	Large size	222
12	Gentiana straminea	1266	Typical	Entomophily	Yes	Late flowering	Large size	229
12	Gentiana straminea	1267	Typical	Entomophily	Yes	Late flowering	Large size	229
12	Gentiana straminea	1268	Typical	Entomophily	Yes	Late flowering	Large size	229
12	Gentiana straminea	1269	Typical	Entomophily	Yes	Late flowering	Large size	229
12	Gentiana straminea	1270	Typical	Entomophily	Yes	Late flowering	Large size	229
12	Gentiana straminea	1271	Typical	Entomophily	Yes	Late flowering	Large size	229
12	Gentiana straminea	1272	Typical	Entomophily	Yes	Late flowering	Large size	229
12	Gentiana straminea	1273	Typical	Entomophily	Yes	Late flowering	Large size	229
12	Gentiana straminea	1274	Typical	Entomophily	Yes	Late flowering	Large size	229
12	Gentiana straminea	1275	Typical	Entomophily	Yes	Late flowering	Large size	236
12	Gentiana straminea	1276	Typical	Entomophily	Yes	Late flowering	Large size	236
12	Gentiana straminea	1277	Typical	Entomophily	Yes	Late flowering	Large size	236
12	Gentiana straminea	1278	Typical	Entomophily	Yes	Late flowering	Large size	236
12	Gentiana straminea	1279	Typical	Entomophily	Yes	Late flowering	Large size	236
12	Gentiana straminea	1280	Typical	Entomophily	Yes	Late flowering	Large size	236
12	Gentiana straminea	1281	Typical	Entomophily	Yes	Late flowering	Large size	242
12	Gentiana straminea	1282	Typical	Entomophily	Yes	Late flowering	Large size	242
12	Gentiana straminea	1283	Typical	Entomophily	Yes	Late flowering	Large size	242
12	Gentiana straminea	1284	High productivity	Entomophily	Yes	Late flowering	Large size	229
12	Gentiana straminea	1285	High productivity	Entomophily	Yes	Late flowering	Large size	229
12	Gentiana straminea	1286	High productivity	Entomophily	Yes	Late flowering	Large size	236
12	Gentiana straminea	1287	High productivity	Entomophily	Yes	Late flowering	Large size	236
12	Gentiana straminea	1288	High productivity	Entomophily	Yes	Late flowering	Large size	236
12	Gentiana straminea	1289	High productivity	Entomophily	Yes	Late flowering	Large size	236
12	Gentiana straminea	1290	High productivity	Entomophily	Yes	Late flowering	Large size	236
12	Gentiana straminea	1291	High productivity	Entomophily	Yes	Late flowering	Large size	236
12	Gentiana straminea	1292	High productivity	Entomophily	Yes	Late flowering	Large size	236
12	Gentiana straminea	1293	High productivity	Entomophily	Yes	Late flowering	Large size	236
12	Gentiana straminea	1294	High productivity	Entomophily	Yes	Late flowering	Large size	236
12	Gentiana straminea	1295	High productivity	Entomophily	Yes	Late flowering	Large size	236
12	Gentiana straminea	1296	High productivity	Entomophily	Yes	Late flowering	Large size	236
12	Gentiana straminea	1297	High productivity	Entomophily	Yes	Late flowering	Large size	236
12	Gentiana straminea	1298	High productivity	Entomophily	Yes	Late flowering	Large size	236
12	Gentiana straminea	1299	High productivity	Entomophily	Yes	Late flowering	Large size	242
12	Gentiana straminea	1300	High productivity	Entomophily	Yes	Late flowering	Large size	242
12	Gentiana straminea	1301	High productivity	Entomophily	Yes	Late flowering	Large size	242
12	Gentiana straminea	1302	High productivity	Entomophily	Yes	Late flowering	Large size	249
12	Gentiana straminea	1303	High productivity	Entomophily	Yes	Late flowering	Large size	249
12	Gentiana straminea	1304	High productivity	Entomophily	Yes	Late flowering	Large size	249
12	Gentiana straminea	1305	High productivity	Entomophily	Yes	Late flowering	Large size	249
12	Gentiana straminea	1306	High productivity	Entomophily	Yes	Late flowering	Large size	249
12	Gentiana straminea	1307	Low productivity	Entomophily	Yes	Late flowering	Large size	216
12	Gentiana straminea	1308	Low productivity	Entomophily	Yes	Late flowering	Large size	222
12	Gentiana straminea	1309	Low productivity	Entomophily	Yes	Late flowering	Large size	222
12	Gentiana straminea	1310	Low productivity	Entomophily	Yes	Late flowering	Large size	222
12	Gentiana straminea	1311	Low productivity	Entomophily	Yes	Late flowering	Large size	222
12	Gentiana straminea	1312	Low productivity	Entomophily	Yes	Late flowering	Large size	222
12	Gentiana straminea	1313	Low productivity	Entomophily	Yes	Late flowering	Large size	222
12	Gentiana straminea	1314	Low productivity	Entomophily	Yes	Late flowering	Large size	222
12	Gentiana straminea	1315	Low productivity	Entomophily	Yes	Late flowering	Large size	222
12	Gentiana straminea	1316	Low productivity	Entomophily	Yes	Late flowering	Large size	222
12	Gentiana straminea	1317	Low productivity	Entomophily	Yes	Late flowering	Large size	222
12	Gentiana straminea	1318	Low productivity	Entomophily	Yes	Late flowering	Large size	222
12	Gentiana straminea	1319	Low productivity	Entomophily	Yes	Late flowering	Large size	222
12	Gentiana straminea	1320	Low productivity	Entomophily	Yes	Late flowering	Large size	229
12	Gentiana straminea	1321	Low productivity	Entomophily	Yes	Late flowering	Large size	229
12	Gentiana straminea	1322	Low productivity	Entomophily	Yes	Late flowering	Large size	229
12	Gentiana straminea	1323	Low productivity	Entomophily	Yes	Late flowering	Large size	229
12	Gentiana straminea	1324	Low productivity	Entomophily	Yes	Late flowering	Large size	229
12	Gentiana straminea	1325	Low productivity	Entomophily	Yes	Late flowering	Large size	229
12	Gentiana straminea	1326	Low productivity	Entomophily	Yes	Late flowering	Large size	229
12	Gentiana straminea	1327	Low productivity	Entomophily	Yes	Late flowering	Large size	236
12	Gentiana straminea	1328	Low productivity	Entomophily	Yes	Late flowering	Large size	236
12	Gentiana straminea	1329	Low productivity	Entomophily	Yes	Late flowering	Large size	236
12	Gentiana straminea	1330	Low productivity	Entomophily	Yes	Late flowering	Large size	236
12	Gentiana straminea	1331	High diversity	Entomophily	Yes	Late flowering	Large size	224
12	Gentiana straminea	1332	High diversity	Entomophily	Yes	Late flowering	Large size	230
12	Gentiana straminea	1333	High diversity	Entomophily	Yes	Late flowering	Large size	230
12	Gentiana straminea	1334	High diversity	Entomophily	Yes	Late flowering	Large size	230
12	Gentiana straminea	1335	High diversity	Entomophily	Yes	Late flowering	Large size	230
12	Gentiana straminea	1336	High diversity	Entomophily	Yes	Late flowering	Large size	230
12	Gentiana straminea	1337	High diversity	Entomophily	Yes	Late flowering	Large size	230
12	Gentiana straminea	1338	High diversity	Entomophily	Yes	Late flowering	Large size	230
12	Gentiana straminea	1339	High diversity	Entomophily	Yes	Late flowering	Large size	230
12	Gentiana straminea	1340	High diversity	Entomophily	Yes	Late flowering	Large size	230
12	Gentiana straminea	1341	High diversity	Entomophily	Yes	Late flowering	Large size	237
12	Gentiana straminea	1342	High diversity	Entomophily	Yes	Late flowering	Large size	237
12	Gentiana straminea	1343	High diversity	Entomophily	Yes	Late flowering	Large size	237
12	Gentiana straminea	1344	High diversity	Entomophily	Yes	Late flowering	Large size	237
12	Gentiana straminea	1345	High diversity	Entomophily	Yes	Late flowering	Large size	237
12	Gentiana straminea	1346	High diversity	Entomophily	Yes	Late flowering	Large size	237
12	Gentiana straminea	1347	High diversity	Entomophily	Yes	Late flowering	Large size	244
12	Gentiana straminea	1348	High diversity	Entomophily	Yes	Late flowering	Large size	244
12	Gentiana straminea	1349	High diversity	Entomophily	Yes	Late flowering	Large size	244
12	Gentiana straminea	1350	High diversity	Entomophily	Yes	Late flowering	Large size	244
12	Gentiana straminea	1351	High diversity	Entomophily	Yes	Late flowering	Large size	244
12	Gentiana straminea	1352	High diversity	Entomophily	Yes	Late flowering	Large size	244
12	Gentiana straminea	1353	High diversity	Entomophily	Yes	Late flowering	Large size	244
12	Gentiana straminea	1354	High diversity	Entomophily	Yes	Late flowering	Large size	244
12	Gentiana straminea	1355	Low diversity	Entomophily	Yes	Late flowering	Large size	217
12	Gentiana straminea	1356	Low diversity	Entomophily	Yes	Late flowering	Large size	217
12	Gentiana straminea	1357	Low diversity	Entomophily	Yes	Late flowering	Large size	217
12	Gentiana straminea	1358	Low diversity	Entomophily	Yes	Late flowering	Large size	217
12	Gentiana straminea	1359	Low diversity	Entomophily	Yes	Late flowering	Large size	217
12	Gentiana straminea	1360	Low diversity	Entomophily	Yes	Late flowering	Large size	217
12	Gentiana straminea	1361	Low diversity	Entomophily	Yes	Late flowering	Large size	224
12	Gentiana straminea	1362	Low diversity	Entomophily	Yes	Late flowering	Large size	224
12	Gentiana straminea	1363	Low diversity	Entomophily	Yes	Late flowering	Large size	224
12	Gentiana straminea	1364	Low diversity	Entomophily	Yes	Late flowering	Large size	224
12	Gentiana straminea	1365	Low diversity	Entomophily	Yes	Late flowering	Large size	224
12	Gentiana straminea	1366	Low diversity	Entomophily	Yes	Late flowering	Large size	224
12	Gentiana straminea	1367	Low diversity	Entomophily	Yes	Late flowering	Large size	224
12	Gentiana straminea	1368	Low diversity	Entomophily	Yes	Late flowering	Large size	224
12	Gentiana straminea	1369	Low diversity	Entomophily	Yes	Late flowering	Large size	224
12	Gentiana straminea	1370	Low diversity	Entomophily	Yes	Late flowering	Large size	224
12	Gentiana straminea	1371	Low diversity	Entomophily	Yes	Late flowering	Large size	224
12	Gentiana straminea	1372	Low diversity	Entomophily	Yes	Late flowering	Large size	224
12	Gentiana straminea	1373	Low diversity	Entomophily	Yes	Late flowering	Large size	230
12	Gentiana straminea	1374	Low diversity	Entomophily	Yes	Late flowering	Large size	230
12	Gentiana straminea	1375	Low diversity	Entomophily	Yes	Late flowering	Large size	230
12	Gentiana straminea	1376	Low diversity	Entomophily	Yes	Late flowering	Large size	230
12	Gentiana straminea	1377	Low diversity	Entomophily	Yes	Late flowering	Large size	230
12	Gentiana straminea	1378	Low diversity	Entomophily	Yes	Late flowering	Large size	237
13	Gentiana straminea	1379	Typical	Entomophily	No	Late flowering	Large size	197
13	Gentianopsis paludosa	1380	Typical	Entomophily	No	Late flowering	Large size	197
13	Gentianopsis paludosa	1381	Typical	Entomophily	No	Late flowering	Large size	197
13	Gentianopsis paludosa	1382	Typical	Entomophily	No	Late flowering	Large size	204
13	Gentianopsis paludosa	1383	Typical	Entomophily	No	Late flowering	Large size	204
13	Gentianopsis paludosa	1384	Typical	Entomophily	No	Late flowering	Large size	210
13	Gentianopsis paludosa	1385	Typical	Entomophily	No	Late flowering	Large size	210
13	Gentianopsis paludosa	1386	Typical	Entomophily	No	Late flowering	Large size	210
13	Gentianopsis paludosa	1387	Typical	Entomophily	No	Late flowering	Large size	210
13	Gentianopsis paludosa	1388	Typical	Entomophily	No	Late flowering	Large size	210
13	Gentianopsis paludosa	1389	Typical	Entomophily	No	Late flowering	Large size	210
13	Gentianopsis paludosa	1390	Typical	Entomophily	No	Late flowering	Large size	210
13	Gentianopsis paludosa	1391	Typical	Entomophily	No	Late flowering	Large size	210
13	Gentianopsis paludosa	1392	Typical	Entomophily	No	Late flowering	Large size	210
13	Gentianopsis paludosa	1393	Typical	Entomophily	No	Late flowering	Large size	210
13	Gentianopsis paludosa	1394	Typical	Entomophily	No	Late flowering	Large size	210
13	Gentianopsis paludosa	1395	Typical	Entomophily	No	Late flowering	Large size	216
13	Gentianopsis paludosa	1396	Typical	Entomophily	No	Late flowering	Large size	216
13	Gentianopsis paludosa	1397	Typical	Entomophily	No	Late flowering	Large size	216
13	Gentianopsis paludosa	1398	Typical	Entomophily	No	Late flowering	Large size	216
13	Gentianopsis paludosa	1399	Typical	Entomophily	No	Late flowering	Large size	216
13	Gentianopsis paludosa	1400	Typical	Entomophily	No	Late flowering	Large size	216
13	Gentianopsis paludosa	1401	Typical	Entomophily	No	Late flowering	Large size	222
13	Gentianopsis paludosa	1402	High productivity	Entomophily	No	Late flowering	Large size	210
13	Gentianopsis paludosa	1403	High productivity	Entomophily	No	Late flowering	Large size	210
13	Gentianopsis paludosa	1404	High productivity	Entomophily	No	Late flowering	Large size	210
13	Gentianopsis paludosa	1405	High productivity	Entomophily	No	Late flowering	Large size	210
13	Gentianopsis paludosa	1406	High productivity	Entomophily	No	Late flowering	Large size	210
13	Gentianopsis paludosa	1407	High productivity	Entomophily	No	Late flowering	Large size	210
13	Gentianopsis paludosa	1408	High productivity	Entomophily	No	Late flowering	Large size	216
13	Gentianopsis paludosa	1409	High productivity	Entomophily	No	Late flowering	Large size	216
13	Gentianopsis paludosa	1410	High productivity	Entomophily	No	Late flowering	Large size	216
13	Gentianopsis paludosa	1411	High productivity	Entomophily	No	Late flowering	Large size	216
13	Gentianopsis paludosa	1412	High productivity	Entomophily	No	Late flowering	Large size	216
13	Gentianopsis paludosa	1413	High productivity	Entomophily	No	Late flowering	Large size	216
13	Gentianopsis paludosa	1414	High productivity	Entomophily	No	Late flowering	Large size	216
13	Gentianopsis paludosa	1415	High productivity	Entomophily	No	Late flowering	Large size	216
13	Gentianopsis paludosa	1416	High productivity	Entomophily	No	Late flowering	Large size	216
13	Gentianopsis paludosa	1417	High productivity	Entomophily	No	Late flowering	Large size	222
13	Gentianopsis paludosa	1418	High productivity	Entomophily	No	Late flowering	Large size	222
13	Gentianopsis paludosa	1419	High productivity	Entomophily	No	Late flowering	Large size	222
13	Gentianopsis paludosa	1420	High productivity	Entomophily	No	Late flowering	Large size	222
13	Gentianopsis paludosa	1421	High productivity	Entomophily	No	Late flowering	Large size	222
13	Gentianopsis paludosa	1422	High productivity	Entomophily	No	Late flowering	Large size	222
13	Gentianopsis paludosa	1423	High productivity	Entomophily	No	Late flowering	Large size	222
13	Gentianopsis paludosa	1424	High productivity	Entomophily	No	Late flowering	Large size	229
13	Gentianopsis paludosa	1425	High productivity	Entomophily	No	Late flowering	Large size	229
13	Gentianopsis paludosa	1426	High productivity	Entomophily	No	Late flowering	Large size	229
13	Gentianopsis paludosa	1427	Low productivity	Entomophily	No	Late flowering	Large size	197
13	Gentianopsis paludosa	1428	Low productivity	Entomophily	No	Late flowering	Large size	197
13	Gentianopsis paludosa	1429	Low productivity	Entomophily	No	Late flowering	Large size	197
13	Gentianopsis paludosa	1430	Low productivity	Entomophily	No	Late flowering	Large size	197
13	Gentianopsis paludosa	1431	Low productivity	Entomophily	No	Late flowering	Large size	197
13	Gentianopsis paludosa	1432	Low productivity	Entomophily	No	Late flowering	Large size	197
13	Gentianopsis paludosa	1433	Low productivity	Entomophily	No	Late flowering	Large size	204
13	Gentianopsis paludosa	1434	Low productivity	Entomophily	No	Late flowering	Large size	204
13	Gentianopsis paludosa	1435	Low productivity	Entomophily	No	Late flowering	Large size	204
13	Gentianopsis paludosa	1436	Low productivity	Entomophily	No	Late flowering	Large size	204
13	Gentianopsis paludosa	1437	Low productivity	Entomophily	No	Late flowering	Large size	204
13	Gentianopsis paludosa	1438	Low productivity	Entomophily	No	Late flowering	Large size	204
13	Gentianopsis paludosa	1439	Low productivity	Entomophily	No	Late flowering	Large size	204
13	Gentianopsis paludosa	1440	Low productivity	Entomophily	No	Late flowering	Large size	204
13	Gentianopsis paludosa	1441	Low productivity	Entomophily	No	Late flowering	Large size	204
13	Gentianopsis paludosa	1442	Low productivity	Entomophily	No	Late flowering	Large size	204
13	Gentianopsis paludosa	1443	Low productivity	Entomophily	No	Late flowering	Large size	204
13	Gentianopsis paludosa	1444	Low productivity	Entomophily	No	Late flowering	Large size	204
13	Gentianopsis paludosa	1445	Low productivity	Entomophily	No	Late flowering	Large size	204
13	Gentianopsis paludosa	1446	Low productivity	Entomophily	No	Late flowering	Large size	210
13	Gentianopsis paludosa	1447	Low productivity	Entomophily	No	Late flowering	Large size	210
13	Gentianopsis paludosa	1448	Low productivity	Entomophily	No	Late flowering	Large size	210
13	Gentianopsis paludosa	1449	Low productivity	Entomophily	No	Late flowering	Large size	210
13	Gentianopsis paludosa	1450	Low productivity	Entomophily	No	Late flowering	Large size	210
13	Gentianopsis paludosa	1451	Low productivity	Entomophily	No	Late flowering	Large size	216
13	Gentianopsis paludosa	1452	High diversity	Entomophily	No	Late flowering	Large size	205
13	Gentianopsis paludosa	1453	High diversity	Entomophily	No	Late flowering	Large size	205
13	Gentianopsis paludosa	1454	High diversity	Entomophily	No	Late flowering	Large size	205
13	Gentianopsis paludosa	1455	High diversity	Entomophily	No	Late flowering	Large size	205
13	Gentianopsis paludosa	1456	High diversity	Entomophily	No	Late flowering	Large size	205
13	Gentianopsis paludosa	1457	High diversity	Entomophily	No	Late flowering	Large size	205
13	Gentianopsis paludosa	1458	High diversity	Entomophily	No	Late flowering	Large size	205
13	Gentianopsis paludosa	1459	High diversity	Entomophily	No	Late flowering	Large size	205
13	Gentianopsis paludosa	1460	High diversity	Entomophily	No	Late flowering	Large size	205
13	Gentianopsis paludosa	1461	High diversity	Entomophily	No	Late flowering	Large size	205
13	Gentianopsis paludosa	1462	High diversity	Entomophily	No	Late flowering	Large size	211
13	Gentianopsis paludosa	1463	High diversity	Entomophily	No	Late flowering	Large size	211
13	Gentianopsis paludosa	1464	High diversity	Entomophily	No	Late flowering	Large size	211
13	Gentianopsis paludosa	1465	High diversity	Entomophily	No	Late flowering	Large size	211
13	Gentianopsis paludosa	1466	High diversity	Entomophily	No	Late flowering	Large size	211
13	Gentianopsis paludosa	1467	High diversity	Entomophily	No	Late flowering	Large size	211
13	Gentianopsis paludosa	1468	High diversity	Entomophily	No	Late flowering	Large size	211
13	Gentianopsis paludosa	1469	High diversity	Entomophily	No	Late flowering	Large size	211
13	Gentianopsis paludosa	1470	High diversity	Entomophily	No	Late flowering	Large size	211
13	Gentianopsis paludosa	1471	High diversity	Entomophily	No	Late flowering	Large size	217
13	Gentianopsis paludosa	1472	High diversity	Entomophily	No	Late flowering	Large size	217
13	Gentianopsis paludosa	1473	High diversity	Entomophily	No	Late flowering	Large size	217
13	Gentianopsis paludosa	1474	High diversity	Entomophily	No	Late flowering	Large size	217
13	Gentianopsis paludosa	1475	High diversity	Entomophily	No	Late flowering	Large size	217
13	Gentianopsis paludosa	1476	High diversity	Entomophily	No	Late flowering	Large size	224
13	Gentianopsis paludosa	1477	Low diversity	Entomophily	No	Late flowering	Large size	198
13	Gentianopsis paludosa	1478	Low diversity	Entomophily	No	Late flowering	Large size	198
13	Gentianopsis paludosa	1479	Low diversity	Entomophily	No	Late flowering	Large size	198
13	Gentianopsis paludosa	1480	Low diversity	Entomophily	No	Late flowering	Large size	198
13	Gentianopsis paludosa	1481	Low diversity	Entomophily	No	Late flowering	Large size	198
13	Gentianopsis paludosa	1482	Low diversity	Entomophily	No	Late flowering	Large size	198
13	Gentianopsis paludosa	1483	Low diversity	Entomophily	No	Late flowering	Large size	205
13	Gentianopsis paludosa	1484	Low diversity	Entomophily	No	Late flowering	Large size	205
13	Gentianopsis paludosa	1485	Low diversity	Entomophily	No	Late flowering	Large size	205
13	Gentianopsis paludosa	1486	Low diversity	Entomophily	No	Late flowering	Large size	205
13	Gentianopsis paludosa	1487	Low diversity	Entomophily	No	Late flowering	Large size	205
13	Gentianopsis paludosa	1488	Low diversity	Entomophily	No	Late flowering	Large size	205
13	Gentianopsis paludosa	1489	Low diversity	Entomophily	No	Late flowering	Large size	205
13	Gentianopsis paludosa	1490	Low diversity	Entomophily	No	Late flowering	Large size	205
13	Gentianopsis paludosa	1491	Low diversity	Entomophily	No	Late flowering	Large size	205
13	Gentianopsis paludosa	1492	Low diversity	Entomophily	No	Late flowering	Large size	205
13	Gentianopsis paludosa	1493	Low diversity	Entomophily	No	Late flowering	Large size	211
13	Gentianopsis paludosa	1494	Low diversity	Entomophily	No	Late flowering	Large size	211
13	Gentianopsis paludosa	1495	Low diversity	Entomophily	No	Late flowering	Large size	211
13	Gentianopsis paludosa	1496	Low diversity	Entomophily	No	Late flowering	Large size	211
13	Gentianopsis paludosa	1497	Low diversity	Entomophily	No	Late flowering	Large size	211
13	Gentianopsis paludosa	1498	Low diversity	Entomophily	No	Late flowering	Large size	211
13	Gentianopsis paludosa	1499	Low diversity	Entomophily	No	Late flowering	Large size	211
14	Geranium pylzowianum	1500	Typical	Entomophily	Yes	Early flowering	Small size	178
14	Geranium pylzowianum	1501	Typical	Entomophily	Yes	Early flowering	Small size	178
14	Geranium pylzowianum	1502	Typical	Entomophily	Yes	Early flowering	Small size	184
14	Geranium pylzowianum	1503	Typical	Entomophily	Yes	Early flowering	Small size	184
14	Geranium pylzowianum	1504	Typical	Entomophily	Yes	Early flowering	Small size	184
14	Geranium pylzowianum	1505	Typical	Entomophily	Yes	Early flowering	Small size	184
14	Geranium pylzowianum	1506	Typical	Entomophily	Yes	Early flowering	Small size	184
14	Geranium pylzowianum	1507	Typical	Entomophily	Yes	Early flowering	Small size	191
14	Geranium pylzowianum	1508	Typical	Entomophily	Yes	Early flowering	Small size	191
14	Geranium pylzowianum	1509	Typical	Entomophily	Yes	Early flowering	Small size	191
14	Geranium pylzowianum	1510	Typical	Entomophily	Yes	Early flowering	Small size	191
14	Geranium pylzowianum	1511	Typical	Entomophily	Yes	Early flowering	Small size	191
14	Geranium pylzowianum	1512	Typical	Entomophily	Yes	Early flowering	Small size	191
14	Geranium pylzowianum	1513	Typical	Entomophily	Yes	Early flowering	Small size	191
14	Geranium pylzowianum	1514	Typical	Entomophily	Yes	Early flowering	Small size	191
14	Geranium pylzowianum	1515	Typical	Entomophily	Yes	Early flowering	Small size	191
14	Geranium pylzowianum	1516	Typical	Entomophily	Yes	Early flowering	Small size	191
14	Geranium pylzowianum	1517	Typical	Entomophily	Yes	Early flowering	Small size	191
14	Geranium pylzowianum	1518	Typical	Entomophily	Yes	Early flowering	Small size	197
14	Geranium pylzowianum	1519	Typical	Entomophily	Yes	Early flowering	Small size	197
14	Geranium pylzowianum	1520	Typical	Entomophily	Yes	Early flowering	Small size	197
14	Geranium pylzowianum	1521	Typical	Entomophily	Yes	Early flowering	Small size	197
14	Geranium pylzowianum	1522	Typical	Entomophily	Yes	Early flowering	Small size	197
14	Geranium pylzowianum	1523	Typical	Entomophily	Yes	Early flowering	Small size	197
14	Geranium pylzowianum	1524	High productivity	Entomophily	Yes	Early flowering	Small size	184
14	Geranium pylzowianum	1525	High productivity	Entomophily	Yes	Early flowering	Small size	184
14	Geranium pylzowianum	1526	High productivity	Entomophily	Yes	Early flowering	Small size	184
14	Geranium pylzowianum	1527	High productivity	Entomophily	Yes	Early flowering	Small size	184
14	Geranium pylzowianum	1528	High productivity	Entomophily	Yes	Early flowering	Small size	184
14	Geranium pylzowianum	1529	High productivity	Entomophily	Yes	Early flowering	Small size	191
14	Geranium pylzowianum	1530	High productivity	Entomophily	Yes	Early flowering	Small size	191
14	Geranium pylzowianum	1531	High productivity	Entomophily	Yes	Early flowering	Small size	191
14	Geranium pylzowianum	1532	High productivity	Entomophily	Yes	Early flowering	Small size	191
14	Geranium pylzowianum	1533	High productivity	Entomophily	Yes	Early flowering	Small size	191
14	Geranium pylzowianum	1534	High productivity	Entomophily	Yes	Early flowering	Small size	191
14	Geranium pylzowianum	1535	High productivity	Entomophily	Yes	Early flowering	Small size	191
14	Geranium pylzowianum	1536	High productivity	Entomophily	Yes	Early flowering	Small size	191
14	Geranium pylzowianum	1537	High productivity	Entomophily	Yes	Early flowering	Small size	191
14	Geranium pylzowianum	1538	High productivity	Entomophily	Yes	Early flowering	Small size	197
14	Geranium pylzowianum	1539	High productivity	Entomophily	Yes	Early flowering	Small size	197
14	Geranium pylzowianum	1540	High productivity	Entomophily	Yes	Early flowering	Small size	197
14	Geranium pylzowianum	1541	High productivity	Entomophily	Yes	Early flowering	Small size	197
14	Geranium pylzowianum	1542	High productivity	Entomophily	Yes	Early flowering	Small size	197
14	Geranium pylzowianum	1543	High productivity	Entomophily	Yes	Early flowering	Small size	197
14	Geranium pylzowianum	1544	High productivity	Entomophily	Yes	Early flowering	Small size	197
14	Geranium pylzowianum	1545	High productivity	Entomophily	Yes	Early flowering	Small size	197
14	Geranium pylzowianum	1546	High productivity	Entomophily	Yes	Early flowering	Small size	204
14	Geranium pylzowianum	1547	Low productivity	Entomophily	Yes	Early flowering	Small size	178
14	Geranium pylzowianum	1548	Low productivity	Entomophily	Yes	Early flowering	Small size	178
14	Geranium pylzowianum	1549	Low productivity	Entomophily	Yes	Early flowering	Small size	178
14	Geranium pylzowianum	1550	Low productivity	Entomophily	Yes	Early flowering	Small size	178
14	Geranium pylzowianum	1551	Low productivity	Entomophily	Yes	Early flowering	Small size	184
14	Geranium pylzowianum	1552	Low productivity	Entomophily	Yes	Early flowering	Small size	184
14	Geranium pylzowianum	1553	Low productivity	Entomophily	Yes	Early flowering	Small size	184
14	Geranium pylzowianum	1554	Low productivity	Entomophily	Yes	Early flowering	Small size	184
14	Geranium pylzowianum	1555	Low productivity	Entomophily	Yes	Early flowering	Small size	184
14	Geranium pylzowianum	1556	Low productivity	Entomophily	Yes	Early flowering	Small size	184
14	Geranium pylzowianum	1557	Low productivity	Entomophily	Yes	Early flowering	Small size	184
14	Geranium pylzowianum	1558	Low productivity	Entomophily	Yes	Early flowering	Small size	184
14	Geranium pylzowianum	1559	Low productivity	Entomophily	Yes	Early flowering	Small size	184
14	Geranium pylzowianum	1560	Low productivity	Entomophily	Yes	Early flowering	Small size	191
14	Geranium pylzowianum	1561	Low productivity	Entomophily	Yes	Early flowering	Small size	191
14	Geranium pylzowianum	1562	Low productivity	Entomophily	Yes	Early flowering	Small size	191
14	Geranium pylzowianum	1563	Low productivity	Entomophily	Yes	Early flowering	Small size	191
14	Geranium pylzowianum	1564	Low productivity	Entomophily	Yes	Early flowering	Small size	191
14	Geranium pylzowianum	1565	Low productivity	Entomophily	Yes	Early flowering	Small size	191
14	Geranium pylzowianum	1566	Low productivity	Entomophily	Yes	Early flowering	Small size	191
14	Geranium pylzowianum	1567	Low productivity	Entomophily	Yes	Early flowering	Small size	197
14	Geranium pylzowianum	1568	Low productivity	Entomophily	Yes	Early flowering	Small size	197
14	Geranium pylzowianum	1569	Low productivity	Entomophily	Yes	Early flowering	Small size	197
14	Geranium pylzowianum	1570	High diversity	Entomophily	Yes	Early flowering	Small size	179
14	Geranium pylzowianum	1571	High diversity	Entomophily	Yes	Early flowering	Small size	179
14	Geranium pylzowianum	1572	High diversity	Entomophily	Yes	Early flowering	Small size	179
14	Geranium pylzowianum	1573	High diversity	Entomophily	Yes	Early flowering	Small size	179
14	Geranium pylzowianum	1574	High diversity	Entomophily	Yes	Early flowering	Small size	179
14	Geranium pylzowianum	1575	High diversity	Entomophily	Yes	Early flowering	Small size	179
14	Geranium pylzowianum	1576	High diversity	Entomophily	Yes	Early flowering	Small size	179
14	Geranium pylzowianum	1577	High diversity	Entomophily	Yes	Early flowering	Small size	179
14	Geranium pylzowianum	1578	High diversity	Entomophily	Yes	Early flowering	Small size	179
14	Geranium pylzowianum	1579	High diversity	Entomophily	Yes	Early flowering	Small size	186
14	Geranium pylzowianum	1580	High diversity	Entomophily	Yes	Early flowering	Small size	186
14	Geranium pylzowianum	1581	High diversity	Entomophily	Yes	Early flowering	Small size	186
14	Geranium pylzowianum	1582	High diversity	Entomophily	Yes	Early flowering	Small size	186
14	Geranium pylzowianum	1583	High diversity	Entomophily	Yes	Early flowering	Small size	186
14	Geranium pylzowianum	1584	High diversity	Entomophily	Yes	Early flowering	Small size	186
14	Geranium pylzowianum	1585	High diversity	Entomophily	Yes	Early flowering	Small size	186
14	Geranium pylzowianum	1586	High diversity	Entomophily	Yes	Early flowering	Small size	192
14	Geranium pylzowianum	1587	High diversity	Entomophily	Yes	Early flowering	Small size	192
14	Geranium pylzowianum	1588	High diversity	Entomophily	Yes	Early flowering	Small size	192
14	Geranium pylzowianum	1589	High diversity	Entomophily	Yes	Early flowering	Small size	192
14	Geranium pylzowianum	1590	High diversity	Entomophily	Yes	Early flowering	Small size	192
14	Geranium pylzowianum	1591	High diversity	Entomophily	Yes	Early flowering	Small size	192
14	Geranium pylzowianum	1592	Low diversity	Entomophily	Yes	Early flowering	Small size	186
14	Geranium pylzowianum	1593	Low diversity	Entomophily	Yes	Early flowering	Small size	186
14	Geranium pylzowianum	1594	Low diversity	Entomophily	Yes	Early flowering	Small size	186
14	Geranium pylzowianum	1595	Low diversity	Entomophily	Yes	Early flowering	Small size	186
14	Geranium pylzowianum	1596	Low diversity	Entomophily	Yes	Early flowering	Small size	192
14	Geranium pylzowianum	1597	Low diversity	Entomophily	Yes	Early flowering	Small size	192
14	Geranium pylzowianum	1598	Low diversity	Entomophily	Yes	Early flowering	Small size	192
14	Geranium pylzowianum	1599	Low diversity	Entomophily	Yes	Early flowering	Small size	192
14	Geranium pylzowianum	1600	Low diversity	Entomophily	Yes	Early flowering	Small size	192
14	Geranium pylzowianum	1601	Low diversity	Entomophily	Yes	Early flowering	Small size	192
14	Geranium pylzowianum	1602	Low diversity	Entomophily	Yes	Early flowering	Small size	192
14	Geranium pylzowianum	1603	Low diversity	Entomophily	Yes	Early flowering	Small size	192
14	Geranium pylzowianum	1604	Low diversity	Entomophily	Yes	Early flowering	Small size	192
14	Geranium pylzowianum	1605	Low diversity	Entomophily	Yes	Early flowering	Small size	192
14	Geranium pylzowianum	1606	Low diversity	Entomophily	Yes	Early flowering	Small size	198
14	Geranium pylzowianum	1607	Low diversity	Entomophily	Yes	Early flowering	Small size	198
14	Geranium pylzowianum	1608	Low diversity	Entomophily	Yes	Early flowering	Small size	198
14	Geranium pylzowianum	1609	Low diversity	Entomophily	Yes	Early flowering	Small size	198
14	Geranium pylzowianum	1610	Low diversity	Entomophily	Yes	Early flowering	Small size	198
14	Geranium pylzowianum	1611	Low diversity	Entomophily	Yes	Early flowering	Small size	198
14	Geranium pylzowianum	1612	Low diversity	Entomophily	Yes	Early flowering	Small size	198
14	Geranium pylzowianum	1613	Low diversity	Entomophily	Yes	Early flowering	Small size	198
15	Euphrasia regelii	1614	Typical	Entomophily	No	Early flowering	Small size	171
15	Euphrasia regelii	1615	Typical	Entomophily	No	Early flowering	Small size	171
15	Euphrasia regelii	1616	Typical	Entomophily	No	Early flowering	Small size	178
15	Euphrasia regelii	1617	Typical	Entomophily	No	Early flowering	Small size	178
15	Euphrasia regelii	1618	Typical	Entomophily	No	Early flowering	Small size	178
15	Euphrasia regelii	1619	Typical	Entomophily	No	Early flowering	Small size	178
15	Euphrasia regelii	1620	Typical	Entomophily	No	Early flowering	Small size	178
15	Euphrasia regelii	1621	Typical	Entomophily	No	Early flowering	Small size	178
15	Euphrasia regelii	1622	Typical	Entomophily	No	Early flowering	Small size	184
15	Euphrasia regelii	1623	Typical	Entomophily	No	Early flowering	Small size	184
15	Euphrasia regelii	1624	Typical	Entomophily	No	Early flowering	Small size	184
15	Euphrasia regelii	1625	Typical	Entomophily	No	Early flowering	Small size	184
15	Euphrasia regelii	1626	Typical	Entomophily	No	Early flowering	Small size	184
15	Euphrasia regelii	1627	Typical	Entomophily	No	Early flowering	Small size	184
15	Euphrasia regelii	1628	Typical	Entomophily	No	Early flowering	Small size	184
15	Euphrasia regelii	1629	Typical	Entomophily	No	Early flowering	Small size	184
15	Euphrasia regelii	1630	Typical	Entomophily	No	Early flowering	Small size	184
15	Euphrasia regelii	1631	Typical	Entomophily	No	Early flowering	Small size	184
15	Euphrasia regelii	1632	Typical	Entomophily	No	Early flowering	Small size	184
15	Euphrasia regelii	1633	Typical	Entomophily	No	Early flowering	Small size	184
15	Euphrasia regelii	1634	Typical	Entomophily	No	Early flowering	Small size	191
15	Euphrasia regelii	1635	Typical	Entomophily	No	Early flowering	Small size	191
15	Euphrasia regelii	1636	Typical	Entomophily	No	Early flowering	Small size	191
15	Euphrasia regelii	1637	Typical	Entomophily	No	Early flowering	Small size	191
15	Euphrasia regelii	1638	Typical	Entomophily	No	Early flowering	Small size	191
15	Euphrasia regelii	1639	High productivity	Entomophily	No	Early flowering	Small size	184
15	Euphrasia regelii	1640	High productivity	Entomophily	No	Early flowering	Small size	184
15	Euphrasia regelii	1641	High productivity	Entomophily	No	Early flowering	Small size	184
15	Euphrasia regelii	1642	High productivity	Entomophily	No	Early flowering	Small size	184
15	Euphrasia regelii	1643	High productivity	Entomophily	No	Early flowering	Small size	184
15	Euphrasia regelii	1644	High productivity	Entomophily	No	Early flowering	Small size	191
15	Euphrasia regelii	1645	High productivity	Entomophily	No	Early flowering	Small size	191
15	Euphrasia regelii	1646	High productivity	Entomophily	No	Early flowering	Small size	191
15	Euphrasia regelii	1647	High productivity	Entomophily	No	Early flowering	Small size	191
15	Euphrasia regelii	1648	High productivity	Entomophily	No	Early flowering	Small size	191
15	Euphrasia regelii	1649	High productivity	Entomophily	No	Early flowering	Small size	191
15	Euphrasia regelii	1650	High productivity	Entomophily	No	Early flowering	Small size	191
15	Euphrasia regelii	1651	High productivity	Entomophily	No	Early flowering	Small size	191
15	Euphrasia regelii	1652	High productivity	Entomophily	No	Early flowering	Small size	191
15	Euphrasia regelii	1653	High productivity	Entomophily	No	Early flowering	Small size	197
15	Euphrasia regelii	1654	High productivity	Entomophily	No	Early flowering	Small size	197
15	Euphrasia regelii	1655	High productivity	Entomophily	No	Early flowering	Small size	197
15	Euphrasia regelii	1656	High productivity	Entomophily	No	Early flowering	Small size	197
15	Euphrasia regelii	1657	High productivity	Entomophily	No	Early flowering	Small size	197
15	Euphrasia regelii	1658	High productivity	Entomophily	No	Early flowering	Small size	197
15	Euphrasia regelii	1659	High productivity	Entomophily	No	Early flowering	Small size	197
15	Euphrasia regelii	1660	High productivity	Entomophily	No	Early flowering	Small size	197
15	Euphrasia regelii	1661	High productivity	Entomophily	No	Early flowering	Small size	204
15	Euphrasia regelii	1662	Low productivity	Entomophily	No	Early flowering	Small size	178
15	Euphrasia regelii	1663	Low productivity	Entomophily	No	Early flowering	Small size	178
15	Euphrasia regelii	1664	Low productivity	Entomophily	No	Early flowering	Small size	178
15	Euphrasia regelii	1665	Low productivity	Entomophily	No	Early flowering	Small size	178
15	Euphrasia regelii	1666	Low productivity	Entomophily	No	Early flowering	Small size	184
15	Euphrasia regelii	1667	Low productivity	Entomophily	No	Early flowering	Small size	184
15	Euphrasia regelii	1668	Low productivity	Entomophily	No	Early flowering	Small size	184
15	Euphrasia regelii	1669	Low productivity	Entomophily	No	Early flowering	Small size	184
15	Euphrasia regelii	1670	Low productivity	Entomophily	No	Early flowering	Small size	184
15	Euphrasia regelii	1671	Low productivity	Entomophily	No	Early flowering	Small size	184
15	Euphrasia regelii	1672	Low productivity	Entomophily	No	Early flowering	Small size	184
15	Euphrasia regelii	1673	Low productivity	Entomophily	No	Early flowering	Small size	184
15	Euphrasia regelii	1674	Low productivity	Entomophily	No	Early flowering	Small size	184
15	Euphrasia regelii	1675	Low productivity	Entomophily	No	Early flowering	Small size	184
15	Euphrasia regelii	1676	Low productivity	Entomophily	No	Early flowering	Small size	184
15	Euphrasia regelii	1677	Low productivity	Entomophily	No	Early flowering	Small size	191
15	Euphrasia regelii	1678	Low productivity	Entomophily	No	Early flowering	Small size	191
15	Euphrasia regelii	1679	Low productivity	Entomophily	No	Early flowering	Small size	191
15	Euphrasia regelii	1680	Low productivity	Entomophily	No	Early flowering	Small size	191
15	Euphrasia regelii	1681	Low productivity	Entomophily	No	Early flowering	Small size	191
15	Euphrasia regelii	1682	Low productivity	Entomophily	No	Early flowering	Small size	191
15	Euphrasia regelii	1683	Low productivity	Entomophily	No	Early flowering	Small size	191
15	Euphrasia regelii	1684	Low productivity	Entomophily	No	Early flowering	Small size	191
15	Euphrasia regelii	1685	Low productivity	Entomophily	No	Early flowering	Small size	204
15	Euphrasia regelii	1686	High diversity	Entomophily	No	Early flowering	Small size	166
15	Euphrasia regelii	1687	High diversity	Entomophily	No	Early flowering	Small size	172
15	Euphrasia regelii	1688	High diversity	Entomophily	No	Early flowering	Small size	172
15	Euphrasia regelii	1689	High diversity	Entomophily	No	Early flowering	Small size	172
15	Euphrasia regelii	1690	High diversity	Entomophily	No	Early flowering	Small size	179
15	Euphrasia regelii	1691	High diversity	Entomophily	No	Early flowering	Small size	179
15	Euphrasia regelii	1692	High diversity	Entomophily	No	Early flowering	Small size	179
15	Euphrasia regelii	1693	High diversity	Entomophily	No	Early flowering	Small size	179
15	Euphrasia regelii	1694	High diversity	Entomophily	No	Early flowering	Small size	179
15	Euphrasia regelii	1695	High diversity	Entomophily	No	Early flowering	Small size	179
15	Euphrasia regelii	1696	High diversity	Entomophily	No	Early flowering	Small size	179
15	Euphrasia regelii	1697	High diversity	Entomophily	No	Early flowering	Small size	179
15	Euphrasia regelii	1698	High diversity	Entomophily	No	Early flowering	Small size	179
15	Euphrasia regelii	1699	High diversity	Entomophily	No	Early flowering	Small size	179
15	Euphrasia regelii	1700	High diversity	Entomophily	No	Early flowering	Small size	179
15	Euphrasia regelii	1701	High diversity	Entomophily	No	Early flowering	Small size	179
15	Euphrasia regelii	1702	High diversity	Entomophily	No	Early flowering	Small size	186
15	Euphrasia regelii	1703	High diversity	Entomophily	No	Early flowering	Small size	186
15	Euphrasia regelii	1704	High diversity	Entomophily	No	Early flowering	Small size	186
15	Euphrasia regelii	1705	High diversity	Entomophily	No	Early flowering	Small size	186
15	Euphrasia regelii	1706	High diversity	Entomophily	No	Early flowering	Small size	186
15	Euphrasia regelii	1707	High diversity	Entomophily	No	Early flowering	Small size	186
15	Euphrasia regelii	1708	High diversity	Entomophily	No	Early flowering	Small size	186
15	Euphrasia regelii	1709	High diversity	Entomophily	No	Early flowering	Small size	186
15	Euphrasia regelii	1710	Low diversity	Entomophily	No	Early flowering	Small size	172
15	Euphrasia regelii	1711	Low diversity	Entomophily	No	Early flowering	Small size	172
15	Euphrasia regelii	1712	Low diversity	Entomophily	No	Early flowering	Small size	179
15	Euphrasia regelii	1713	Low diversity	Entomophily	No	Early flowering	Small size	179
15	Euphrasia regelii	1714	Low diversity	Entomophily	No	Early flowering	Small size	179
15	Euphrasia regelii	1715	Low diversity	Entomophily	No	Early flowering	Small size	179
15	Euphrasia regelii	1716	Low diversity	Entomophily	No	Early flowering	Small size	179
15	Euphrasia regelii	1717	Low diversity	Entomophily	No	Early flowering	Small size	179
15	Euphrasia regelii	1718	Low diversity	Entomophily	No	Early flowering	Small size	179
15	Euphrasia regelii	1719	Low diversity	Entomophily	No	Early flowering	Small size	179
15	Euphrasia regelii	1720	Low diversity	Entomophily	No	Early flowering	Small size	179
15	Euphrasia regelii	1721	Low diversity	Entomophily	No	Early flowering	Small size	186
15	Euphrasia regelii	1722	Low diversity	Entomophily	No	Early flowering	Small size	186
15	Euphrasia regelii	1723	Low diversity	Entomophily	No	Early flowering	Small size	186
15	Euphrasia regelii	1724	Low diversity	Entomophily	No	Early flowering	Small size	186
15	Euphrasia regelii	1725	Low diversity	Entomophily	No	Early flowering	Small size	186
15	Euphrasia regelii	1726	Low diversity	Entomophily	No	Early flowering	Small size	186
15	Euphrasia regelii	1727	Low diversity	Entomophily	No	Early flowering	Small size	186
15	Euphrasia regelii	1728	Low diversity	Entomophily	No	Early flowering	Small size	186
15	Euphrasia regelii	1729	Low diversity	Entomophily	No	Early flowering	Small size	186
15	Euphrasia regelii	1730	Low diversity	Entomophily	No	Early flowering	Small size	186
15	Euphrasia regelii	1731	Low diversity	Entomophily	No	Early flowering	Small size	186
15	Euphrasia regelii	1732	Low diversity	Entomophily	No	Early flowering	Small size	186
16	Pedicularis kansuensis	1733	Typical	Entomophily	No	Early flowering	Small size	171
16	Pedicularis kansuensis	1734	Typical	Entomophily	No	Early flowering	Small size	171
16	Pedicularis kansuensis	1735	Typical	Entomophily	No	Early flowering	Small size	171
16	Pedicularis kansuensis	1736	Typical	Entomophily	No	Early flowering	Small size	171
16	Pedicularis kansuensis	1737	Typical	Entomophily	No	Early flowering	Small size	178
16	Pedicularis kansuensis	1738	Typical	Entomophily	No	Early flowering	Small size	178
16	Pedicularis kansuensis	1739	Typical	Entomophily	No	Early flowering	Small size	184
16	Pedicularis kansuensis	1740	Typical	Entomophily	No	Early flowering	Small size	184
16	Pedicularis kansuensis	1741	Typical	Entomophily	No	Early flowering	Small size	184
16	Pedicularis kansuensis	1742	Typical	Entomophily	No	Early flowering	Small size	184
16	Pedicularis kansuensis	1743	Typical	Entomophily	No	Early flowering	Small size	184
16	Pedicularis kansuensis	1744	Typical	Entomophily	No	Early flowering	Small size	184
16	Pedicularis kansuensis	1745	Typical	Entomophily	No	Early flowering	Small size	184
16	Pedicularis kansuensis	1746	Typical	Entomophily	No	Early flowering	Small size	184
16	Pedicularis kansuensis	1747	Typical	Entomophily	No	Early flowering	Small size	184
16	Pedicularis kansuensis	1748	Typical	Entomophily	No	Early flowering	Small size	191
16	Pedicularis kansuensis	1749	Typical	Entomophily	No	Early flowering	Small size	191
16	Pedicularis kansuensis	1750	Typical	Entomophily	No	Early flowering	Small size	191
16	Pedicularis kansuensis	1751	Typical	Entomophily	No	Early flowering	Small size	191
16	Pedicularis kansuensis	1752	Typical	Entomophily	No	Early flowering	Small size	191
16	Pedicularis kansuensis	1753	Typical	Entomophily	No	Early flowering	Small size	191
16	Pedicularis kansuensis	1754	Typical	Entomophily	No	Early flowering	Small size	197
16	Pedicularis kansuensis	1755	Typical	Entomophily	No	Early flowering	Small size	197
16	Pedicularis kansuensis	1756	Typical	Entomophily	No	Early flowering	Small size	197
16	Pedicularis kansuensis	1757	High productivity	Entomophily	No	Early flowering	Small size	178
16	Pedicularis kansuensis	1758	High productivity	Entomophily	No	Early flowering	Small size	178
16	Pedicularis kansuensis	1759	High productivity	Entomophily	No	Early flowering	Small size	178
16	Pedicularis kansuensis	1760	High productivity	Entomophily	No	Early flowering	Small size	178
16	Pedicularis kansuensis	1761	High productivity	Entomophily	No	Early flowering	Small size	178
16	Pedicularis kansuensis	1762	High productivity	Entomophily	No	Early flowering	Small size	184
16	Pedicularis kansuensis	1763	High productivity	Entomophily	No	Early flowering	Small size	184
16	Pedicularis kansuensis	1764	High productivity	Entomophily	No	Early flowering	Small size	184
16	Pedicularis kansuensis	1765	High productivity	Entomophily	No	Early flowering	Small size	184
16	Pedicularis kansuensis	1766	High productivity	Entomophily	No	Early flowering	Small size	184
16	Pedicularis kansuensis	1767	High productivity	Entomophily	No	Early flowering	Small size	184
16	Pedicularis kansuensis	1768	High productivity	Entomophily	No	Early flowering	Small size	184
16	Pedicularis kansuensis	1769	High productivity	Entomophily	No	Early flowering	Small size	184
16	Pedicularis kansuensis	1770	High productivity	Entomophily	No	Early flowering	Small size	184
16	Pedicularis kansuensis	1771	High productivity	Entomophily	No	Early flowering	Small size	191
16	Pedicularis kansuensis	1772	High productivity	Entomophily	No	Early flowering	Small size	191
16	Pedicularis kansuensis	1773	High productivity	Entomophily	No	Early flowering	Small size	191
16	Pedicularis kansuensis	1774	High productivity	Entomophily	No	Early flowering	Small size	191
16	Pedicularis kansuensis	1775	High productivity	Entomophily	No	Early flowering	Small size	191
16	Pedicularis kansuensis	1776	High productivity	Entomophily	No	Early flowering	Small size	191
16	Pedicularis kansuensis	1777	High productivity	Entomophily	No	Early flowering	Small size	191
16	Pedicularis kansuensis	1778	High productivity	Entomophily	No	Early flowering	Small size	197
16	Pedicularis kansuensis	1779	High productivity	Entomophily	No	Early flowering	Small size	197
16	Pedicularis kansuensis	1780	Low productivity	Entomophily	No	Early flowering	Small size	171
16	Pedicularis kansuensis	1781	Low productivity	Entomophily	No	Early flowering	Small size	178
16	Pedicularis kansuensis	1782	Low productivity	Entomophily	No	Early flowering	Small size	178
16	Pedicularis kansuensis	1783	Low productivity	Entomophily	No	Early flowering	Small size	178
16	Pedicularis kansuensis	1784	Low productivity	Entomophily	No	Early flowering	Small size	178
16	Pedicularis kansuensis	1785	Low productivity	Entomophily	No	Early flowering	Small size	178
16	Pedicularis kansuensis	1786	Low productivity	Entomophily	No	Early flowering	Small size	178
16	Pedicularis kansuensis	1787	Low productivity	Entomophily	No	Early flowering	Small size	178
16	Pedicularis kansuensis	1788	Low productivity	Entomophily	No	Early flowering	Small size	184
16	Pedicularis kansuensis	1789	Low productivity	Entomophily	No	Early flowering	Small size	184
16	Pedicularis kansuensis	1790	Low productivity	Entomophily	No	Early flowering	Small size	184
16	Pedicularis kansuensis	1791	Low productivity	Entomophily	No	Early flowering	Small size	184
16	Pedicularis kansuensis	1792	Low productivity	Entomophily	No	Early flowering	Small size	184
16	Pedicularis kansuensis	1793	Low productivity	Entomophily	No	Early flowering	Small size	184
16	Pedicularis kansuensis	1794	Low productivity	Entomophily	No	Early flowering	Small size	184
16	Pedicularis kansuensis	1795	Low productivity	Entomophily	No	Early flowering	Small size	184
16	Pedicularis kansuensis	1796	Low productivity	Entomophily	No	Early flowering	Small size	184
16	Pedicularis kansuensis	1797	Low productivity	Entomophily	No	Early flowering	Small size	184
16	Pedicularis kansuensis	1798	Low productivity	Entomophily	No	Early flowering	Small size	191
16	Pedicularis kansuensis	1799	Low productivity	Entomophily	No	Early flowering	Small size	191
16	Pedicularis kansuensis	1800	Low productivity	Entomophily	No	Early flowering	Small size	191
16	Pedicularis kansuensis	1801	Low productivity	Entomophily	No	Early flowering	Small size	191
16	Pedicularis kansuensis	1802	Low productivity	Entomophily	No	Early flowering	Small size	191
16	Pedicularis kansuensis	1803	High diversity	Entomophily	No	Early flowering	Small size	172
16	Pedicularis kansuensis	1804	High diversity	Entomophily	No	Early flowering	Small size	172
16	Pedicularis kansuensis	1805	High diversity	Entomophily	No	Early flowering	Small size	179
16	Pedicularis kansuensis	1806	High diversity	Entomophily	No	Early flowering	Small size	179
16	Pedicularis kansuensis	1807	High diversity	Entomophily	No	Early flowering	Small size	179
16	Pedicularis kansuensis	1808	High diversity	Entomophily	No	Early flowering	Small size	179
16	Pedicularis kansuensis	1809	High diversity	Entomophily	No	Early flowering	Small size	179
16	Pedicularis kansuensis	1810	High diversity	Entomophily	No	Early flowering	Small size	179
16	Pedicularis kansuensis	1811	High diversity	Entomophily	No	Early flowering	Small size	179
16	Pedicularis kansuensis	1812	High diversity	Entomophily	No	Early flowering	Small size	179
16	Pedicularis kansuensis	1813	High diversity	Entomophily	No	Early flowering	Small size	179
16	Pedicularis kansuensis	1814	High diversity	Entomophily	No	Early flowering	Small size	179
16	Pedicularis kansuensis	1815	High diversity	Entomophily	No	Early flowering	Small size	179
16	Pedicularis kansuensis	1816	High diversity	Entomophily	No	Early flowering	Small size	186
16	Pedicularis kansuensis	1817	High diversity	Entomophily	No	Early flowering	Small size	186
16	Pedicularis kansuensis	1818	High diversity	Entomophily	No	Early flowering	Small size	186
16	Pedicularis kansuensis	1819	High diversity	Entomophily	No	Early flowering	Small size	186
16	Pedicularis kansuensis	1820	High diversity	Entomophily	No	Early flowering	Small size	186
16	Pedicularis kansuensis	1821	High diversity	Entomophily	No	Early flowering	Small size	186
16	Pedicularis kansuensis	1822	High diversity	Entomophily	No	Early flowering	Small size	186
16	Pedicularis kansuensis	1823	High diversity	Entomophily	No	Early flowering	Small size	186
16	Pedicularis kansuensis	1824	High diversity	Entomophily	No	Early flowering	Small size	186
16	Pedicularis kansuensis	1825	High diversity	Entomophily	No	Early flowering	Small size	192
16	Pedicularis kansuensis	1826	Low diversity	Entomophily	No	Early flowering	Small size	179
16	Pedicularis kansuensis	1827	Low diversity	Entomophily	No	Early flowering	Small size	179
16	Pedicularis kansuensis	1828	Low diversity	Entomophily	No	Early flowering	Small size	179
16	Pedicularis kansuensis	1829	Low diversity	Entomophily	No	Early flowering	Small size	179
16	Pedicularis kansuensis	1830	Low diversity	Entomophily	No	Early flowering	Small size	186
16	Pedicularis kansuensis	1831	Low diversity	Entomophily	No	Early flowering	Small size	186
16	Pedicularis kansuensis	1832	Low diversity	Entomophily	No	Early flowering	Small size	186
16	Pedicularis kansuensis	1833	Low diversity	Entomophily	No	Early flowering	Small size	186
16	Pedicularis kansuensis	1834	Low diversity	Entomophily	No	Early flowering	Small size	186
16	Pedicularis kansuensis	1835	Low diversity	Entomophily	No	Early flowering	Small size	186
16	Pedicularis kansuensis	1836	Low diversity	Entomophily	No	Early flowering	Small size	186
16	Pedicularis kansuensis	1837	Low diversity	Entomophily	No	Early flowering	Small size	186
16	Pedicularis kansuensis	1838	Low diversity	Entomophily	No	Early flowering	Small size	186
16	Pedicularis kansuensis	1839	Low diversity	Entomophily	No	Early flowering	Small size	186
16	Pedicularis kansuensis	1840	Low diversity	Entomophily	No	Early flowering	Small size	192
16	Pedicularis kansuensis	1841	Low diversity	Entomophily	No	Early flowering	Small size	192
16	Pedicularis kansuensis	1842	Low diversity	Entomophily	No	Early flowering	Small size	192
16	Pedicularis kansuensis	1843	Low diversity	Entomophily	No	Early flowering	Small size	192
16	Pedicularis kansuensis	1844	Low diversity	Entomophily	No	Early flowering	Small size	192
16	Pedicularis kansuensis	1845	Low diversity	Entomophily	No	Early flowering	Small size	198
16	Pedicularis kansuensis	1846	Low diversity	Entomophily	No	Early flowering	Small size	198
17	Elymus nutans	1847	Typical	Anemophily	Yes	Late flowering	Large size	197
17	Elymus nutans	1848	Typical	Anemophily	Yes	Late flowering	Large size	197
17	Elymus nutans	1849	Typical	Anemophily	Yes	Late flowering	Large size	204
17	Elymus nutans	1850	Typical	Anemophily	Yes	Late flowering	Large size	204
17	Elymus nutans	1851	Typical	Anemophily	Yes	Late flowering	Large size	204
17	Elymus nutans	1852	Typical	Anemophily	Yes	Late flowering	Large size	204
17	Elymus nutans	1853	Typical	Anemophily	Yes	Late flowering	Large size	204
17	Elymus nutans	1854	Typical	Anemophily	Yes	Late flowering	Large size	204
17	Elymus nutans	1855	Typical	Anemophily	Yes	Late flowering	Large size	204
17	Elymus nutans	1856	Typical	Anemophily	Yes	Late flowering	Large size	204
17	Elymus nutans	1857	Typical	Anemophily	Yes	Late flowering	Large size	204
17	Elymus nutans	1858	Typical	Anemophily	Yes	Late flowering	Large size	204
17	Elymus nutans	1859	Typical	Anemophily	Yes	Late flowering	Large size	204
17	Elymus nutans	1860	Typical	Anemophily	Yes	Late flowering	Large size	210
17	Elymus nutans	1861	Typical	Anemophily	Yes	Late flowering	Large size	210
17	Elymus nutans	1862	Typical	Anemophily	Yes	Late flowering	Large size	210
17	Elymus nutans	1863	Typical	Anemophily	Yes	Late flowering	Large size	210
17	Elymus nutans	1864	Typical	Anemophily	Yes	Late flowering	Large size	210
17	Elymus nutans	1865	Typical	Anemophily	Yes	Late flowering	Large size	210
17	Elymus nutans	1866	Typical	Anemophily	Yes	Late flowering	Large size	210
17	Elymus nutans	1867	Typical	Anemophily	Yes	Late flowering	Large size	210
17	Elymus nutans	1868	Typical	Anemophily	Yes	Late flowering	Large size	210
17	Elymus nutans	1869	High productivity	Anemophily	Yes	Late flowering	Large size	204
17	Elymus nutans	1870	High productivity	Anemophily	Yes	Late flowering	Large size	204
17	Elymus nutans	1871	High productivity	Anemophily	Yes	Late flowering	Large size	204
17	Elymus nutans	1872	High productivity	Anemophily	Yes	Late flowering	Large size	210
17	Elymus nutans	1873	High productivity	Anemophily	Yes	Late flowering	Large size	210
17	Elymus nutans	1874	High productivity	Anemophily	Yes	Late flowering	Large size	210
17	Elymus nutans	1875	High productivity	Anemophily	Yes	Late flowering	Large size	210
17	Elymus nutans	1876	High productivity	Anemophily	Yes	Late flowering	Large size	210
17	Elymus nutans	1877	High productivity	Anemophily	Yes	Late flowering	Large size	210
17	Elymus nutans	1878	High productivity	Anemophily	Yes	Late flowering	Large size	210
17	Elymus nutans	1879	High productivity	Anemophily	Yes	Late flowering	Large size	210
17	Elymus nutans	1880	High productivity	Anemophily	Yes	Late flowering	Large size	210
17	Elymus nutans	1881	High productivity	Anemophily	Yes	Late flowering	Large size	210
17	Elymus nutans	1882	High productivity	Anemophily	Yes	Late flowering	Large size	210
17	Elymus nutans	1883	High productivity	Anemophily	Yes	Late flowering	Large size	210
17	Elymus nutans	1884	High productivity	Anemophily	Yes	Late flowering	Large size	216
17	Elymus nutans	1885	High productivity	Anemophily	Yes	Late flowering	Large size	216
17	Elymus nutans	1886	High productivity	Anemophily	Yes	Late flowering	Large size	216
17	Elymus nutans	1887	High productivity	Anemophily	Yes	Late flowering	Large size	216
17	Elymus nutans	1888	High productivity	Anemophily	Yes	Late flowering	Large size	216
17	Elymus nutans	1889	High productivity	Anemophily	Yes	Late flowering	Large size	216
17	Elymus nutans	1890	High productivity	Anemophily	Yes	Late flowering	Large size	216
17	Elymus nutans	1891	High productivity	Anemophily	Yes	Late flowering	Large size	216
17	Elymus nutans	1892	High productivity	Anemophily	Yes	Late flowering	Large size	216
17	Elymus nutans	1893	Low productivity	Anemophily	Yes	Late flowering	Large size	204
17	Elymus nutans	1894	Low productivity	Anemophily	Yes	Late flowering	Large size	204
17	Elymus nutans	1895	Low productivity	Anemophily	Yes	Late flowering	Large size	204
17	Elymus nutans	1896	Low productivity	Anemophily	Yes	Late flowering	Large size	204
17	Elymus nutans	1897	Low productivity	Anemophily	Yes	Late flowering	Large size	204
17	Elymus nutans	1898	Low productivity	Anemophily	Yes	Late flowering	Large size	204
17	Elymus nutans	1899	Low productivity	Anemophily	Yes	Late flowering	Large size	204
17	Elymus nutans	1900	Low productivity	Anemophily	Yes	Late flowering	Large size	210
17	Elymus nutans	1901	Low productivity	Anemophily	Yes	Late flowering	Large size	210
17	Elymus nutans	1902	Low productivity	Anemophily	Yes	Late flowering	Large size	210
17	Elymus nutans	1903	Low productivity	Anemophily	Yes	Late flowering	Large size	210
17	Elymus nutans	1904	Low productivity	Anemophily	Yes	Late flowering	Large size	210
17	Elymus nutans	1905	Low productivity	Anemophily	Yes	Late flowering	Large size	210
17	Elymus nutans	1906	Low productivity	Anemophily	Yes	Late flowering	Large size	210
17	Elymus nutans	1907	Low productivity	Anemophily	Yes	Late flowering	Large size	210
17	Elymus nutans	1908	Low productivity	Anemophily	Yes	Late flowering	Large size	210
17	Elymus nutans	1909	Low productivity	Anemophily	Yes	Late flowering	Large size	210
17	Elymus nutans	1910	Low productivity	Anemophily	Yes	Late flowering	Large size	210
17	Elymus nutans	1911	Low productivity	Anemophily	Yes	Late flowering	Large size	216
17	Elymus nutans	1912	Low productivity	Anemophily	Yes	Late flowering	Large size	216
17	Elymus nutans	1913	Low productivity	Anemophily	Yes	Late flowering	Large size	216
17	Elymus nutans	1914	Low productivity	Anemophily	Yes	Late flowering	Large size	216
17	Elymus nutans	1915	Low productivity	Anemophily	Yes	Late flowering	Large size	216
17	Elymus nutans	1916	Low productivity	Anemophily	Yes	Late flowering	Large size	216
17	Elymus nutans	1917	High diversity	Anemophily	Yes	Late flowering	Large size	198
17	Elymus nutans	1918	High diversity	Anemophily	Yes	Late flowering	Large size	198
17	Elymus nutans	1919	High diversity	Anemophily	Yes	Late flowering	Large size	198
17	Elymus nutans	1920	High diversity	Anemophily	Yes	Late flowering	Large size	198
17	Elymus nutans	1921	High diversity	Anemophily	Yes	Late flowering	Large size	205
17	Elymus nutans	1922	High diversity	Anemophily	Yes	Late flowering	Large size	205
17	Elymus nutans	1923	High diversity	Anemophily	Yes	Late flowering	Large size	205
17	Elymus nutans	1924	High diversity	Anemophily	Yes	Late flowering	Large size	205
17	Elymus nutans	1925	High diversity	Anemophily	Yes	Late flowering	Large size	205
17	Elymus nutans	1926	High diversity	Anemophily	Yes	Late flowering	Large size	205
17	Elymus nutans	1927	High diversity	Anemophily	Yes	Late flowering	Large size	205
17	Elymus nutans	1928	High diversity	Anemophily	Yes	Late flowering	Large size	205
17	Elymus nutans	1929	High diversity	Anemophily	Yes	Late flowering	Large size	211
17	Elymus nutans	1930	High diversity	Anemophily	Yes	Late flowering	Large size	211
17	Elymus nutans	1931	High diversity	Anemophily	Yes	Late flowering	Large size	211
17	Elymus nutans	1932	High diversity	Anemophily	Yes	Late flowering	Large size	211
17	Elymus nutans	1933	High diversity	Anemophily	Yes	Late flowering	Large size	211
17	Elymus nutans	1934	High diversity	Anemophily	Yes	Late flowering	Large size	211
17	Elymus nutans	1935	High diversity	Anemophily	Yes	Late flowering	Large size	211
17	Elymus nutans	1936	High diversity	Anemophily	Yes	Late flowering	Large size	211
17	Elymus nutans	1937	High diversity	Anemophily	Yes	Late flowering	Large size	211
17	Elymus nutans	1938	High diversity	Anemophily	Yes	Late flowering	Large size	211
17	Elymus nutans	1939	High diversity	Anemophily	Yes	Late flowering	Large size	224
17	Elymus nutans	1940	Low diversity	Anemophily	Yes	Late flowering	Large size	192
17	Elymus nutans	1941	Low diversity	Anemophily	Yes	Late flowering	Large size	192
17	Elymus nutans	1942	Low diversity	Anemophily	Yes	Late flowering	Large size	192
17	Elymus nutans	1943	Low diversity	Anemophily	Yes	Late flowering	Large size	192
17	Elymus nutans	1944	Low diversity	Anemophily	Yes	Late flowering	Large size	198
17	Elymus nutans	1945	Low diversity	Anemophily	Yes	Late flowering	Large size	198
17	Elymus nutans	1946	Low diversity	Anemophily	Yes	Late flowering	Large size	198
17	Elymus nutans	1947	Low diversity	Anemophily	Yes	Late flowering	Large size	198
17	Elymus nutans	1948	Low diversity	Anemophily	Yes	Late flowering	Large size	198
17	Elymus nutans	1949	Low diversity	Anemophily	Yes	Late flowering	Large size	198
17	Elymus nutans	1950	Low diversity	Anemophily	Yes	Late flowering	Large size	205
17	Elymus nutans	1951	Low diversity	Anemophily	Yes	Late flowering	Large size	205
17	Elymus nutans	1952	Low diversity	Anemophily	Yes	Late flowering	Large size	205
17	Elymus nutans	1953	Low diversity	Anemophily	Yes	Late flowering	Large size	205
17	Elymus nutans	1954	Low diversity	Anemophily	Yes	Late flowering	Large size	205
17	Elymus nutans	1955	Low diversity	Anemophily	Yes	Late flowering	Large size	205
17	Elymus nutans	1956	Low diversity	Anemophily	Yes	Late flowering	Large size	205
17	Elymus nutans	1957	Low diversity	Anemophily	Yes	Late flowering	Large size	205
17	Elymus nutans	1958	Low diversity	Anemophily	Yes	Late flowering	Large size	205
17	Elymus nutans	1959	Low diversity	Anemophily	Yes	Late flowering	Large size	205
17	Elymus nutans	1960	Low diversity	Anemophily	Yes	Late flowering	Large size	211
17	Elymus nutans	1961	Low diversity	Anemophily	Yes	Late flowering	Large size	211
17	Elymus nutans	1962	Low diversity	Anemophily	Yes	Late flowering	Large size	211
18	Festuca modesta	1963	Typical	Anemophily	Yes	Late flowering	Large size	191
18	Festuca modesta	1964	Typical	Anemophily	Yes	Late flowering	Large size	191
18	Festuca modesta	1965	Typical	Anemophily	Yes	Late flowering	Large size	191
18	Festuca modesta	1966	Typical	Anemophily	Yes	Late flowering	Large size	191
18	Festuca modesta	1967	Typical	Anemophily	Yes	Late flowering	Large size	191
18	Festuca modesta	1968	Typical	Anemophily	Yes	Late flowering	Large size	191
18	Festuca modesta	1969	Typical	Anemophily	Yes	Late flowering	Large size	191
18	Festuca modesta	1970	Typical	Anemophily	Yes	Late flowering	Large size	197
18	Festuca modesta	1971	Typical	Anemophily	Yes	Late flowering	Large size	197
18	Festuca modesta	1972	Typical	Anemophily	Yes	Late flowering	Large size	197
18	Festuca modesta	1973	Typical	Anemophily	Yes	Late flowering	Large size	197
18	Festuca modesta	1974	Typical	Anemophily	Yes	Late flowering	Large size	197
18	Festuca modesta	1975	Typical	Anemophily	Yes	Late flowering	Large size	197
18	Festuca modesta	1976	Typical	Anemophily	Yes	Late flowering	Large size	197
18	Festuca modesta	1977	Typical	Anemophily	Yes	Late flowering	Large size	197
18	Festuca modesta	1978	Typical	Anemophily	Yes	Late flowering	Large size	197
18	Festuca modesta	1979	Typical	Anemophily	Yes	Late flowering	Large size	197
18	Festuca modesta	1980	Typical	Anemophily	Yes	Late flowering	Large size	197
18	Festuca modesta	1981	Typical	Anemophily	Yes	Late flowering	Large size	204
18	Festuca modesta	1982	Typical	Anemophily	Yes	Late flowering	Large size	204
18	Festuca modesta	1983	Typical	Anemophily	Yes	Late flowering	Large size	204
18	Festuca modesta	1984	Typical	Anemophily	Yes	Late flowering	Large size	204
18	Festuca modesta	1985	Typical	Anemophily	Yes	Late flowering	Large size	210
18	Festuca modesta	1986	High productivity	Anemophily	Yes	Late flowering	Large size	184
18	Festuca modesta	1987	High productivity	Anemophily	Yes	Late flowering	Large size	184
18	Festuca modesta	1988	High productivity	Anemophily	Yes	Late flowering	Large size	184
18	Festuca modesta	1989	High productivity	Anemophily	Yes	Late flowering	Large size	184
18	Festuca modesta	1990	High productivity	Anemophily	Yes	Late flowering	Large size	191
18	Festuca modesta	1991	High productivity	Anemophily	Yes	Late flowering	Large size	191
18	Festuca modesta	1992	High productivity	Anemophily	Yes	Late flowering	Large size	191
18	Festuca modesta	1993	High productivity	Anemophily	Yes	Late flowering	Large size	191
18	Festuca modesta	1994	High productivity	Anemophily	Yes	Late flowering	Large size	191
18	Festuca modesta	1995	High productivity	Anemophily	Yes	Late flowering	Large size	191
18	Festuca modesta	1996	High productivity	Anemophily	Yes	Late flowering	Large size	191
18	Festuca modesta	1997	High productivity	Anemophily	Yes	Late flowering	Large size	191
18	Festuca modesta	1998	High productivity	Anemophily	Yes	Late flowering	Large size	191
18	Festuca modesta	1999	High productivity	Anemophily	Yes	Late flowering	Large size	191
[truncated: 994 more rows]
