# Supplementary material for: Alpine grassland community productivity and diversity differences influence significantly plant sexual reproduction strategies
Source: PNAS Nexus. 2024 Aug 9;3(8):pgae297. doi: 10.1093/pnasnexus/pgae297 (PMC11310588; doi:10.1093/pnasnexus/pgae297)
Supplement: pgae297_Supplementary_Data [file pgae297_supplementary_data.zip › PNASNEXUS-PNASNEXUS-2024-00082R-s04.xlsx]

## Sheet: Data
Species NO.	Species name	Individual NO.	Community type	Pollination type	Clonality	Flowering type	Individual size level	Fruiting time (Julian day)
1	Allium cyaneum	1	Typical	Entomophily	Yes	Late flowering	Small size	264
1	Allium cyaneum	2	Typical	Entomophily	Yes	Late flowering	Small size	264
1	Allium cyaneum	3	Typical	Entomophily	Yes	Late flowering	Small size	264
1	Allium cyaneum	4	Typical	Entomophily	Yes	Late flowering	Small size	264
1	Allium cyaneum	5	Typical	Entomophily	Yes	Late flowering	Small size	264
1	Allium cyaneum	6	Typical	Entomophily	Yes	Late flowering	Small size	264
1	Allium cyaneum	7	Typical	Entomophily	Yes	Late flowering	Small size	264
1	Allium cyaneum	8	Typical	Entomophily	Yes	Late flowering	Small size	264
1	Allium cyaneum	9	Typical	Entomophily	Yes	Late flowering	Small size	264
1	Allium cyaneum	10	Typical	Entomophily	Yes	Late flowering	Small size	264
1	Allium cyaneum	11	Typical	Entomophily	Yes	Late flowering	Small size	264
1	Allium cyaneum	12	Typical	Entomophily	Yes	Late flowering	Small size	264
1	Allium cyaneum	13	Typical	Entomophily	Yes	Late flowering	Small size	271
1	Allium cyaneum	14	Typical	Entomophily	Yes	Late flowering	Small size	271
1	Allium cyaneum	15	Typical	Entomophily	Yes	Late flowering	Small size	271
1	Allium cyaneum	16	Typical	Entomophily	Yes	Late flowering	Small size	271
1	Allium cyaneum	17	Typical	Entomophily	Yes	Late flowering	Small size	271
1	Allium cyaneum	18	Typical	Entomophily	Yes	Late flowering	Small size	271
1	Allium cyaneum	19	Typical	Entomophily	Yes	Late flowering	Small size	271
1	Allium cyaneum	20	Typical	Entomophily	Yes	Late flowering	Small size	278
1	Allium cyaneum	21	Typical	Entomophily	Yes	Late flowering	Small size	278
1	Allium cyaneum	22	High productivity	Entomophily	Yes	Late flowering	Small size	264
1	Allium cyaneum	23	High productivity	Entomophily	Yes	Late flowering	Small size	264
1	Allium cyaneum	24	High productivity	Entomophily	Yes	Late flowering	Small size	264
1	Allium cyaneum	25	High productivity	Entomophily	Yes	Late flowering	Small size	264
1	Allium cyaneum	26	High productivity	Entomophily	Yes	Late flowering	Small size	271
1	Allium cyaneum	27	High productivity	Entomophily	Yes	Late flowering	Small size	271
1	Allium cyaneum	28	High productivity	Entomophily	Yes	Late flowering	Small size	271
1	Allium cyaneum	29	High productivity	Entomophily	Yes	Late flowering	Small size	271
1	Allium cyaneum	30	High productivity	Entomophily	Yes	Late flowering	Small size	271
1	Allium cyaneum	31	High productivity	Entomophily	Yes	Late flowering	Small size	271
1	Allium cyaneum	32	High productivity	Entomophily	Yes	Late flowering	Small size	271
1	Allium cyaneum	33	High productivity	Entomophily	Yes	Late flowering	Small size	271
1	Allium cyaneum	34	High productivity	Entomophily	Yes	Late flowering	Small size	271
1	Allium cyaneum	35	High productivity	Entomophily	Yes	Late flowering	Small size	271
1	Allium cyaneum	36	High productivity	Entomophily	Yes	Late flowering	Small size	271
1	Allium cyaneum	37	High productivity	Entomophily	Yes	Late flowering	Small size	271
1	Allium cyaneum	38	High productivity	Entomophily	Yes	Late flowering	Small size	271
1	Allium cyaneum	39	High productivity	Entomophily	Yes	Late flowering	Small size	271
1	Allium cyaneum	40	High productivity	Entomophily	Yes	Late flowering	Small size	278
1	Allium cyaneum	41	High productivity	Entomophily	Yes	Late flowering	Small size	278
1	Allium cyaneum	42	High productivity	Entomophily	Yes	Late flowering	Small size	278
1	Allium cyaneum	43	High productivity	Entomophily	Yes	Late flowering	Small size	278
1	Allium cyaneum	44	Low productivity	Entomophily	Yes	Late flowering	Small size	256
1	Allium cyaneum	45	Low productivity	Entomophily	Yes	Late flowering	Small size	256
1	Allium cyaneum	46	Low productivity	Entomophily	Yes	Late flowering	Small size	256
1	Allium cyaneum	47	Low productivity	Entomophily	Yes	Late flowering	Small size	264
1	Allium cyaneum	48	Low productivity	Entomophily	Yes	Late flowering	Small size	264
1	Allium cyaneum	49	Low productivity	Entomophily	Yes	Late flowering	Small size	264
1	Allium cyaneum	50	Low productivity	Entomophily	Yes	Late flowering	Small size	264
1	Allium cyaneum	51	Low productivity	Entomophily	Yes	Late flowering	Small size	264
1	Allium cyaneum	52	Low productivity	Entomophily	Yes	Late flowering	Small size	264
1	Allium cyaneum	53	Low productivity	Entomophily	Yes	Late flowering	Small size	264
1	Allium cyaneum	54	Low productivity	Entomophily	Yes	Late flowering	Small size	264
1	Allium cyaneum	55	Low productivity	Entomophily	Yes	Late flowering	Small size	264
1	Allium cyaneum	56	Low productivity	Entomophily	Yes	Late flowering	Small size	264
1	Allium cyaneum	57	Low productivity	Entomophily	Yes	Late flowering	Small size	264
1	Allium cyaneum	58	Low productivity	Entomophily	Yes	Late flowering	Small size	264
1	Allium cyaneum	59	Low productivity	Entomophily	Yes	Late flowering	Small size	264
1	Allium cyaneum	60	Low productivity	Entomophily	Yes	Late flowering	Small size	271
1	Allium cyaneum	61	Low productivity	Entomophily	Yes	Late flowering	Small size	271
1	Allium cyaneum	62	Low productivity	Entomophily	Yes	Late flowering	Small size	271
1	Allium cyaneum	63	Low productivity	Entomophily	Yes	Late flowering	Small size	271
1	Allium cyaneum	64	Low productivity	Entomophily	Yes	Late flowering	Small size	271
1	Allium cyaneum	65	Low productivity	Entomophily	Yes	Late flowering	Small size	271
1	Allium cyaneum	66	Low productivity	Entomophily	Yes	Late flowering	Small size	271
1	Allium cyaneum	67	High diversity	Entomophily	Yes	Late flowering	Small size	265
1	Allium cyaneum	68	High diversity	Entomophily	Yes	Late flowering	Small size	265
1	Allium cyaneum	69	High diversity	Entomophily	Yes	Late flowering	Small size	265
1	Allium cyaneum	70	High diversity	Entomophily	Yes	Late flowering	Small size	265
1	Allium cyaneum	71	High diversity	Entomophily	Yes	Late flowering	Small size	265
1	Allium cyaneum	72	High diversity	Entomophily	Yes	Late flowering	Small size	272
1	Allium cyaneum	73	High diversity	Entomophily	Yes	Late flowering	Small size	272
1	Allium cyaneum	74	High diversity	Entomophily	Yes	Late flowering	Small size	272
1	Allium cyaneum	75	High diversity	Entomophily	Yes	Late flowering	Small size	272
1	Allium cyaneum	76	High diversity	Entomophily	Yes	Late flowering	Small size	272
1	Allium cyaneum	77	High diversity	Entomophily	Yes	Late flowering	Small size	272
1	Allium cyaneum	78	High diversity	Entomophily	Yes	Late flowering	Small size	272
1	Allium cyaneum	79	High diversity	Entomophily	Yes	Late flowering	Small size	272
1	Allium cyaneum	80	High diversity	Entomophily	Yes	Late flowering	Small size	272
1	Allium cyaneum	81	High diversity	Entomophily	Yes	Late flowering	Small size	272
1	Allium cyaneum	82	High diversity	Entomophily	Yes	Late flowering	Small size	272
1	Allium cyaneum	83	High diversity	Entomophily	Yes	Late flowering	Small size	272
1	Allium cyaneum	84	High diversity	Entomophily	Yes	Late flowering	Small size	279
1	Allium cyaneum	85	High diversity	Entomophily	Yes	Late flowering	Small size	279
1	Allium cyaneum	86	High diversity	Entomophily	Yes	Late flowering	Small size	279
1	Allium cyaneum	87	High diversity	Entomophily	Yes	Late flowering	Small size	279
1	Allium cyaneum	88	High diversity	Entomophily	Yes	Late flowering	Small size	279
1	Allium cyaneum	89	High diversity	Entomophily	Yes	Late flowering	Small size	279
1	Allium cyaneum	90	High diversity	Entomophily	Yes	Late flowering	Small size	279
1	Allium cyaneum	91	Low diversity	Entomophily	Yes	Late flowering	Small size	250
1	Allium cyaneum	92	Low diversity	Entomophily	Yes	Late flowering	Small size	250
1	Allium cyaneum	93	Low diversity	Entomophily	Yes	Late flowering	Small size	250
1	Allium cyaneum	94	Low diversity	Entomophily	Yes	Late flowering	Small size	250
1	Allium cyaneum	95	Low diversity	Entomophily	Yes	Late flowering	Small size	250
1	Allium cyaneum	96	Low diversity	Entomophily	Yes	Late flowering	Small size	258
1	Allium cyaneum	97	Low diversity	Entomophily	Yes	Late flowering	Small size	258
1	Allium cyaneum	98	Low diversity	Entomophily	Yes	Late flowering	Small size	258
1	Allium cyaneum	99	Low diversity	Entomophily	Yes	Late flowering	Small size	258
1	Allium cyaneum	100	Low diversity	Entomophily	Yes	Late flowering	Small size	258
1	Allium cyaneum	101	Low diversity	Entomophily	Yes	Late flowering	Small size	258
1	Allium cyaneum	102	Low diversity	Entomophily	Yes	Late flowering	Small size	258
1	Allium cyaneum	103	Low diversity	Entomophily	Yes	Late flowering	Small size	265
1	Allium cyaneum	104	Low diversity	Entomophily	Yes	Late flowering	Small size	265
1	Allium cyaneum	105	Low diversity	Entomophily	Yes	Late flowering	Small size	265
1	Allium cyaneum	106	Low diversity	Entomophily	Yes	Late flowering	Small size	265
1	Allium cyaneum	107	Low diversity	Entomophily	Yes	Late flowering	Small size	265
1	Allium cyaneum	108	Low diversity	Entomophily	Yes	Late flowering	Small size	265
1	Allium cyaneum	109	Low diversity	Entomophily	Yes	Late flowering	Small size	265
1	Allium cyaneum	110	Low diversity	Entomophily	Yes	Late flowering	Small size	265
1	Allium cyaneum	111	Low diversity	Entomophily	Yes	Late flowering	Small size	272
1	Allium cyaneum	112	Low diversity	Entomophily	Yes	Late flowering	Small size	272
2	Anaphalis lactea	113	Typical	Entomophily	Yes	Late flowering	Small size	249
2	Anaphalis lactea	114	Typical	Entomophily	Yes	Late flowering	Small size	249
2	Anaphalis lactea	115	Typical	Entomophily	Yes	Late flowering	Small size	256
2	Anaphalis lactea	116	Typical	Entomophily	Yes	Late flowering	Small size	256
2	Anaphalis lactea	117	Typical	Entomophily	Yes	Late flowering	Small size	256
2	Anaphalis lactea	118	Typical	Entomophily	Yes	Late flowering	Small size	256
2	Anaphalis lactea	119	Typical	Entomophily	Yes	Late flowering	Small size	256
2	Anaphalis lactea	120	Typical	Entomophily	Yes	Late flowering	Small size	256
2	Anaphalis lactea	121	Typical	Entomophily	Yes	Late flowering	Small size	256
2	Anaphalis lactea	122	Typical	Entomophily	Yes	Late flowering	Small size	256
2	Anaphalis lactea	123	Typical	Entomophily	Yes	Late flowering	Small size	256
2	Anaphalis lactea	124	Typical	Entomophily	Yes	Late flowering	Small size	264
2	Anaphalis lactea	125	Typical	Entomophily	Yes	Late flowering	Small size	264
2	Anaphalis lactea	126	Typical	Entomophily	Yes	Late flowering	Small size	264
2	Anaphalis lactea	127	Typical	Entomophily	Yes	Late flowering	Small size	264
2	Anaphalis lactea	128	Typical	Entomophily	Yes	Late flowering	Small size	264
2	Anaphalis lactea	129	Typical	Entomophily	Yes	Late flowering	Small size	264
2	Anaphalis lactea	130	Typical	Entomophily	Yes	Late flowering	Small size	271
2	Anaphalis lactea	131	Typical	Entomophily	Yes	Late flowering	Small size	271
2	Anaphalis lactea	132	High productivity	Entomophily	Yes	Late flowering	Small size	249
2	Anaphalis lactea	133	High productivity	Entomophily	Yes	Late flowering	Small size	249
2	Anaphalis lactea	134	High productivity	Entomophily	Yes	Late flowering	Small size	256
2	Anaphalis lactea	135	High productivity	Entomophily	Yes	Late flowering	Small size	256
2	Anaphalis lactea	136	High productivity	Entomophily	Yes	Late flowering	Small size	256
2	Anaphalis lactea	137	High productivity	Entomophily	Yes	Late flowering	Small size	256
2	Anaphalis lactea	138	High productivity	Entomophily	Yes	Late flowering	Small size	264
2	Anaphalis lactea	139	High productivity	Entomophily	Yes	Late flowering	Small size	264
2	Anaphalis lactea	140	High productivity	Entomophily	Yes	Late flowering	Small size	264
2	Anaphalis lactea	141	High productivity	Entomophily	Yes	Late flowering	Small size	264
2	Anaphalis lactea	142	High productivity	Entomophily	Yes	Late flowering	Small size	264
2	Anaphalis lactea	143	High productivity	Entomophily	Yes	Late flowering	Small size	264
2	Anaphalis lactea	144	High productivity	Entomophily	Yes	Late flowering	Small size	264
2	Anaphalis lactea	145	High productivity	Entomophily	Yes	Late flowering	Small size	264
2	Anaphalis lactea	146	High productivity	Entomophily	Yes	Late flowering	Small size	264
2	Anaphalis lactea	147	High productivity	Entomophily	Yes	Late flowering	Small size	271
2	Anaphalis lactea	148	High productivity	Entomophily	Yes	Late flowering	Small size	271
2	Anaphalis lactea	149	High productivity	Entomophily	Yes	Late flowering	Small size	271
2	Anaphalis lactea	150	High productivity	Entomophily	Yes	Late flowering	Small size	271
2	Anaphalis lactea	151	High productivity	Entomophily	Yes	Late flowering	Small size	271
2	Anaphalis lactea	152	High productivity	Entomophily	Yes	Late flowering	Small size	271
2	Anaphalis lactea	153	Low productivity	Entomophily	Yes	Late flowering	Small size	242
2	Anaphalis lactea	154	Low productivity	Entomophily	Yes	Late flowering	Small size	249
2	Anaphalis lactea	155	Low productivity	Entomophily	Yes	Late flowering	Small size	249
2	Anaphalis lactea	156	Low productivity	Entomophily	Yes	Late flowering	Small size	249
2	Anaphalis lactea	157	Low productivity	Entomophily	Yes	Late flowering	Small size	249
2	Anaphalis lactea	158	Low productivity	Entomophily	Yes	Late flowering	Small size	249
2	Anaphalis lactea	159	Low productivity	Entomophily	Yes	Late flowering	Small size	256
2	Anaphalis lactea	160	Low productivity	Entomophily	Yes	Late flowering	Small size	256
2	Anaphalis lactea	161	Low productivity	Entomophily	Yes	Late flowering	Small size	256
2	Anaphalis lactea	162	Low productivity	Entomophily	Yes	Late flowering	Small size	256
2	Anaphalis lactea	163	Low productivity	Entomophily	Yes	Late flowering	Small size	256
2	Anaphalis lactea	164	Low productivity	Entomophily	Yes	Late flowering	Small size	256
2	Anaphalis lactea	165	Low productivity	Entomophily	Yes	Late flowering	Small size	256
2	Anaphalis lactea	166	Low productivity	Entomophily	Yes	Late flowering	Small size	256
2	Anaphalis lactea	167	Low productivity	Entomophily	Yes	Late flowering	Small size	256
2	Anaphalis lactea	168	Low productivity	Entomophily	Yes	Late flowering	Small size	264
2	Anaphalis lactea	169	Low productivity	Entomophily	Yes	Late flowering	Small size	264
2	Anaphalis lactea	170	Low productivity	Entomophily	Yes	Late flowering	Small size	264
2	Anaphalis lactea	171	Low productivity	Entomophily	Yes	Late flowering	Small size	264
2	Anaphalis lactea	172	Low productivity	Entomophily	Yes	Late flowering	Small size	264
2	Anaphalis lactea	173	Low productivity	Entomophily	Yes	Late flowering	Small size	264
2	Anaphalis lactea	174	High diversity	Entomophily	Yes	Late flowering	Small size	250
2	Anaphalis lactea	175	High diversity	Entomophily	Yes	Late flowering	Small size	250
2	Anaphalis lactea	176	High diversity	Entomophily	Yes	Late flowering	Small size	250
2	Anaphalis lactea	177	High diversity	Entomophily	Yes	Late flowering	Small size	258
2	Anaphalis lactea	178	High diversity	Entomophily	Yes	Late flowering	Small size	258
2	Anaphalis lactea	179	High diversity	Entomophily	Yes	Late flowering	Small size	258
2	Anaphalis lactea	180	High diversity	Entomophily	Yes	Late flowering	Small size	258
2	Anaphalis lactea	181	High diversity	Entomophily	Yes	Late flowering	Small size	258
2	Anaphalis lactea	182	High diversity	Entomophily	Yes	Late flowering	Small size	258
2	Anaphalis lactea	183	High diversity	Entomophily	Yes	Late flowering	Small size	258
2	Anaphalis lactea	184	High diversity	Entomophily	Yes	Late flowering	Small size	258
2	Anaphalis lactea	185	High diversity	Entomophily	Yes	Late flowering	Small size	258
2	Anaphalis lactea	186	High diversity	Entomophily	Yes	Late flowering	Small size	258
2	Anaphalis lactea	187	High diversity	Entomophily	Yes	Late flowering	Small size	265
2	Anaphalis lactea	188	High diversity	Entomophily	Yes	Late flowering	Small size	265
2	Anaphalis lactea	189	High diversity	Entomophily	Yes	Late flowering	Small size	265
2	Anaphalis lactea	190	High diversity	Entomophily	Yes	Late flowering	Small size	272
2	Anaphalis lactea	191	High diversity	Entomophily	Yes	Late flowering	Small size	272
2	Anaphalis lactea	192	High diversity	Entomophily	Yes	Late flowering	Small size	272
2	Anaphalis lactea	193	High diversity	Entomophily	Yes	Late flowering	Small size	272
2	Anaphalis lactea	194	High diversity	Entomophily	Yes	Late flowering	Small size	272
2	Anaphalis lactea	195	Low diversity	Entomophily	Yes	Late flowering	Small size	244
2	Anaphalis lactea	196	Low diversity	Entomophily	Yes	Late flowering	Small size	244
2	Anaphalis lactea	197	Low diversity	Entomophily	Yes	Late flowering	Small size	250
2	Anaphalis lactea	198	Low diversity	Entomophily	Yes	Late flowering	Small size	250
2	Anaphalis lactea	199	Low diversity	Entomophily	Yes	Late flowering	Small size	250
2	Anaphalis lactea	200	Low diversity	Entomophily	Yes	Late flowering	Small size	250
2	Anaphalis lactea	201	Low diversity	Entomophily	Yes	Late flowering	Small size	250
2	Anaphalis lactea	202	Low diversity	Entomophily	Yes	Late flowering	Small size	250
2	Anaphalis lactea	203	Low diversity	Entomophily	Yes	Late flowering	Small size	250
2	Anaphalis lactea	204	Low diversity	Entomophily	Yes	Late flowering	Small size	250
2	Anaphalis lactea	205	Low diversity	Entomophily	Yes	Late flowering	Small size	258
2	Anaphalis lactea	206	Low diversity	Entomophily	Yes	Late flowering	Small size	258
2	Anaphalis lactea	207	Low diversity	Entomophily	Yes	Late flowering	Small size	258
2	Anaphalis lactea	208	Low diversity	Entomophily	Yes	Late flowering	Small size	258
2	Anaphalis lactea	209	Low diversity	Entomophily	Yes	Late flowering	Small size	258
2	Anaphalis lactea	210	Low diversity	Entomophily	Yes	Late flowering	Small size	265
2	Anaphalis lactea	211	Low diversity	Entomophily	Yes	Late flowering	Small size	265
2	Anaphalis lactea	212	Low diversity	Entomophily	Yes	Late flowering	Small size	265
3	Aster flaccidus	213	Typical	Entomophily	Yes	Late flowering	Small size	236
3	Aster flaccidus	214	Typical	Entomophily	Yes	Late flowering	Small size	236
3	Aster flaccidus	215	Typical	Entomophily	Yes	Late flowering	Small size	236
3	Aster flaccidus	216	Typical	Entomophily	Yes	Late flowering	Small size	236
3	Aster flaccidus	217	Typical	Entomophily	Yes	Late flowering	Small size	236
3	Aster flaccidus	218	Typical	Entomophily	Yes	Late flowering	Small size	236
3	Aster flaccidus	219	Typical	Entomophily	Yes	Late flowering	Small size	236
3	Aster flaccidus	220	Typical	Entomophily	Yes	Late flowering	Small size	236
3	Aster flaccidus	221	Typical	Entomophily	Yes	Late flowering	Small size	236
3	Aster flaccidus	222	Typical	Entomophily	Yes	Late flowering	Small size	242
3	Aster flaccidus	223	Typical	Entomophily	Yes	Late flowering	Small size	242
3	Aster flaccidus	224	Typical	Entomophily	Yes	Late flowering	Small size	242
3	Aster flaccidus	225	Typical	Entomophily	Yes	Late flowering	Small size	242
3	Aster flaccidus	226	Typical	Entomophily	Yes	Late flowering	Small size	242
3	Aster flaccidus	227	Typical	Entomophily	Yes	Late flowering	Small size	249
3	Aster flaccidus	228	Typical	Entomophily	Yes	Late flowering	Small size	249
3	Aster flaccidus	229	Typical	Entomophily	Yes	Late flowering	Small size	249
3	Aster flaccidus	230	Typical	Entomophily	Yes	Late flowering	Small size	249
3	Aster flaccidus	231	Typical	Entomophily	Yes	Late flowering	Small size	256
3	Aster flaccidus	232	High productivity	Entomophily	Yes	Late flowering	Small size	222
3	Aster flaccidus	233	High productivity	Entomophily	Yes	Late flowering	Small size	222
3	Aster flaccidus	234	High productivity	Entomophily	Yes	Late flowering	Small size	229
3	Aster flaccidus	235	High productivity	Entomophily	Yes	Late flowering	Small size	229
3	Aster flaccidus	236	High productivity	Entomophily	Yes	Late flowering	Small size	229
3	Aster flaccidus	237	High productivity	Entomophily	Yes	Late flowering	Small size	229
3	Aster flaccidus	238	High productivity	Entomophily	Yes	Late flowering	Small size	229
3	Aster flaccidus	239	High productivity	Entomophily	Yes	Late flowering	Small size	229
3	Aster flaccidus	240	High productivity	Entomophily	Yes	Late flowering	Small size	229
3	Aster flaccidus	241	High productivity	Entomophily	Yes	Late flowering	Small size	236
3	Aster flaccidus	242	High productivity	Entomophily	Yes	Late flowering	Small size	236
3	Aster flaccidus	243	High productivity	Entomophily	Yes	Late flowering	Small size	236
3	Aster flaccidus	244	High productivity	Entomophily	Yes	Late flowering	Small size	236
3	Aster flaccidus	245	High productivity	Entomophily	Yes	Late flowering	Small size	236
3	Aster flaccidus	246	High productivity	Entomophily	Yes	Late flowering	Small size	236
3	Aster flaccidus	247	High productivity	Entomophily	Yes	Late flowering	Small size	236
3	Aster flaccidus	248	High productivity	Entomophily	Yes	Late flowering	Small size	236
3	Aster flaccidus	249	High productivity	Entomophily	Yes	Late flowering	Small size	242
3	Aster flaccidus	250	High productivity	Entomophily	Yes	Late flowering	Small size	242
3	Aster flaccidus	251	High productivity	Entomophily	Yes	Late flowering	Small size	242
3	Aster flaccidus	252	Low productivity	Entomophily	Yes	Late flowering	Small size	236
3	Aster flaccidus	253	Low productivity	Entomophily	Yes	Late flowering	Small size	236
3	Aster flaccidus	254	Low productivity	Entomophily	Yes	Late flowering	Small size	236
3	Aster flaccidus	255	Low productivity	Entomophily	Yes	Late flowering	Small size	236
3	Aster flaccidus	256	Low productivity	Entomophily	Yes	Late flowering	Small size	236
3	Aster flaccidus	257	Low productivity	Entomophily	Yes	Late flowering	Small size	236
3	Aster flaccidus	258	Low productivity	Entomophily	Yes	Late flowering	Small size	242
3	Aster flaccidus	259	Low productivity	Entomophily	Yes	Late flowering	Small size	242
3	Aster flaccidus	260	Low productivity	Entomophily	Yes	Late flowering	Small size	242
3	Aster flaccidus	261	Low productivity	Entomophily	Yes	Late flowering	Small size	242
3	Aster flaccidus	262	Low productivity	Entomophily	Yes	Late flowering	Small size	242
3	Aster flaccidus	263	Low productivity	Entomophily	Yes	Late flowering	Small size	242
3	Aster flaccidus	264	Low productivity	Entomophily	Yes	Late flowering	Small size	242
3	Aster flaccidus	265	Low productivity	Entomophily	Yes	Late flowering	Small size	242
3	Aster flaccidus	266	Low productivity	Entomophily	Yes	Late flowering	Small size	242
3	Aster flaccidus	267	Low productivity	Entomophily	Yes	Late flowering	Small size	242
3	Aster flaccidus	268	Low productivity	Entomophily	Yes	Late flowering	Small size	242
3	Aster flaccidus	269	Low productivity	Entomophily	Yes	Late flowering	Small size	249
3	Aster flaccidus	270	Low productivity	Entomophily	Yes	Late flowering	Small size	249
3	Aster flaccidus	271	Low productivity	Entomophily	Yes	Late flowering	Small size	249
3	Aster flaccidus	272	Low productivity	Entomophily	Yes	Late flowering	Small size	256
3	Aster flaccidus	273	High diversity	Entomophily	Yes	Late flowering	Small size	237
3	Aster flaccidus	274	High diversity	Entomophily	Yes	Late flowering	Small size	237
3	Aster flaccidus	275	High diversity	Entomophily	Yes	Late flowering	Small size	237
3	Aster flaccidus	276	High diversity	Entomophily	Yes	Late flowering	Small size	237
3	Aster flaccidus	277	High diversity	Entomophily	Yes	Late flowering	Small size	237
3	Aster flaccidus	278	High diversity	Entomophily	Yes	Late flowering	Small size	244
3	Aster flaccidus	279	High diversity	Entomophily	Yes	Late flowering	Small size	244
3	Aster flaccidus	280	High diversity	Entomophily	Yes	Late flowering	Small size	244
3	Aster flaccidus	281	High diversity	Entomophily	Yes	Late flowering	Small size	244
3	Aster flaccidus	282	High diversity	Entomophily	Yes	Late flowering	Small size	250
3	Aster flaccidus	283	High diversity	Entomophily	Yes	Late flowering	Small size	250
3	Aster flaccidus	284	High diversity	Entomophily	Yes	Late flowering	Small size	250
3	Aster flaccidus	285	High diversity	Entomophily	Yes	Late flowering	Small size	250
3	Aster flaccidus	286	High diversity	Entomophily	Yes	Late flowering	Small size	250
3	Aster flaccidus	287	High diversity	Entomophily	Yes	Late flowering	Small size	250
3	Aster flaccidus	288	High diversity	Entomophily	Yes	Late flowering	Small size	250
3	Aster flaccidus	289	High diversity	Entomophily	Yes	Late flowering	Small size	250
3	Aster flaccidus	290	High diversity	Entomophily	Yes	Late flowering	Small size	250
3	Aster flaccidus	291	High diversity	Entomophily	Yes	Late flowering	Small size	250
3	Aster flaccidus	292	High diversity	Entomophily	Yes	Late flowering	Small size	250
3	Aster flaccidus	293	High diversity	Entomophily	Yes	Late flowering	Small size	258
3	Aster flaccidus	294	Low diversity	Entomophily	Yes	Late flowering	Small size	217
3	Aster flaccidus	295	Low diversity	Entomophily	Yes	Late flowering	Small size	230
3	Aster flaccidus	296	Low diversity	Entomophily	Yes	Late flowering	Small size	230
3	Aster flaccidus	297	Low diversity	Entomophily	Yes	Late flowering	Small size	237
3	Aster flaccidus	298	Low diversity	Entomophily	Yes	Late flowering	Small size	237
3	Aster flaccidus	299	Low diversity	Entomophily	Yes	Late flowering	Small size	237
3	Aster flaccidus	300	Low diversity	Entomophily	Yes	Late flowering	Small size	237
3	Aster flaccidus	301	Low diversity	Entomophily	Yes	Late flowering	Small size	237
3	Aster flaccidus	302	Low diversity	Entomophily	Yes	Late flowering	Small size	237
3	Aster flaccidus	303	Low diversity	Entomophily	Yes	Late flowering	Small size	244
3	Aster flaccidus	304	Low diversity	Entomophily	Yes	Late flowering	Small size	244
3	Aster flaccidus	305	Low diversity	Entomophily	Yes	Late flowering	Small size	244
3	Aster flaccidus	306	Low diversity	Entomophily	Yes	Late flowering	Small size	244
3	Aster flaccidus	307	Low diversity	Entomophily	Yes	Late flowering	Small size	244
3	Aster flaccidus	308	Low diversity	Entomophily	Yes	Late flowering	Small size	244
3	Aster flaccidus	309	Low diversity	Entomophily	Yes	Late flowering	Small size	244
3	Aster flaccidus	310	Low diversity	Entomophily	Yes	Late flowering	Small size	250
3	Aster flaccidus	311	Low diversity	Entomophily	Yes	Late flowering	Small size	250
3	Aster flaccidus	312	Low diversity	Entomophily	Yes	Late flowering	Small size	250
3	Aster flaccidus	313	Low diversity	Entomophily	Yes	Late flowering	Small size	250
3	Aster flaccidus	314	Low diversity	Entomophily	Yes	Late flowering	Small size	250
4	Leontopodium haplophylloides	315	Typical	Entomophily	Yes	Late flowering	Small size	256
4	Leontopodium haplophylloides	316	Typical	Entomophily	Yes	Late flowering	Small size	264
4	Leontopodium haplophylloides	317	Typical	Entomophily	Yes	Late flowering	Small size	264
4	Leontopodium haplophylloides	318	Typical	Entomophily	Yes	Late flowering	Small size	264
4	Leontopodium haplophylloides	319	Typical	Entomophily	Yes	Late flowering	Small size	264
4	Leontopodium haplophylloides	320	Typical	Entomophily	Yes	Late flowering	Small size	271
4	Leontopodium haplophylloides	321	Typical	Entomophily	Yes	Late flowering	Small size	271
4	Leontopodium haplophylloides	322	Typical	Entomophily	Yes	Late flowering	Small size	271
4	Leontopodium haplophylloides	323	Typical	Entomophily	Yes	Late flowering	Small size	271
4	Leontopodium haplophylloides	324	Typical	Entomophily	Yes	Late flowering	Small size	271
4	Leontopodium haplophylloides	325	Typical	Entomophily	Yes	Late flowering	Small size	271
4	Leontopodium haplophylloides	326	Typical	Entomophily	Yes	Late flowering	Small size	271
4	Leontopodium haplophylloides	327	Typical	Entomophily	Yes	Late flowering	Small size	271
4	Leontopodium haplophylloides	328	Typical	Entomophily	Yes	Late flowering	Small size	271
4	Leontopodium haplophylloides	329	Typical	Entomophily	Yes	Late flowering	Small size	278
4	Leontopodium haplophylloides	330	Typical	Entomophily	Yes	Late flowering	Small size	278
4	Leontopodium haplophylloides	331	Typical	Entomophily	Yes	Late flowering	Small size	278
4	Leontopodium haplophylloides	332	Typical	Entomophily	Yes	Late flowering	Small size	278
4	Leontopodium haplophylloides	333	Typical	Entomophily	Yes	Late flowering	Small size	278
4	Leontopodium haplophylloides	334	Typical	Entomophily	Yes	Late flowering	Small size	278
4	Leontopodium haplophylloides	335	High productivity	Entomophily	Yes	Late flowering	Small size	256
4	Leontopodium haplophylloides	336	High productivity	Entomophily	Yes	Late flowering	Small size	256
4	Leontopodium haplophylloides	337	High productivity	Entomophily	Yes	Late flowering	Small size	264
4	Leontopodium haplophylloides	338	High productivity	Entomophily	Yes	Late flowering	Small size	264
4	Leontopodium haplophylloides	339	High productivity	Entomophily	Yes	Late flowering	Small size	264
4	Leontopodium haplophylloides	340	High productivity	Entomophily	Yes	Late flowering	Small size	264
4	Leontopodium haplophylloides	341	High productivity	Entomophily	Yes	Late flowering	Small size	264
4	Leontopodium haplophylloides	342	High productivity	Entomophily	Yes	Late flowering	Small size	264
4	Leontopodium haplophylloides	343	High productivity	Entomophily	Yes	Late flowering	Small size	264
4	Leontopodium haplophylloides	344	High productivity	Entomophily	Yes	Late flowering	Small size	271
4	Leontopodium haplophylloides	345	High productivity	Entomophily	Yes	Late flowering	Small size	271
4	Leontopodium haplophylloides	346	High productivity	Entomophily	Yes	Late flowering	Small size	271
4	Leontopodium haplophylloides	347	High productivity	Entomophily	Yes	Late flowering	Small size	271
4	Leontopodium haplophylloides	348	High productivity	Entomophily	Yes	Late flowering	Small size	271
4	Leontopodium haplophylloides	349	High productivity	Entomophily	Yes	Late flowering	Small size	271
4	Leontopodium haplophylloides	350	High productivity	Entomophily	Yes	Late flowering	Small size	271
4	Leontopodium haplophylloides	351	High productivity	Entomophily	Yes	Late flowering	Small size	271
4	Leontopodium haplophylloides	352	High productivity	Entomophily	Yes	Late flowering	Small size	278
4	Leontopodium haplophylloides	353	High productivity	Entomophily	Yes	Late flowering	Small size	278
4	Leontopodium haplophylloides	354	High productivity	Entomophily	Yes	Late flowering	Small size	278
4	Leontopodium haplophylloides	355	High productivity	Entomophily	Yes	Late flowering	Small size	278
4	Leontopodium haplophylloides	356	High productivity	Entomophily	Yes	Late flowering	Small size	278
4	Leontopodium haplophylloides	357	Low productivity	Entomophily	Yes	Late flowering	Small size	249
4	Leontopodium haplophylloides	358	Low productivity	Entomophily	Yes	Late flowering	Small size	256
4	Leontopodium haplophylloides	359	Low productivity	Entomophily	Yes	Late flowering	Small size	256
4	Leontopodium haplophylloides	360	Low productivity	Entomophily	Yes	Late flowering	Small size	256
4	Leontopodium haplophylloides	361	Low productivity	Entomophily	Yes	Late flowering	Small size	256
4	Leontopodium haplophylloides	362	Low productivity	Entomophily	Yes	Late flowering	Small size	256
4	Leontopodium haplophylloides	363	Low productivity	Entomophily	Yes	Late flowering	Small size	256
4	Leontopodium haplophylloides	364	Low productivity	Entomophily	Yes	Late flowering	Small size	264
4	Leontopodium haplophylloides	365	Low productivity	Entomophily	Yes	Late flowering	Small size	264
4	Leontopodium haplophylloides	366	Low productivity	Entomophily	Yes	Late flowering	Small size	264
4	Leontopodium haplophylloides	367	Low productivity	Entomophily	Yes	Late flowering	Small size	264
4	Leontopodium haplophylloides	368	Low productivity	Entomophily	Yes	Late flowering	Small size	264
4	Leontopodium haplophylloides	369	Low productivity	Entomophily	Yes	Late flowering	Small size	264
4	Leontopodium haplophylloides	370	Low productivity	Entomophily	Yes	Late flowering	Small size	264
4	Leontopodium haplophylloides	371	Low productivity	Entomophily	Yes	Late flowering	Small size	264
4	Leontopodium haplophylloides	372	Low productivity	Entomophily	Yes	Late flowering	Small size	264
4	Leontopodium haplophylloides	373	Low productivity	Entomophily	Yes	Late flowering	Small size	264
4	Leontopodium haplophylloides	374	Low productivity	Entomophily	Yes	Late flowering	Small size	271
4	Leontopodium haplophylloides	375	Low productivity	Entomophily	Yes	Late flowering	Small size	271
4	Leontopodium haplophylloides	376	Low productivity	Entomophily	Yes	Late flowering	Small size	271
4	Leontopodium haplophylloides	377	High diversity	Entomophily	Yes	Late flowering	Small size	258
4	Leontopodium haplophylloides	378	High diversity	Entomophily	Yes	Late flowering	Small size	258
4	Leontopodium haplophylloides	379	High diversity	Entomophily	Yes	Late flowering	Small size	265
4	Leontopodium haplophylloides	380	High diversity	Entomophily	Yes	Late flowering	Small size	265
4	Leontopodium haplophylloides	381	High diversity	Entomophily	Yes	Late flowering	Small size	265
4	Leontopodium haplophylloides	382	High diversity	Entomophily	Yes	Late flowering	Small size	265
4	Leontopodium haplophylloides	383	High diversity	Entomophily	Yes	Late flowering	Small size	265
4	Leontopodium haplophylloides	384	High diversity	Entomophily	Yes	Late flowering	Small size	265
4	Leontopodium haplophylloides	385	High diversity	Entomophily	Yes	Late flowering	Small size	272
4	Leontopodium haplophylloides	386	High diversity	Entomophily	Yes	Late flowering	Small size	272
4	Leontopodium haplophylloides	387	High diversity	Entomophily	Yes	Late flowering	Small size	272
4	Leontopodium haplophylloides	388	High diversity	Entomophily	Yes	Late flowering	Small size	272
4	Leontopodium haplophylloides	389	High diversity	Entomophily	Yes	Late flowering	Small size	272
4	Leontopodium haplophylloides	390	High diversity	Entomophily	Yes	Late flowering	Small size	272
4	Leontopodium haplophylloides	391	High diversity	Entomophily	Yes	Late flowering	Small size	272
4	Leontopodium haplophylloides	392	High diversity	Entomophily	Yes	Late flowering	Small size	272
4	Leontopodium haplophylloides	393	High diversity	Entomophily	Yes	Late flowering	Small size	272
4	Leontopodium haplophylloides	394	High diversity	Entomophily	Yes	Late flowering	Small size	279
4	Leontopodium haplophylloides	395	High diversity	Entomophily	Yes	Late flowering	Small size	279
4	Leontopodium haplophylloides	396	High diversity	Entomophily	Yes	Late flowering	Small size	279
4	Leontopodium haplophylloides	397	High diversity	Entomophily	Yes	Late flowering	Small size	279
4	Leontopodium haplophylloides	398	Low diversity	Entomophily	Yes	Late flowering	Small size	250
4	Leontopodium haplophylloides	399	Low diversity	Entomophily	Yes	Late flowering	Small size	250
4	Leontopodium haplophylloides	400	Low diversity	Entomophily	Yes	Late flowering	Small size	250
4	Leontopodium haplophylloides	401	Low diversity	Entomophily	Yes	Late flowering	Small size	250
4	Leontopodium haplophylloides	402	Low diversity	Entomophily	Yes	Late flowering	Small size	250
4	Leontopodium haplophylloides	403	Low diversity	Entomophily	Yes	Late flowering	Small size	250
4	Leontopodium haplophylloides	404	Low diversity	Entomophily	Yes	Late flowering	Small size	258
4	Leontopodium haplophylloides	405	Low diversity	Entomophily	Yes	Late flowering	Small size	258
4	Leontopodium haplophylloides	406	Low diversity	Entomophily	Yes	Late flowering	Small size	258
4	Leontopodium haplophylloides	407	Low diversity	Entomophily	Yes	Late flowering	Small size	258
4	Leontopodium haplophylloides	408	Low diversity	Entomophily	Yes	Late flowering	Small size	265
4	Leontopodium haplophylloides	409	Low diversity	Entomophily	Yes	Late flowering	Small size	265
4	Leontopodium haplophylloides	410	Low diversity	Entomophily	Yes	Late flowering	Small size	265
4	Leontopodium haplophylloides	411	Low diversity	Entomophily	Yes	Late flowering	Small size	265
4	Leontopodium haplophylloides	412	Low diversity	Entomophily	Yes	Late flowering	Small size	265
4	Leontopodium haplophylloides	413	Low diversity	Entomophily	Yes	Late flowering	Small size	265
4	Leontopodium haplophylloides	414	Low diversity	Entomophily	Yes	Late flowering	Small size	265
4	Leontopodium haplophylloides	415	Low diversity	Entomophily	Yes	Late flowering	Small size	265
4	Leontopodium haplophylloides	416	Low diversity	Entomophily	Yes	Late flowering	Small size	272
4	Leontopodium haplophylloides	417	Low diversity	Entomophily	Yes	Late flowering	Small size	272
5	Ligularia sagitta	418	Typical	Entomophily	Yes	Late flowering	Large size	249
5	Ligularia sagitta	419	Typical	Entomophily	Yes	Late flowering	Large size	249
5	Ligularia sagitta	420	Typical	Entomophily	Yes	Late flowering	Large size	256
5	Ligularia sagitta	421	Typical	Entomophily	Yes	Late flowering	Large size	256
5	Ligularia sagitta	422	Typical	Entomophily	Yes	Late flowering	Large size	256
5	Ligularia sagitta	423	Typical	Entomophily	Yes	Late flowering	Large size	256
5	Ligularia sagitta	424	Typical	Entomophily	Yes	Late flowering	Large size	264
5	Ligularia sagitta	425	Typical	Entomophily	Yes	Late flowering	Large size	264
5	Ligularia sagitta	426	Typical	Entomophily	Yes	Late flowering	Large size	264
5	Ligularia sagitta	427	Typical	Entomophily	Yes	Late flowering	Large size	264
5	Ligularia sagitta	428	Typical	Entomophily	Yes	Late flowering	Large size	264
5	Ligularia sagitta	429	Typical	Entomophily	Yes	Late flowering	Large size	264
5	Ligularia sagitta	430	Typical	Entomophily	Yes	Late flowering	Large size	264
5	Ligularia sagitta	431	Typical	Entomophily	Yes	Late flowering	Large size	264
5	Ligularia sagitta	432	Typical	Entomophily	Yes	Late flowering	Large size	264
5	Ligularia sagitta	433	Typical	Entomophily	Yes	Late flowering	Large size	264
5	Ligularia sagitta	434	Typical	Entomophily	Yes	Late flowering	Large size	264
5	Ligularia sagitta	435	Typical	Entomophily	Yes	Late flowering	Large size	271
5	Ligularia sagitta	436	Typical	Entomophily	Yes	Late flowering	Large size	271
5	Ligularia sagitta	437	Typical	Entomophily	Yes	Late flowering	Large size	271
5	Ligularia sagitta	438	High productivity	Entomophily	Yes	Late flowering	Large size	249
5	Ligularia sagitta	439	High productivity	Entomophily	Yes	Late flowering	Large size	256
5	Ligularia sagitta	440	High productivity	Entomophily	Yes	Late flowering	Large size	256
5	Ligularia sagitta	441	High productivity	Entomophily	Yes	Late flowering	Large size	256
5	Ligularia sagitta	442	High productivity	Entomophily	Yes	Late flowering	Large size	256
5	Ligularia sagitta	443	High productivity	Entomophily	Yes	Late flowering	Large size	256
5	Ligularia sagitta	444	High productivity	Entomophily	Yes	Late flowering	Large size	264
5	Ligularia sagitta	445	High productivity	Entomophily	Yes	Late flowering	Large size	264
5	Ligularia sagitta	446	High productivity	Entomophily	Yes	Late flowering	Large size	264
5	Ligularia sagitta	447	High productivity	Entomophily	Yes	Late flowering	Large size	264
5	Ligularia sagitta	448	High productivity	Entomophily	Yes	Late flowering	Large size	264
5	Ligularia sagitta	449	High productivity	Entomophily	Yes	Late flowering	Large size	264
5	Ligularia sagitta	450	High productivity	Entomophily	Yes	Late flowering	Large size	264
5	Ligularia sagitta	451	High productivity	Entomophily	Yes	Late flowering	Large size	264
5	Ligularia sagitta	452	High productivity	Entomophily	Yes	Late flowering	Large size	264
5	Ligularia sagitta	453	High productivity	Entomophily	Yes	Late flowering	Large size	264
5	Ligularia sagitta	454	High productivity	Entomophily	Yes	Late flowering	Large size	264
5	Ligularia sagitta	455	High productivity	Entomophily	Yes	Late flowering	Large size	264
5	Ligularia sagitta	456	High productivity	Entomophily	Yes	Late flowering	Large size	271
5	Ligularia sagitta	457	High productivity	Entomophily	Yes	Late flowering	Large size	271
5	Ligularia sagitta	458	High productivity	Entomophily	Yes	Late flowering	Large size	271
5	Ligularia sagitta	459	High productivity	Entomophily	Yes	Late flowering	Large size	271
5	Ligularia sagitta	460	Low productivity	Entomophily	Yes	Late flowering	Large size	249
5	Ligularia sagitta	461	Low productivity	Entomophily	Yes	Late flowering	Large size	249
5	Ligularia sagitta	462	Low productivity	Entomophily	Yes	Late flowering	Large size	256
5	Ligularia sagitta	463	Low productivity	Entomophily	Yes	Late flowering	Large size	256
5	Ligularia sagitta	464	Low productivity	Entomophily	Yes	Late flowering	Large size	256
5	Ligularia sagitta	465	Low productivity	Entomophily	Yes	Late flowering	Large size	256
5	Ligularia sagitta	466	Low productivity	Entomophily	Yes	Late flowering	Large size	256
5	Ligularia sagitta	467	Low productivity	Entomophily	Yes	Late flowering	Large size	256
5	Ligularia sagitta	468	Low productivity	Entomophily	Yes	Late flowering	Large size	256
5	Ligularia sagitta	469	Low productivity	Entomophily	Yes	Late flowering	Large size	256
5	Ligularia sagitta	470	Low productivity	Entomophily	Yes	Late flowering	Large size	256
5	Ligularia sagitta	471	Low productivity	Entomophily	Yes	Late flowering	Large size	256
5	Ligularia sagitta	472	Low productivity	Entomophily	Yes	Late flowering	Large size	256
5	Ligularia sagitta	473	Low productivity	Entomophily	Yes	Late flowering	Large size	256
5	Ligularia sagitta	474	Low productivity	Entomophily	Yes	Late flowering	Large size	256
5	Ligularia sagitta	475	Low productivity	Entomophily	Yes	Late flowering	Large size	264
5	Ligularia sagitta	476	Low productivity	Entomophily	Yes	Late flowering	Large size	264
5	Ligularia sagitta	477	Low productivity	Entomophily	Yes	Late flowering	Large size	264
5	Ligularia sagitta	478	Low productivity	Entomophily	Yes	Late flowering	Large size	264
5	Ligularia sagitta	479	Low productivity	Entomophily	Yes	Late flowering	Large size	264
5	Ligularia sagitta	480	Low productivity	Entomophily	Yes	Late flowering	Large size	264
5	Ligularia sagitta	481	High diversity	Entomophily	Yes	Late flowering	Large size	250
5	Ligularia sagitta	482	High diversity	Entomophily	Yes	Late flowering	Large size	250
5	Ligularia sagitta	483	High diversity	Entomophily	Yes	Late flowering	Large size	258
5	Ligularia sagitta	484	High diversity	Entomophily	Yes	Late flowering	Large size	258
5	Ligularia sagitta	485	High diversity	Entomophily	Yes	Late flowering	Large size	258
5	Ligularia sagitta	486	High diversity	Entomophily	Yes	Late flowering	Large size	258
5	Ligularia sagitta	487	High diversity	Entomophily	Yes	Late flowering	Large size	258
5	Ligularia sagitta	488	High diversity	Entomophily	Yes	Late flowering	Large size	265
5	Ligularia sagitta	489	High diversity	Entomophily	Yes	Late flowering	Large size	265
5	Ligularia sagitta	490	High diversity	Entomophily	Yes	Late flowering	Large size	265
5	Ligularia sagitta	491	High diversity	Entomophily	Yes	Late flowering	Large size	265
5	Ligularia sagitta	492	High diversity	Entomophily	Yes	Late flowering	Large size	265
5	Ligularia sagitta	493	High diversity	Entomophily	Yes	Late flowering	Large size	265
5	Ligularia sagitta	494	High diversity	Entomophily	Yes	Late flowering	Large size	265
5	Ligularia sagitta	495	High diversity	Entomophily	Yes	Late flowering	Large size	265
5	Ligularia sagitta	496	High diversity	Entomophily	Yes	Late flowering	Large size	272
5	Ligularia sagitta	497	High diversity	Entomophily	Yes	Late flowering	Large size	272
5	Ligularia sagitta	498	High diversity	Entomophily	Yes	Late flowering	Large size	272
5	Ligularia sagitta	499	High diversity	Entomophily	Yes	Late flowering	Large size	272
5	Ligularia sagitta	500	High diversity	Entomophily	Yes	Late flowering	Large size	272
5	Ligularia sagitta	501	High diversity	Entomophily	Yes	Late flowering	Large size	272
5	Ligularia sagitta	502	Low diversity	Entomophily	Yes	Late flowering	Large size	244
5	Ligularia sagitta	503	Low diversity	Entomophily	Yes	Late flowering	Large size	244
5	Ligularia sagitta	504	Low diversity	Entomophily	Yes	Late flowering	Large size	250
5	Ligularia sagitta	505	Low diversity	Entomophily	Yes	Late flowering	Large size	250
5	Ligularia sagitta	506	Low diversity	Entomophily	Yes	Late flowering	Large size	250
5	Ligularia sagitta	507	Low diversity	Entomophily	Yes	Late flowering	Large size	250
5	Ligularia sagitta	508	Low diversity	Entomophily	Yes	Late flowering	Large size	250
5	Ligularia sagitta	509	Low diversity	Entomophily	Yes	Late flowering	Large size	250
5	Ligularia sagitta	510	Low diversity	Entomophily	Yes	Late flowering	Large size	250
5	Ligularia sagitta	511	Low diversity	Entomophily	Yes	Late flowering	Large size	250
5	Ligularia sagitta	512	Low diversity	Entomophily	Yes	Late flowering	Large size	250
5	Ligularia sagitta	513	Low diversity	Entomophily	Yes	Late flowering	Large size	258
5	Ligularia sagitta	514	Low diversity	Entomophily	Yes	Late flowering	Large size	258
5	Ligularia sagitta	515	Low diversity	Entomophily	Yes	Late flowering	Large size	258
5	Ligularia sagitta	516	Low diversity	Entomophily	Yes	Late flowering	Large size	258
5	Ligularia sagitta	517	Low diversity	Entomophily	Yes	Late flowering	Large size	258
5	Ligularia sagitta	518	Low diversity	Entomophily	Yes	Late flowering	Large size	265
5	Ligularia sagitta	519	Low diversity	Entomophily	Yes	Late flowering	Large size	265
5	Ligularia sagitta	520	Low diversity	Entomophily	Yes	Late flowering	Large size	265
5	Ligularia sagitta	521	Low diversity	Entomophily	Yes	Late flowering	Large size	265
5	Ligularia sagitta	522	Low diversity	Entomophily	Yes	Late flowering	Large size	265
6	Taraxacum maurocarpum	523	Typical	Entomophily	No	Early flowering	Small size	204
6	Taraxacum maurocarpum	524	Typical	Entomophily	No	Early flowering	Small size	204
6	Taraxacum maurocarpum	525	Typical	Entomophily	No	Early flowering	Small size	210
6	Taraxacum maurocarpum	526	Typical	Entomophily	No	Early flowering	Small size	210
6	Taraxacum maurocarpum	527	Typical	Entomophily	No	Early flowering	Small size	216
6	Taraxacum maurocarpum	528	Typical	Entomophily	No	Early flowering	Small size	216
6	Taraxacum maurocarpum	529	Typical	Entomophily	No	Early flowering	Small size	216
6	Taraxacum maurocarpum	530	Typical	Entomophily	No	Early flowering	Small size	216
6	Taraxacum maurocarpum	531	Typical	Entomophily	No	Early flowering	Small size	216
6	Taraxacum maurocarpum	532	Typical	Entomophily	No	Early flowering	Small size	216
6	Taraxacum maurocarpum	533	Typical	Entomophily	No	Early flowering	Small size	222
6	Taraxacum maurocarpum	534	Typical	Entomophily	No	Early flowering	Small size	222
6	Taraxacum maurocarpum	535	Typical	Entomophily	No	Early flowering	Small size	222
6	Taraxacum maurocarpum	536	Typical	Entomophily	No	Early flowering	Small size	222
6	Taraxacum maurocarpum	537	Typical	Entomophily	No	Early flowering	Small size	222
6	Taraxacum maurocarpum	538	Typical	Entomophily	No	Early flowering	Small size	222
6	Taraxacum maurocarpum	539	Typical	Entomophily	No	Early flowering	Small size	222
6	Taraxacum maurocarpum	540	Typical	Entomophily	No	Early flowering	Small size	222
6	Taraxacum maurocarpum	541	Typical	Entomophily	No	Early flowering	Small size	222
6	Taraxacum maurocarpum	542	Typical	Entomophily	No	Early flowering	Small size	229
6	Taraxacum maurocarpum	543	Typical	Entomophily	No	Early flowering	Small size	229
6	Taraxacum maurocarpum	544	High productivity	Entomophily	No	Early flowering	Small size	197
6	Taraxacum maurocarpum	545	High productivity	Entomophily	No	Early flowering	Small size	197
6	Taraxacum maurocarpum	546	High productivity	Entomophily	No	Early flowering	Small size	204
6	Taraxacum maurocarpum	547	High productivity	Entomophily	No	Early flowering	Small size	204
6	Taraxacum maurocarpum	548	High productivity	Entomophily	No	Early flowering	Small size	204
6	Taraxacum maurocarpum	549	High productivity	Entomophily	No	Early flowering	Small size	204
6	Taraxacum maurocarpum	550	High productivity	Entomophily	No	Early flowering	Small size	210
6	Taraxacum maurocarpum	551	High productivity	Entomophily	No	Early flowering	Small size	210
6	Taraxacum maurocarpum	552	High productivity	Entomophily	No	Early flowering	Small size	210
6	Taraxacum maurocarpum	553	High productivity	Entomophily	No	Early flowering	Small size	210
6	Taraxacum maurocarpum	554	High productivity	Entomophily	No	Early flowering	Small size	210
6	Taraxacum maurocarpum	555	High productivity	Entomophily	No	Early flowering	Small size	210
6	Taraxacum maurocarpum	556	High productivity	Entomophily	No	Early flowering	Small size	216
6	Taraxacum maurocarpum	557	High productivity	Entomophily	No	Early flowering	Small size	216
6	Taraxacum maurocarpum	558	High productivity	Entomophily	No	Early flowering	Small size	216
6	Taraxacum maurocarpum	559	High productivity	Entomophily	No	Early flowering	Small size	216
6	Taraxacum maurocarpum	560	High productivity	Entomophily	No	Early flowering	Small size	216
6	Taraxacum maurocarpum	561	High productivity	Entomophily	No	Early flowering	Small size	216
6	Taraxacum maurocarpum	562	High productivity	Entomophily	No	Early flowering	Small size	222
6	Taraxacum maurocarpum	563	High productivity	Entomophily	No	Early flowering	Small size	222
6	Taraxacum maurocarpum	564	High productivity	Entomophily	No	Early flowering	Small size	222
6	Taraxacum maurocarpum	565	Low productivity	Entomophily	No	Early flowering	Small size	210
6	Taraxacum maurocarpum	566	Low productivity	Entomophily	No	Early flowering	Small size	216
6	Taraxacum maurocarpum	567	Low productivity	Entomophily	No	Early flowering	Small size	216
6	Taraxacum maurocarpum	568	Low productivity	Entomophily	No	Early flowering	Small size	216
6	Taraxacum maurocarpum	569	Low productivity	Entomophily	No	Early flowering	Small size	216
6	Taraxacum maurocarpum	570	Low productivity	Entomophily	No	Early flowering	Small size	222
6	Taraxacum maurocarpum	571	Low productivity	Entomophily	No	Early flowering	Small size	222
6	Taraxacum maurocarpum	572	Low productivity	Entomophily	No	Early flowering	Small size	222
6	Taraxacum maurocarpum	573	Low productivity	Entomophily	No	Early flowering	Small size	222
6	Taraxacum maurocarpum	574	Low productivity	Entomophily	No	Early flowering	Small size	222
6	Taraxacum maurocarpum	575	Low productivity	Entomophily	No	Early flowering	Small size	222
6	Taraxacum maurocarpum	576	Low productivity	Entomophily	No	Early flowering	Small size	222
6	Taraxacum maurocarpum	577	Low productivity	Entomophily	No	Early flowering	Small size	222
6	Taraxacum maurocarpum	578	Low productivity	Entomophily	No	Early flowering	Small size	222
6	Taraxacum maurocarpum	579	Low productivity	Entomophily	No	Early flowering	Small size	229
6	Taraxacum maurocarpum	580	Low productivity	Entomophily	No	Early flowering	Small size	229
6	Taraxacum maurocarpum	581	Low productivity	Entomophily	No	Early flowering	Small size	229
6	Taraxacum maurocarpum	582	Low productivity	Entomophily	No	Early flowering	Small size	229
6	Taraxacum maurocarpum	583	Low productivity	Entomophily	No	Early flowering	Small size	229
6	Taraxacum maurocarpum	584	Low productivity	Entomophily	No	Early flowering	Small size	229
6	Taraxacum maurocarpum	585	Low productivity	Entomophily	No	Early flowering	Small size	229
6	Taraxacum maurocarpum	586	Low productivity	Entomophily	No	Early flowering	Small size	236
6	Taraxacum maurocarpum	587	High diversity	Entomophily	No	Early flowering	Small size	205
6	Taraxacum maurocarpum	588	High diversity	Entomophily	No	Early flowering	Small size	211
6	Taraxacum maurocarpum	589	High diversity	Entomophily	No	Early flowering	Small size	211
6	Taraxacum maurocarpum	590	High diversity	Entomophily	No	Early flowering	Small size	211
6	Taraxacum maurocarpum	591	High diversity	Entomophily	No	Early flowering	Small size	217
6	Taraxacum maurocarpum	592	High diversity	Entomophily	No	Early flowering	Small size	217
6	Taraxacum maurocarpum	593	High diversity	Entomophily	No	Early flowering	Small size	217
6	Taraxacum maurocarpum	594	High diversity	Entomophily	No	Early flowering	Small size	217
6	Taraxacum maurocarpum	595	High diversity	Entomophily	No	Early flowering	Small size	217
6	Taraxacum maurocarpum	596	High diversity	Entomophily	No	Early flowering	Small size	217
6	Taraxacum maurocarpum	597	High diversity	Entomophily	No	Early flowering	Small size	217
6	Taraxacum maurocarpum	598	High diversity	Entomophily	No	Early flowering	Small size	217
6	Taraxacum maurocarpum	599	High diversity	Entomophily	No	Early flowering	Small size	217
6	Taraxacum maurocarpum	600	High diversity	Entomophily	No	Early flowering	Small size	217
6	Taraxacum maurocarpum	601	High diversity	Entomophily	No	Early flowering	Small size	217
6	Taraxacum maurocarpum	602	High diversity	Entomophily	No	Early flowering	Small size	217
6	Taraxacum maurocarpum	603	High diversity	Entomophily	No	Early flowering	Small size	224
6	Taraxacum maurocarpum	604	High diversity	Entomophily	No	Early flowering	Small size	224
6	Taraxacum maurocarpum	605	High diversity	Entomophily	No	Early flowering	Small size	224
6	Taraxacum maurocarpum	606	High diversity	Entomophily	No	Early flowering	Small size	224
6	Taraxacum maurocarpum	607	High diversity	Entomophily	No	Early flowering	Small size	224
6	Taraxacum maurocarpum	608	Low diversity	Entomophily	No	Early flowering	Small size	205
6	Taraxacum maurocarpum	609	Low diversity	Entomophily	No	Early flowering	Small size	205
6	Taraxacum maurocarpum	610	Low diversity	Entomophily	No	Early flowering	Small size	205
6	Taraxacum maurocarpum	611	Low diversity	Entomophily	No	Early flowering	Small size	205
6	Taraxacum maurocarpum	612	Low diversity	Entomophily	No	Early flowering	Small size	211
6	Taraxacum maurocarpum	613	Low diversity	Entomophily	No	Early flowering	Small size	217
6	Taraxacum maurocarpum	614	Low diversity	Entomophily	No	Early flowering	Small size	217
6	Taraxacum maurocarpum	615	Low diversity	Entomophily	No	Early flowering	Small size	217
6	Taraxacum maurocarpum	616	Low diversity	Entomophily	No	Early flowering	Small size	217
6	Taraxacum maurocarpum	617	Low diversity	Entomophily	No	Early flowering	Small size	217
6	Taraxacum maurocarpum	618	Low diversity	Entomophily	No	Early flowering	Small size	224
6	Taraxacum maurocarpum	619	Low diversity	Entomophily	No	Early flowering	Small size	224
6	Taraxacum maurocarpum	620	Low diversity	Entomophily	No	Early flowering	Small size	224
6	Taraxacum maurocarpum	621	Low diversity	Entomophily	No	Early flowering	Small size	230
6	Taraxacum maurocarpum	622	Low diversity	Entomophily	No	Early flowering	Small size	230
6	Taraxacum maurocarpum	623	Low diversity	Entomophily	No	Early flowering	Small size	230
6	Taraxacum maurocarpum	624	Low diversity	Entomophily	No	Early flowering	Small size	230
6	Taraxacum maurocarpum	625	Low diversity	Entomophily	No	Early flowering	Small size	230
6	Taraxacum maurocarpum	626	Low diversity	Entomophily	No	Early flowering	Small size	230
6	Taraxacum maurocarpum	627	Low diversity	Entomophily	No	Early flowering	Small size	230
6	Taraxacum maurocarpum	628	Low diversity	Entomophily	No	Early flowering	Small size	230
6	Taraxacum maurocarpum	629	Low diversity	Entomophily	No	Early flowering	Small size	230
7	Silene aprica	630	Typical	Entomophily	No	Early flowering	Small size	197
7	Silene aprica	631	Typical	Entomophily	No	Early flowering	Small size	210
7	Silene aprica	632	Typical	Entomophily	No	Early flowering	Small size	210
7	Silene aprica	633	Typical	Entomophily	No	Early flowering	Small size	210
7	Silene aprica	634	Typical	Entomophily	No	Early flowering	Small size	210
7	Silene aprica	635	Typical	Entomophily	No	Early flowering	Small size	210
7	Silene aprica	636	Typical	Entomophily	No	Early flowering	Small size	210
7	Silene aprica	637	Typical	Entomophily	No	Early flowering	Small size	210
7	Silene aprica	638	Typical	Entomophily	No	Early flowering	Small size	216
7	Silene aprica	639	Typical	Entomophily	No	Early flowering	Small size	216
7	Silene aprica	640	Typical	Entomophily	No	Early flowering	Small size	216
7	Silene aprica	641	Typical	Entomophily	No	Early flowering	Small size	216
7	Silene aprica	642	Typical	Entomophily	No	Early flowering	Small size	216
7	Silene aprica	643	Typical	Entomophily	No	Early flowering	Small size	216
7	Silene aprica	644	Typical	Entomophily	No	Early flowering	Small size	216
7	Silene aprica	645	Typical	Entomophily	No	Early flowering	Small size	216
7	Silene aprica	646	Typical	Entomophily	No	Early flowering	Small size	216
7	Silene aprica	647	Typical	Entomophily	No	Early flowering	Small size	222
7	Silene aprica	648	Typical	Entomophily	No	Early flowering	Small size	222
7	Silene aprica	649	High productivity	Entomophily	No	Early flowering	Small size	197
7	Silene aprica	650	High productivity	Entomophily	No	Early flowering	Small size	197
7	Silene aprica	651	High productivity	Entomophily	No	Early flowering	Small size	204
7	Silene aprica	652	High productivity	Entomophily	No	Early flowering	Small size	204
7	Silene aprica	653	High productivity	Entomophily	No	Early flowering	Small size	204
7	Silene aprica	654	High productivity	Entomophily	No	Early flowering	Small size	204
7	Silene aprica	655	High productivity	Entomophily	No	Early flowering	Small size	204
7	Silene aprica	656	High productivity	Entomophily	No	Early flowering	Small size	210
7	Silene aprica	657	High productivity	Entomophily	No	Early flowering	Small size	210
7	Silene aprica	658	High productivity	Entomophily	No	Early flowering	Small size	210
7	Silene aprica	659	High productivity	Entomophily	No	Early flowering	Small size	210
7	Silene aprica	660	High productivity	Entomophily	No	Early flowering	Small size	210
7	Silene aprica	661	High productivity	Entomophily	No	Early flowering	Small size	210
7	Silene aprica	662	High productivity	Entomophily	No	Early flowering	Small size	210
7	Silene aprica	663	High productivity	Entomophily	No	Early flowering	Small size	210
7	Silene aprica	664	High productivity	Entomophily	No	Early flowering	Small size	210
7	Silene aprica	665	High productivity	Entomophily	No	Early flowering	Small size	216
7	Silene aprica	666	High productivity	Entomophily	No	Early flowering	Small size	216
7	Silene aprica	667	High productivity	Entomophily	No	Early flowering	Small size	216
7	Silene aprica	668	High productivity	Entomophily	No	Early flowering	Small size	216
7	Silene aprica	669	High productivity	Entomophily	No	Early flowering	Small size	216
7	Silene aprica	670	High productivity	Entomophily	No	Early flowering	Small size	216
7	Silene aprica	671	Low productivity	Entomophily	No	Early flowering	Small size	210
7	Silene aprica	672	Low productivity	Entomophily	No	Early flowering	Small size	210
7	Silene aprica	673	Low productivity	Entomophily	No	Early flowering	Small size	216
7	Silene aprica	674	Low productivity	Entomophily	No	Early flowering	Small size	216
7	Silene aprica	675	Low productivity	Entomophily	No	Early flowering	Small size	216
7	Silene aprica	676	Low productivity	Entomophily	No	Early flowering	Small size	216
7	Silene aprica	677	Low productivity	Entomophily	No	Early flowering	Small size	216
7	Silene aprica	678	Low productivity	Entomophily	No	Early flowering	Small size	216
7	Silene aprica	679	Low productivity	Entomophily	No	Early flowering	Small size	216
7	Silene aprica	680	Low productivity	Entomophily	No	Early flowering	Small size	216
7	Silene aprica	681	Low productivity	Entomophily	No	Early flowering	Small size	216
7	Silene aprica	682	Low productivity	Entomophily	No	Early flowering	Small size	216
7	Silene aprica	683	Low productivity	Entomophily	No	Early flowering	Small size	216
7	Silene aprica	684	Low productivity	Entomophily	No	Early flowering	Small size	222
7	Silene aprica	685	Low productivity	Entomophily	No	Early flowering	Small size	222
7	Silene aprica	686	Low productivity	Entomophily	No	Early flowering	Small size	222
7	Silene aprica	687	Low productivity	Entomophily	No	Early flowering	Small size	222
7	Silene aprica	688	Low productivity	Entomophily	No	Early flowering	Small size	222
7	Silene aprica	689	Low productivity	Entomophily	No	Early flowering	Small size	222
7	Silene aprica	690	Low productivity	Entomophily	No	Early flowering	Small size	222
7	Silene aprica	691	Low productivity	Entomophily	No	Early flowering	Small size	222
7	Silene aprica	692	High diversity	Entomophily	No	Early flowering	Small size	205
7	Silene aprica	693	High diversity	Entomophily	No	Early flowering	Small size	205
7	Silene aprica	694	High diversity	Entomophily	No	Early flowering	Small size	205
7	Silene aprica	695	High diversity	Entomophily	No	Early flowering	Small size	205
7	Silene aprica	696	High diversity	Entomophily	No	Early flowering	Small size	211
7	Silene aprica	697	High diversity	Entomophily	No	Early flowering	Small size	211
7	Silene aprica	698	High diversity	Entomophily	No	Early flowering	Small size	211
7	Silene aprica	699	High diversity	Entomophily	No	Early flowering	Small size	211
7	Silene aprica	700	High diversity	Entomophily	No	Early flowering	Small size	211
7	Silene aprica	701	High diversity	Entomophily	No	Early flowering	Small size	211
7	Silene aprica	702	High diversity	Entomophily	No	Early flowering	Small size	211
7	Silene aprica	703	High diversity	Entomophily	No	Early flowering	Small size	211
7	Silene aprica	704	High diversity	Entomophily	No	Early flowering	Small size	217
7	Silene aprica	705	High diversity	Entomophily	No	Early flowering	Small size	217
7	Silene aprica	706	High diversity	Entomophily	No	Early flowering	Small size	217
7	Silene aprica	707	High diversity	Entomophily	No	Early flowering	Small size	217
7	Silene aprica	708	High diversity	Entomophily	No	Early flowering	Small size	217
7	Silene aprica	709	High diversity	Entomophily	No	Early flowering	Small size	217
7	Silene aprica	710	High diversity	Entomophily	No	Early flowering	Small size	217
7	Silene aprica	711	Low diversity	Entomophily	No	Early flowering	Small size	205
7	Silene aprica	712	Low diversity	Entomophily	No	Early flowering	Small size	205
7	Silene aprica	713	Low diversity	Entomophily	No	Early flowering	Small size	205
7	Silene aprica	714	Low diversity	Entomophily	No	Early flowering	Small size	205
7	Silene aprica	715	Low diversity	Entomophily	No	Early flowering	Small size	205
7	Silene aprica	716	Low diversity	Entomophily	No	Early flowering	Small size	211
7	Silene aprica	717	Low diversity	Entomophily	No	Early flowering	Small size	211
7	Silene aprica	718	Low diversity	Entomophily	No	Early flowering	Small size	217
7	Silene aprica	719	Low diversity	Entomophily	No	Early flowering	Small size	217
7	Silene aprica	720	Low diversity	Entomophily	No	Early flowering	Small size	217
7	Silene aprica	721	Low diversity	Entomophily	No	Early flowering	Small size	217
7	Silene aprica	722	Low diversity	Entomophily	No	Early flowering	Small size	217
7	Silene aprica	723	Low diversity	Entomophily	No	Early flowering	Small size	217
7	Silene aprica	724	Low diversity	Entomophily	No	Early flowering	Small size	217
7	Silene aprica	725	Low diversity	Entomophily	No	Early flowering	Small size	217
7	Silene aprica	726	Low diversity	Entomophily	No	Early flowering	Small size	224
7	Silene aprica	727	Low diversity	Entomophily	No	Early flowering	Small size	224
7	Silene aprica	728	Low diversity	Entomophily	No	Early flowering	Small size	224
8	Scirpus distigmaticus	729	Typical	Anemophily	Yes	Early flowering	Small size	165
8	Scirpus distigmaticus	730	Typical	Anemophily	Yes	Early flowering	Small size	165
8	Scirpus distigmaticus	731	Typical	Anemophily	Yes	Early flowering	Small size	165
8	Scirpus distigmaticus	732	Typical	Anemophily	Yes	Early flowering	Small size	171
8	Scirpus distigmaticus	733	Typical	Anemophily	Yes	Early flowering	Small size	171
8	Scirpus distigmaticus	734	Typical	Anemophily	Yes	Early flowering	Small size	178
8	Scirpus distigmaticus	735	Typical	Anemophily	Yes	Early flowering	Small size	178
8	Scirpus distigmaticus	736	Typical	Anemophily	Yes	Early flowering	Small size	178
8	Scirpus distigmaticus	737	Typical	Anemophily	Yes	Early flowering	Small size	178
8	Scirpus distigmaticus	738	Typical	Anemophily	Yes	Early flowering	Small size	178
8	Scirpus distigmaticus	739	Typical	Anemophily	Yes	Early flowering	Small size	178
8	Scirpus distigmaticus	740	Typical	Anemophily	Yes	Early flowering	Small size	178
8	Scirpus distigmaticus	741	Typical	Anemophily	Yes	Early flowering	Small size	178
8	Scirpus distigmaticus	742	Typical	Anemophily	Yes	Early flowering	Small size	184
8	Scirpus distigmaticus	743	Typical	Anemophily	Yes	Early flowering	Small size	184
8	Scirpus distigmaticus	744	Typical	Anemophily	Yes	Early flowering	Small size	184
8	Scirpus distigmaticus	745	Typical	Anemophily	Yes	Early flowering	Small size	184
8	Scirpus distigmaticus	746	Typical	Anemophily	Yes	Early flowering	Small size	184
8	Scirpus distigmaticus	747	Typical	Anemophily	Yes	Early flowering	Small size	184
8	Scirpus distigmaticus	748	Typical	Anemophily	Yes	Early flowering	Small size	197
8	Scirpus distigmaticus	749	High productivity	Anemophily	Yes	Early flowering	Small size	171
8	Scirpus distigmaticus	750	High productivity	Anemophily	Yes	Early flowering	Small size	171
8	Scirpus distigmaticus	751	High productivity	Anemophily	Yes	Early flowering	Small size	171
8	Scirpus distigmaticus	752	High productivity	Anemophily	Yes	Early flowering	Small size	171
8	Scirpus distigmaticus	753	High productivity	Anemophily	Yes	Early flowering	Small size	171
8	Scirpus distigmaticus	754	High productivity	Anemophily	Yes	Early flowering	Small size	178
8	Scirpus distigmaticus	755	High productivity	Anemophily	Yes	Early flowering	Small size	178
8	Scirpus distigmaticus	756	High productivity	Anemophily	Yes	Early flowering	Small size	178
8	Scirpus distigmaticus	757	High productivity	Anemophily	Yes	Early flowering	Small size	178
8	Scirpus distigmaticus	758	High productivity	Anemophily	Yes	Early flowering	Small size	178
8	Scirpus distigmaticus	759	High productivity	Anemophily	Yes	Early flowering	Small size	178
8	Scirpus distigmaticus	760	High productivity	Anemophily	Yes	Early flowering	Small size	178
8	Scirpus distigmaticus	761	High productivity	Anemophily	Yes	Early flowering	Small size	178
8	Scirpus distigmaticus	762	High productivity	Anemophily	Yes	Early flowering	Small size	184
8	Scirpus distigmaticus	763	High productivity	Anemophily	Yes	Early flowering	Small size	184
8	Scirpus distigmaticus	764	High productivity	Anemophily	Yes	Early flowering	Small size	184
8	Scirpus distigmaticus	765	High productivity	Anemophily	Yes	Early flowering	Small size	184
8	Scirpus distigmaticus	766	High productivity	Anemophily	Yes	Early flowering	Small size	184
8	Scirpus distigmaticus	767	High productivity	Anemophily	Yes	Early flowering	Small size	184
8	Scirpus distigmaticus	768	High productivity	Anemophily	Yes	Early flowering	Small size	191
8	Scirpus distigmaticus	769	High productivity	Anemophily	Yes	Early flowering	Small size	191
8	Scirpus distigmaticus	770	Low productivity	Anemophily	Yes	Early flowering	Small size	178
8	Scirpus distigmaticus	771	Low productivity	Anemophily	Yes	Early flowering	Small size	184
8	Scirpus distigmaticus	772	Low productivity	Anemophily	Yes	Early flowering	Small size	184
8	Scirpus distigmaticus	773	Low productivity	Anemophily	Yes	Early flowering	Small size	184
8	Scirpus distigmaticus	774	Low productivity	Anemophily	Yes	Early flowering	Small size	184
8	Scirpus distigmaticus	775	Low productivity	Anemophily	Yes	Early flowering	Small size	184
8	Scirpus distigmaticus	776	Low productivity	Anemophily	Yes	Early flowering	Small size	191
8	Scirpus distigmaticus	777	Low productivity	Anemophily	Yes	Early flowering	Small size	191
8	Scirpus distigmaticus	778	Low productivity	Anemophily	Yes	Early flowering	Small size	191
8	Scirpus distigmaticus	779	Low productivity	Anemophily	Yes	Early flowering	Small size	191
8	Scirpus distigmaticus	780	Low productivity	Anemophily	Yes	Early flowering	Small size	191
8	Scirpus distigmaticus	781	Low productivity	Anemophily	Yes	Early flowering	Small size	191
8	Scirpus distigmaticus	782	Low productivity	Anemophily	Yes	Early flowering	Small size	191
8	Scirpus distigmaticus	783	Low productivity	Anemophily	Yes	Early flowering	Small size	191
8	Scirpus distigmaticus	784	Low productivity	Anemophily	Yes	Early flowering	Small size	191
8	Scirpus distigmaticus	785	Low productivity	Anemophily	Yes	Early flowering	Small size	191
8	Scirpus distigmaticus	786	Low productivity	Anemophily	Yes	Early flowering	Small size	191
8	Scirpus distigmaticus	787	Low productivity	Anemophily	Yes	Early flowering	Small size	191
8	Scirpus distigmaticus	788	Low productivity	Anemophily	Yes	Early flowering	Small size	197
8	Scirpus distigmaticus	789	Low productivity	Anemophily	Yes	Early flowering	Small size	197
8	Scirpus distigmaticus	790	Low productivity	Anemophily	Yes	Early flowering	Small size	197
8	Scirpus distigmaticus	791	Low productivity	Anemophily	Yes	Early flowering	Small size	197
8	Scirpus distigmaticus	792	High diversity	Anemophily	Yes	Early flowering	Small size	166
8	Scirpus distigmaticus	793	High diversity	Anemophily	Yes	Early flowering	Small size	166
8	Scirpus distigmaticus	794	High diversity	Anemophily	Yes	Early flowering	Small size	172
8	Scirpus distigmaticus	795	High diversity	Anemophily	Yes	Early flowering	Small size	172
8	Scirpus distigmaticus	796	High diversity	Anemophily	Yes	Early flowering	Small size	172
8	Scirpus distigmaticus	797	High diversity	Anemophily	Yes	Early flowering	Small size	172
8	Scirpus distigmaticus	798	High diversity	Anemophily	Yes	Early flowering	Small size	172
8	Scirpus distigmaticus	799	High diversity	Anemophily	Yes	Early flowering	Small size	172
8	Scirpus distigmaticus	800	High diversity	Anemophily	Yes	Early flowering	Small size	172
8	Scirpus distigmaticus	801	High diversity	Anemophily	Yes	Early flowering	Small size	172
8	Scirpus distigmaticus	802	High diversity	Anemophily	Yes	Early flowering	Small size	172
8	Scirpus distigmaticus	803	High diversity	Anemophily	Yes	Early flowering	Small size	172
8	Scirpus distigmaticus	804	High diversity	Anemophily	Yes	Early flowering	Small size	172
8	Scirpus distigmaticus	805	High diversity	Anemophily	Yes	Early flowering	Small size	179
8	Scirpus distigmaticus	806	High diversity	Anemophily	Yes	Early flowering	Small size	179
8	Scirpus distigmaticus	807	High diversity	Anemophily	Yes	Early flowering	Small size	179
8	Scirpus distigmaticus	808	High diversity	Anemophily	Yes	Early flowering	Small size	186
8	Scirpus distigmaticus	809	High diversity	Anemophily	Yes	Early flowering	Small size	186
8	Scirpus distigmaticus	810	High diversity	Anemophily	Yes	Early flowering	Small size	186
8	Scirpus distigmaticus	811	High diversity	Anemophily	Yes	Early flowering	Small size	186
8	Scirpus distigmaticus	812	High diversity	Anemophily	Yes	Early flowering	Small size	192
8	Scirpus distigmaticus	813	Low diversity	Anemophily	Yes	Early flowering	Small size	166
8	Scirpus distigmaticus	814	Low diversity	Anemophily	Yes	Early flowering	Small size	166
8	Scirpus distigmaticus	815	Low diversity	Anemophily	Yes	Early flowering	Small size	172
8	Scirpus distigmaticus	816	Low diversity	Anemophily	Yes	Early flowering	Small size	172
8	Scirpus distigmaticus	817	Low diversity	Anemophily	Yes	Early flowering	Small size	172
8	Scirpus distigmaticus	818	Low diversity	Anemophily	Yes	Early flowering	Small size	179
8	Scirpus distigmaticus	819	Low diversity	Anemophily	Yes	Early flowering	Small size	179
8	Scirpus distigmaticus	820	Low diversity	Anemophily	Yes	Early flowering	Small size	179
8	Scirpus distigmaticus	821	Low diversity	Anemophily	Yes	Early flowering	Small size	179
8	Scirpus distigmaticus	822	Low diversity	Anemophily	Yes	Early flowering	Small size	179
8	Scirpus distigmaticus	823	Low diversity	Anemophily	Yes	Early flowering	Small size	179
8	Scirpus distigmaticus	824	Low diversity	Anemophily	Yes	Early flowering	Small size	179
8	Scirpus distigmaticus	825	Low diversity	Anemophily	Yes	Early flowering	Small size	179
8	Scirpus distigmaticus	826	Low diversity	Anemophily	Yes	Early flowering	Small size	179
8	Scirpus distigmaticus	827	Low diversity	Anemophily	Yes	Early flowering	Small size	186
8	Scirpus distigmaticus	828	Low diversity	Anemophily	Yes	Early flowering	Small size	186
8	Scirpus distigmaticus	829	Low diversity	Anemophily	Yes	Early flowering	Small size	186
8	Scirpus distigmaticus	830	Low diversity	Anemophily	Yes	Early flowering	Small size	186
8	Scirpus distigmaticus	831	Low diversity	Anemophily	Yes	Early flowering	Small size	198
9	Euphorbia micractina	832	Typical	Entomophily	No	Early flowering	Small size	178
9	Euphorbia micractina	833	Typical	Entomophily	No	Early flowering	Small size	184
9	Euphorbia micractina	834	Typical	Entomophily	No	Early flowering	Small size	184
9	Euphorbia micractina	835	Typical	Entomophily	No	Early flowering	Small size	191
9	Euphorbia micractina	836	Typical	Entomophily	No	Early flowering	Small size	191
9	Euphorbia micractina	837	Typical	Entomophily	No	Early flowering	Small size	191
9	Euphorbia micractina	838	Typical	Entomophily	No	Early flowering	Small size	191
9	Euphorbia micractina	839	Typical	Entomophily	No	Early flowering	Small size	191
9	Euphorbia micractina	840	Typical	Entomophily	No	Early flowering	Small size	197
9	Euphorbia micractina	841	Typical	Entomophily	No	Early flowering	Small size	197
9	Euphorbia micractina	842	Typical	Entomophily	No	Early flowering	Small size	197
9	Euphorbia micractina	843	Typical	Entomophily	No	Early flowering	Small size	197
9	Euphorbia micractina	844	Typical	Entomophily	No	Early flowering	Small size	197
9	Euphorbia micractina	845	Typical	Entomophily	No	Early flowering	Small size	197
9	Euphorbia micractina	846	Typical	Entomophily	No	Early flowering	Small size	197
9	Euphorbia micractina	847	Typical	Entomophily	No	Early flowering	Small size	204
9	Euphorbia micractina	848	Typical	Entomophily	No	Early flowering	Small size	204
9	Euphorbia micractina	849	Typical	Entomophily	No	Early flowering	Small size	204
9	Euphorbia micractina	850	Typical	Entomophily	No	Early flowering	Small size	210
9	Euphorbia micractina	851	Typical	Entomophily	No	Early flowering	Small size	210
9	Euphorbia micractina	852	Typical	Entomophily	No	Early flowering	Small size	210
9	Euphorbia micractina	853	Typical	Entomophily	No	Early flowering	Small size	210
9	Euphorbia micractina	854	High productivity	Entomophily	No	Early flowering	Small size	178
9	Euphorbia micractina	855	High productivity	Entomophily	No	Early flowering	Small size	178
9	Euphorbia micractina	856	High productivity	Entomophily	No	Early flowering	Small size	178
9	Euphorbia micractina	857	High productivity	Entomophily	No	Early flowering	Small size	178
9	Euphorbia micractina	858	High productivity	Entomophily	No	Early flowering	Small size	184
9	Euphorbia micractina	859	High productivity	Entomophily	No	Early flowering	Small size	184
9	Euphorbia micractina	860	High productivity	Entomophily	No	Early flowering	Small size	184
9	Euphorbia micractina	861	High productivity	Entomophily	No	Early flowering	Small size	184
9	Euphorbia micractina	862	High productivity	Entomophily	No	Early flowering	Small size	184
9	Euphorbia micractina	863	High productivity	Entomophily	No	Early flowering	Small size	184
9	Euphorbia micractina	864	High productivity	Entomophily	No	Early flowering	Small size	184
9	Euphorbia micractina	865	High productivity	Entomophily	No	Early flowering	Small size	184
9	Euphorbia micractina	866	High productivity	Entomophily	No	Early flowering	Small size	184
9	Euphorbia micractina	867	High productivity	Entomophily	No	Early flowering	Small size	191
9	Euphorbia micractina	868	High productivity	Entomophily	No	Early flowering	Small size	191
9	Euphorbia micractina	869	High productivity	Entomophily	No	Early flowering	Small size	191
9	Euphorbia micractina	870	High productivity	Entomophily	No	Early flowering	Small size	191
9	Euphorbia micractina	871	High productivity	Entomophily	No	Early flowering	Small size	191
9	Euphorbia micractina	872	High productivity	Entomophily	No	Early flowering	Small size	191
9	Euphorbia micractina	873	High productivity	Entomophily	No	Early flowering	Small size	197
9	Euphorbia micractina	874	High productivity	Entomophily	No	Early flowering	Small size	197
9	Euphorbia micractina	875	Low productivity	Entomophily	No	Early flowering	Small size	197
9	Euphorbia micractina	876	Low productivity	Entomophily	No	Early flowering	Small size	197
9	Euphorbia micractina	877	Low productivity	Entomophily	No	Early flowering	Small size	197
9	Euphorbia micractina	878	Low productivity	Entomophily	No	Early flowering	Small size	204
9	Euphorbia micractina	879	Low productivity	Entomophily	No	Early flowering	Small size	204
9	Euphorbia micractina	880	Low productivity	Entomophily	No	Early flowering	Small size	204
9	Euphorbia micractina	881	Low productivity	Entomophily	No	Early flowering	Small size	204
9	Euphorbia micractina	882	Low productivity	Entomophily	No	Early flowering	Small size	210
9	Euphorbia micractina	883	Low productivity	Entomophily	No	Early flowering	Small size	210
9	Euphorbia micractina	884	Low productivity	Entomophily	No	Early flowering	Small size	210
9	Euphorbia micractina	885	Low productivity	Entomophily	No	Early flowering	Small size	210
9	Euphorbia micractina	886	Low productivity	Entomophily	No	Early flowering	Small size	210
9	Euphorbia micractina	887	Low productivity	Entomophily	No	Early flowering	Small size	210
9	Euphorbia micractina	888	Low productivity	Entomophily	No	Early flowering	Small size	210
9	Euphorbia micractina	889	Low productivity	Entomophily	No	Early flowering	Small size	210
9	Euphorbia micractina	890	Low productivity	Entomophily	No	Early flowering	Small size	216
9	Euphorbia micractina	891	Low productivity	Entomophily	No	Early flowering	Small size	216
9	Euphorbia micractina	892	Low productivity	Entomophily	No	Early flowering	Small size	216
9	Euphorbia micractina	893	Low productivity	Entomophily	No	Early flowering	Small size	216
9	Euphorbia micractina	894	Low productivity	Entomophily	No	Early flowering	Small size	216
9	Euphorbia micractina	895	Low productivity	Entomophily	No	Early flowering	Small size	222
9	Euphorbia micractina	896	High diversity	Entomophily	No	Early flowering	Small size	186
9	Euphorbia micractina	897	High diversity	Entomophily	No	Early flowering	Small size	186
9	Euphorbia micractina	898	High diversity	Entomophily	No	Early flowering	Small size	186
9	Euphorbia micractina	899	High diversity	Entomophily	No	Early flowering	Small size	186
9	Euphorbia micractina	900	High diversity	Entomophily	No	Early flowering	Small size	186
9	Euphorbia micractina	901	High diversity	Entomophily	No	Early flowering	Small size	192
9	Euphorbia micractina	902	High diversity	Entomophily	No	Early flowering	Small size	192
9	Euphorbia micractina	903	High diversity	Entomophily	No	Early flowering	Small size	192
9	Euphorbia micractina	904	High diversity	Entomophily	No	Early flowering	Small size	192
9	Euphorbia micractina	905	High diversity	Entomophily	No	Early flowering	Small size	192
9	Euphorbia micractina	906	High diversity	Entomophily	No	Early flowering	Small size	192
9	Euphorbia micractina	907	High diversity	Entomophily	No	Early flowering	Small size	192
9	Euphorbia micractina	908	High diversity	Entomophily	No	Early flowering	Small size	192
9	Euphorbia micractina	909	High diversity	Entomophily	No	Early flowering	Small size	192
9	Euphorbia micractina	910	High diversity	Entomophily	No	Early flowering	Small size	198
9	Euphorbia micractina	911	High diversity	Entomophily	No	Early flowering	Small size	198
9	Euphorbia micractina	912	High diversity	Entomophily	No	Early flowering	Small size	198
9	Euphorbia micractina	913	High diversity	Entomophily	No	Early flowering	Small size	198
9	Euphorbia micractina	914	High diversity	Entomophily	No	Early flowering	Small size	205
9	Euphorbia micractina	915	High diversity	Entomophily	No	Early flowering	Small size	205
9	Euphorbia micractina	916	Low diversity	Entomophily	No	Early flowering	Small size	186
9	Euphorbia micractina	917	Low diversity	Entomophily	No	Early flowering	Small size	186
9	Euphorbia micractina	918	Low diversity	Entomophily	No	Early flowering	Small size	186
9	Euphorbia micractina	919	Low diversity	Entomophily	No	Early flowering	Small size	192
9	Euphorbia micractina	920	Low diversity	Entomophily	No	Early flowering	Small size	192
9	Euphorbia micractina	921	Low diversity	Entomophily	No	Early flowering	Small size	192
9	Euphorbia micractina	922	Low diversity	Entomophily	No	Early flowering	Small size	192
9	Euphorbia micractina	923	Low diversity	Entomophily	No	Early flowering	Small size	192
9	Euphorbia micractina	924	Low diversity	Entomophily	No	Early flowering	Small size	192
9	Euphorbia micractina	925	Low diversity	Entomophily	No	Early flowering	Small size	192
9	Euphorbia micractina	926	Low diversity	Entomophily	No	Early flowering	Small size	198
9	Euphorbia micractina	927	Low diversity	Entomophily	No	Early flowering	Small size	198
9	Euphorbia micractina	928	Low diversity	Entomophily	No	Early flowering	Small size	198
9	Euphorbia micractina	929	Low diversity	Entomophily	No	Early flowering	Small size	198
9	Euphorbia micractina	930	Low diversity	Entomophily	No	Early flowering	Small size	205
9	Euphorbia micractina	931	Low diversity	Entomophily	No	Early flowering	Small size	205
9	Euphorbia micractina	932	Low diversity	Entomophily	No	Early flowering	Small size	205
9	Euphorbia micractina	933	Low diversity	Entomophily	No	Early flowering	Small size	205
9	Euphorbia micractina	934	Low diversity	Entomophily	No	Early flowering	Small size	205
10	Astragalus adsurgens	935	Typical	Entomophily	No	Late flowering	Large size	236
10	Astragalus adsurgens	936	Typical	Entomophily	No	Late flowering	Large size	236
10	Astragalus adsurgens	937	Typical	Entomophily	No	Late flowering	Large size	242
10	Astragalus adsurgens	938	Typical	Entomophily	No	Late flowering	Large size	242
10	Astragalus adsurgens	939	Typical	Entomophily	No	Late flowering	Large size	242
10	Astragalus adsurgens	940	Typical	Entomophily	No	Late flowering	Large size	242
10	Astragalus adsurgens	941	Typical	Entomophily	No	Late flowering	Large size	242
10	Astragalus adsurgens	942	Typical	Entomophily	No	Late flowering	Large size	242
10	Astragalus adsurgens	943	Typical	Entomophily	No	Late flowering	Large size	242
10	Astragalus adsurgens	944	Typical	Entomophily	No	Late flowering	Large size	242
10	Astragalus adsurgens	945	Typical	Entomophily	No	Late flowering	Large size	242
10	Astragalus adsurgens	946	Typical	Entomophily	No	Late flowering	Large size	249
10	Astragalus adsurgens	947	Typical	Entomophily	No	Late flowering	Large size	249
10	Astragalus adsurgens	948	Typical	Entomophily	No	Late flowering	Large size	249
10	Astragalus adsurgens	949	Typical	Entomophily	No	Late flowering	Large size	249
10	Astragalus adsurgens	950	Typical	Entomophily	No	Late flowering	Large size	249
10	Astragalus adsurgens	951	Typical	Entomophily	No	Late flowering	Large size	249
10	Astragalus adsurgens	952	Typical	Entomophily	No	Late flowering	Large size	256
10	Astragalus adsurgens	953	Typical	Entomophily	No	Late flowering	Large size	256
10	Astragalus adsurgens	954	High productivity	Entomophily	No	Late flowering	Large size	242
10	Astragalus adsurgens	955	High productivity	Entomophily	No	Late flowering	Large size	242
10	Astragalus adsurgens	956	High productivity	Entomophily	No	Late flowering	Large size	242
10	Astragalus adsurgens	957	High productivity	Entomophily	No	Late flowering	Large size	242
10	Astragalus adsurgens	958	High productivity	Entomophily	No	Late flowering	Large size	242
10	Astragalus adsurgens	959	High productivity	Entomophily	No	Late flowering	Large size	249
10	Astragalus adsurgens	960	High productivity	Entomophily	No	Late flowering	Large size	249
10	Astragalus adsurgens	961	High productivity	Entomophily	No	Late flowering	Large size	249
10	Astragalus adsurgens	962	High productivity	Entomophily	No	Late flowering	Large size	249
10	Astragalus adsurgens	963	High productivity	Entomophily	No	Late flowering	Large size	249
10	Astragalus adsurgens	964	High productivity	Entomophily	No	Late flowering	Large size	249
10	Astragalus adsurgens	965	High productivity	Entomophily	No	Late flowering	Large size	249
10	Astragalus adsurgens	966	High productivity	Entomophily	No	Late flowering	Large size	249
10	Astragalus adsurgens	967	High productivity	Entomophily	No	Late flowering	Large size	249
10	Astragalus adsurgens	968	High productivity	Entomophily	No	Late flowering	Large size	249
10	Astragalus adsurgens	969	High productivity	Entomophily	No	Late flowering	Large size	256
10	Astragalus adsurgens	970	High productivity	Entomophily	No	Late flowering	Large size	256
10	Astragalus adsurgens	971	High productivity	Entomophily	No	Late flowering	Large size	256
10	Astragalus adsurgens	972	High productivity	Entomophily	No	Late flowering	Large size	256
10	Astragalus adsurgens	973	High productivity	Entomophily	No	Late flowering	Large size	264
10	Astragalus adsurgens	974	High productivity	Entomophily	No	Late flowering	Large size	264
10	Astragalus adsurgens	975	Low productivity	Entomophily	No	Late flowering	Large size	236
10	Astragalus adsurgens	976	Low productivity	Entomophily	No	Late flowering	Large size	236
10	Astragalus adsurgens	977	Low productivity	Entomophily	No	Late flowering	Large size	236
10	Astragalus adsurgens	978	Low productivity	Entomophily	No	Late flowering	Large size	236
10	Astragalus adsurgens	979	Low productivity	Entomophily	No	Late flowering	Large size	236
10	Astragalus adsurgens	980	Low productivity	Entomophily	No	Late flowering	Large size	242
10	Astragalus adsurgens	981	Low productivity	Entomophily	No	Late flowering	Large size	242
10	Astragalus adsurgens	982	Low productivity	Entomophily	No	Late flowering	Large size	242
10	Astragalus adsurgens	983	Low productivity	Entomophily	No	Late flowering	Large size	242
10	Astragalus adsurgens	984	Low productivity	Entomophily	No	Late flowering	Large size	242
10	Astragalus adsurgens	985	Low productivity	Entomophily	No	Late flowering	Large size	242
10	Astragalus adsurgens	986	Low productivity	Entomophily	No	Late flowering	Large size	242
10	Astragalus adsurgens	987	Low productivity	Entomophily	No	Late flowering	Large size	242
10	Astragalus adsurgens	988	Low productivity	Entomophily	No	Late flowering	Large size	249
10	Astragalus adsurgens	989	Low productivity	Entomophily	No	Late flowering	Large size	249
10	Astragalus adsurgens	990	Low productivity	Entomophily	No	Late flowering	Large size	249
10	Astragalus adsurgens	991	Low productivity	Entomophily	No	Late flowering	Large size	249
10	Astragalus adsurgens	992	Low productivity	Entomophily	No	Late flowering	Large size	249
10	Astragalus adsurgens	993	Low productivity	Entomophily	No	Late flowering	Large size	249
10	Astragalus adsurgens	994	Low productivity	Entomophily	No	Late flowering	Large size	249
10	Astragalus adsurgens	995	Low productivity	Entomophily	No	Late flowering	Large size	256
10	Astragalus adsurgens	996	Low productivity	Entomophily	No	Late flowering	Large size	256
10	Astragalus adsurgens	997	High diversity	Entomophily	No	Late flowering	Large size	237
10	Astragalus adsurgens	998	High diversity	Entomophily	No	Late flowering	Large size	244
10	Astragalus adsurgens	999	High diversity	Entomophily	No	Late flowering	Large size	244
10	Astragalus adsurgens	1000	High diversity	Entomophily	No	Late flowering	Large size	244
10	Astragalus adsurgens	1001	High diversity	Entomophily	No	Late flowering	Large size	244
10	Astragalus adsurgens	1002	High diversity	Entomophily	No	Late flowering	Large size	244
10	Astragalus adsurgens	1003	High diversity	Entomophily	No	Late flowering	Large size	250
10	Astragalus adsurgens	1004	High diversity	Entomophily	No	Late flowering	Large size	250
10	Astragalus adsurgens	1005	High diversity	Entomophily	No	Late flowering	Large size	250
10	Astragalus adsurgens	1006	High diversity	Entomophily	No	Late flowering	Large size	250
10	Astragalus adsurgens	1007	High diversity	Entomophily	No	Late flowering	Large size	250
10	Astragalus adsurgens	1008	High diversity	Entomophily	No	Late flowering	Large size	250
10	Astragalus adsurgens	1009	High diversity	Entomophily	No	Late flowering	Large size	250
10	Astragalus adsurgens	1010	High diversity	Entomophily	No	Late flowering	Large size	250
10	Astragalus adsurgens	1011	High diversity	Entomophily	No	Late flowering	Large size	250
10	Astragalus adsurgens	1012	High diversity	Entomophily	No	Late flowering	Large size	258
10	Astragalus adsurgens	1013	High diversity	Entomophily	No	Late flowering	Large size	258
10	Astragalus adsurgens	1014	High diversity	Entomophily	No	Late flowering	Large size	258
10	Astragalus adsurgens	1015	High diversity	Entomophily	No	Late flowering	Large size	258
10	Astragalus adsurgens	1016	Low diversity	Entomophily	No	Late flowering	Large size	237
10	Astragalus adsurgens	1017	Low diversity	Entomophily	No	Late flowering	Large size	237
10	Astragalus adsurgens	1018	Low diversity	Entomophily	No	Late flowering	Large size	237
10	Astragalus adsurgens	1019	Low diversity	Entomophily	No	Late flowering	Large size	244
10	Astragalus adsurgens	1020	Low diversity	Entomophily	No	Late flowering	Large size	244
10	Astragalus adsurgens	1021	Low diversity	Entomophily	No	Late flowering	Large size	244
10	Astragalus adsurgens	1022	Low diversity	Entomophily	No	Late flowering	Large size	244
10	Astragalus adsurgens	1023	Low diversity	Entomophily	No	Late flowering	Large size	244
10	Astragalus adsurgens	1024	Low diversity	Entomophily	No	Late flowering	Large size	244
10	Astragalus adsurgens	1025	Low diversity	Entomophily	No	Late flowering	Large size	244
10	Astragalus adsurgens	1026	Low diversity	Entomophily	No	Late flowering	Large size	244
10	Astragalus adsurgens	1027	Low diversity	Entomophily	No	Late flowering	Large size	244
10	Astragalus adsurgens	1028	Low diversity	Entomophily	No	Late flowering	Large size	250
10	Astragalus adsurgens	1029	Low diversity	Entomophily	No	Late flowering	Large size	250
10	Astragalus adsurgens	1030	Low diversity	Entomophily	No	Late flowering	Large size	250
10	Astragalus adsurgens	1031	Low diversity	Entomophily	No	Late flowering	Large size	250
10	Astragalus adsurgens	1032	Low diversity	Entomophily	No	Late flowering	Large size	258
10	Astragalus adsurgens	1033	Low diversity	Entomophily	No	Late flowering	Large size	258
10	Astragalus adsurgens	1034	Low diversity	Entomophily	No	Late flowering	Large size	258
10	Astragalus adsurgens	1035	Low diversity	Entomophily	No	Late flowering	Large size	258
11	Gentiana aristata	1036	Typical	Entomophily	No	Early flowering	Small size	178
11	Gentiana aristata	1037	Typical	Entomophily	No	Early flowering	Small size	178
11	Gentiana aristata	1038	Typical	Entomophily	No	Early flowering	Small size	184
11	Gentiana aristata	1039	Typical	Entomophily	No	Early flowering	Small size	184
11	Gentiana aristata	1040	Typical	Entomophily	No	Early flowering	Small size	184
11	Gentiana aristata	1041	Typical	Entomophily	No	Early flowering	Small size	191
11	Gentiana aristata	1042	Typical	Entomophily	No	Early flowering	Small size	191
11	Gentiana aristata	1043	Typical	Entomophily	No	Early flowering	Small size	191
11	Gentiana aristata	1044	Typical	Entomophily	No	Early flowering	Small size	191
11	Gentiana aristata	1045	Typical	Entomophily	No	Early flowering	Small size	191
11	Gentiana aristata	1046	Typical	Entomophily	No	Early flowering	Small size	191
11	Gentiana aristata	1047	Typical	Entomophily	No	Early flowering	Small size	191
11	Gentiana aristata	1048	Typical	Entomophily	No	Early flowering	Small size	191
11	Gentiana aristata	1049	Typical	Entomophily	No	Early flowering	Small size	197
11	Gentiana aristata	1050	Typical	Entomophily	No	Early flowering	Small size	197
11	Gentiana aristata	1051	Typical	Entomophily	No	Early flowering	Small size	197
11	Gentiana aristata	1052	Typical	Entomophily	No	Early flowering	Small size	197
11	Gentiana aristata	1053	Typical	Entomophily	No	Early flowering	Small size	204
11	Gentiana aristata	1054	Typical	Entomophily	No	Early flowering	Small size	204
11	Gentiana aristata	1055	Typical	Entomophily	No	Early flowering	Small size	210
11	Gentiana aristata	1056	High productivity	Entomophily	No	Early flowering	Small size	178
11	Gentiana aristata	1057	High productivity	Entomophily	No	Early flowering	Small size	178
11	Gentiana aristata	1058	High productivity	Entomophily	No	Early flowering	Small size	178
11	Gentiana aristata	1059	High productivity	Entomophily	No	Early flowering	Small size	184
11	Gentiana aristata	1060	High productivity	Entomophily	No	Early flowering	Small size	184
11	Gentiana aristata	1061	High productivity	Entomophily	No	Early flowering	Small size	184
11	Gentiana aristata	1062	High productivity	Entomophily	No	Early flowering	Small size	184
11	Gentiana aristata	1063	High productivity	Entomophily	No	Early flowering	Small size	184
11	Gentiana aristata	1064	High productivity	Entomophily	No	Early flowering	Small size	184
11	Gentiana aristata	1065	High productivity	Entomophily	No	Early flowering	Small size	184
11	Gentiana aristata	1066	High productivity	Entomophily	No	Early flowering	Small size	184
11	Gentiana aristata	1067	High productivity	Entomophily	No	Early flowering	Small size	184
11	Gentiana aristata	1068	High productivity	Entomophily	No	Early flowering	Small size	184
11	Gentiana aristata	1069	High productivity	Entomophily	No	Early flowering	Small size	191
11	Gentiana aristata	1070	High productivity	Entomophily	No	Early flowering	Small size	191
11	Gentiana aristata	1071	High productivity	Entomophily	No	Early flowering	Small size	191
11	Gentiana aristata	1072	High productivity	Entomophily	No	Early flowering	Small size	191
11	Gentiana aristata	1073	High productivity	Entomophily	No	Early flowering	Small size	197
11	Gentiana aristata	1074	High productivity	Entomophily	No	Early flowering	Small size	197
11	Gentiana aristata	1075	Low productivity	Entomophily	No	Early flowering	Small size	191
11	Gentiana aristata	1076	Low productivity	Entomophily	No	Early flowering	Small size	191
11	Gentiana aristata	1077	Low productivity	Entomophily	No	Early flowering	Small size	191
11	Gentiana aristata	1078	Low productivity	Entomophily	No	Early flowering	Small size	191
11	Gentiana aristata	1079	Low productivity	Entomophily	No	Early flowering	Small size	191
11	Gentiana aristata	1080	Low productivity	Entomophily	No	Early flowering	Small size	197
11	Gentiana aristata	1081	Low productivity	Entomophily	No	Early flowering	Small size	197
11	Gentiana aristata	1082	Low productivity	Entomophily	No	Early flowering	Small size	197
11	Gentiana aristata	1083	Low productivity	Entomophily	No	Early flowering	Small size	197
11	Gentiana aristata	1084	Low productivity	Entomophily	No	Early flowering	Small size	197
11	Gentiana aristata	1085	Low productivity	Entomophily	No	Early flowering	Small size	197
11	Gentiana aristata	1086	Low productivity	Entomophily	No	Early flowering	Small size	197
11	Gentiana aristata	1087	Low productivity	Entomophily	No	Early flowering	Small size	197
11	Gentiana aristata	1088	Low productivity	Entomophily	No	Early flowering	Small size	197
11	Gentiana aristata	1089	Low productivity	Entomophily	No	Early flowering	Small size	204
11	Gentiana aristata	1090	Low productivity	Entomophily	No	Early flowering	Small size	204
11	Gentiana aristata	1091	Low productivity	Entomophily	No	Early flowering	Small size	204
11	Gentiana aristata	1092	Low productivity	Entomophily	No	Early flowering	Small size	204
11	Gentiana aristata	1093	Low productivity	Entomophily	No	Early flowering	Small size	204
11	Gentiana aristata	1094	Low productivity	Entomophily	No	Early flowering	Small size	204
11	Gentiana aristata	1095	Low productivity	Entomophily	No	Early flowering	Small size	210
11	Gentiana aristata	1096	High diversity	Entomophily	No	Early flowering	Small size	172
11	Gentiana aristata	1097	High diversity	Entomophily	No	Early flowering	Small size	179
11	Gentiana aristata	1098	High diversity	Entomophily	No	Early flowering	Small size	179
11	Gentiana aristata	1099	High diversity	Entomophily	No	Early flowering	Small size	179
11	Gentiana aristata	1100	High diversity	Entomophily	No	Early flowering	Small size	179
11	Gentiana aristata	1101	High diversity	Entomophily	No	Early flowering	Small size	186
11	Gentiana aristata	1102	High diversity	Entomophily	No	Early flowering	Small size	186
11	Gentiana aristata	1103	High diversity	Entomophily	No	Early flowering	Small size	186
11	Gentiana aristata	1104	High diversity	Entomophily	No	Early flowering	Small size	186
11	Gentiana aristata	1105	High diversity	Entomophily	No	Early flowering	Small size	186
11	Gentiana aristata	1106	High diversity	Entomophily	No	Early flowering	Small size	186
11	Gentiana aristata	1107	High diversity	Entomophily	No	Early flowering	Small size	186
11	Gentiana aristata	1108	High diversity	Entomophily	No	Early flowering	Small size	186
11	Gentiana aristata	1109	High diversity	Entomophily	No	Early flowering	Small size	186
11	Gentiana aristata	1110	High diversity	Entomophily	No	Early flowering	Small size	186
11	Gentiana aristata	1111	High diversity	Entomophily	No	Early flowering	Small size	192
11	Gentiana aristata	1112	High diversity	Entomophily	No	Early flowering	Small size	192
11	Gentiana aristata	1113	High diversity	Entomophily	No	Early flowering	Small size	192
11	Gentiana aristata	1114	High diversity	Entomophily	No	Early flowering	Small size	192
11	Gentiana aristata	1115	Low diversity	Entomophily	No	Early flowering	Small size	179
11	Gentiana aristata	1116	Low diversity	Entomophily	No	Early flowering	Small size	186
11	Gentiana aristata	1117	Low diversity	Entomophily	No	Early flowering	Small size	186
11	Gentiana aristata	1118	Low diversity	Entomophily	No	Early flowering	Small size	186
11	Gentiana aristata	1119	Low diversity	Entomophily	No	Early flowering	Small size	186
11	Gentiana aristata	1120	Low diversity	Entomophily	No	Early flowering	Small size	186
11	Gentiana aristata	1121	Low diversity	Entomophily	No	Early flowering	Small size	192
11	Gentiana aristata	1122	Low diversity	Entomophily	No	Early flowering	Small size	192
11	Gentiana aristata	1123	Low diversity	Entomophily	No	Early flowering	Small size	192
11	Gentiana aristata	1124	Low diversity	Entomophily	No	Early flowering	Small size	192
11	Gentiana aristata	1125	Low diversity	Entomophily	No	Early flowering	Small size	192
11	Gentiana aristata	1126	Low diversity	Entomophily	No	Early flowering	Small size	192
11	Gentiana aristata	1127	Low diversity	Entomophily	No	Early flowering	Small size	192
11	Gentiana aristata	1128	Low diversity	Entomophily	No	Early flowering	Small size	192
11	Gentiana aristata	1129	Low diversity	Entomophily	No	Early flowering	Small size	192
11	Gentiana aristata	1130	Low diversity	Entomophily	No	Early flowering	Small size	192
11	Gentiana aristata	1131	Low diversity	Entomophily	No	Early flowering	Small size	198
11	Gentiana aristata	1132	Low diversity	Entomophily	No	Early flowering	Small size	198
11	Gentiana aristata	1133	Low diversity	Entomophily	No	Early flowering	Small size	198
11	Gentiana aristata	1134	Low diversity	Entomophily	No	Early flowering	Small size	198
12	Gentiana straminea	1135	Typical	Entomophily	Yes	Late flowering	Large size	256
12	Gentiana straminea	1136	Typical	Entomophily	Yes	Late flowering	Large size	264
12	Gentiana straminea	1137	Typical	Entomophily	Yes	Late flowering	Large size	264
12	Gentiana straminea	1138	Typical	Entomophily	Yes	Late flowering	Large size	271
12	Gentiana straminea	1139	Typical	Entomophily	Yes	Late flowering	Large size	271
12	Gentiana straminea	1140	Typical	Entomophily	Yes	Late flowering	Large size	271
12	Gentiana straminea	1141	Typical	Entomophily	Yes	Late flowering	Large size	271
12	Gentiana straminea	1142	Typical	Entomophily	Yes	Late flowering	Large size	271
12	Gentiana straminea	1143	Typical	Entomophily	Yes	Late flowering	Large size	271
12	Gentiana straminea	1144	Typical	Entomophily	Yes	Late flowering	Large size	271
12	Gentiana straminea	1145	Typical	Entomophily	Yes	Late flowering	Large size	278
12	Gentiana straminea	1146	Typical	Entomophily	Yes	Late flowering	Large size	278
12	Gentiana straminea	1147	Typical	Entomophily	Yes	Late flowering	Large size	278
12	Gentiana straminea	1148	Typical	Entomophily	Yes	Late flowering	Large size	278
12	Gentiana straminea	1149	Typical	Entomophily	Yes	Late flowering	Large size	278
12	Gentiana straminea	1150	Typical	Entomophily	Yes	Late flowering	Large size	278
12	Gentiana straminea	1151	Typical	Entomophily	Yes	Late flowering	Large size	278
12	Gentiana straminea	1152	Typical	Entomophily	Yes	Late flowering	Large size	278
12	Gentiana straminea	1153	Typical	Entomophily	Yes	Late flowering	Large size	278
12	Gentiana straminea	1154	Typical	Entomophily	Yes	Late flowering	Large size	278
12	Gentiana straminea	1155	Typical	Entomophily	Yes	Late flowering	Large size	286
12	Gentiana straminea	1156	High productivity	Entomophily	Yes	Late flowering	Large size	264
12	Gentiana straminea	1157	High productivity	Entomophily	Yes	Late flowering	Large size	271
12	Gentiana straminea	1158	High productivity	Entomophily	Yes	Late flowering	Large size	271
12	Gentiana straminea	1159	High productivity	Entomophily	Yes	Late flowering	Large size	271
12	Gentiana straminea	1160	High productivity	Entomophily	Yes	Late flowering	Large size	271
12	Gentiana straminea	1161	High productivity	Entomophily	Yes	Late flowering	Large size	271
12	Gentiana straminea	1162	High productivity	Entomophily	Yes	Late flowering	Large size	278
12	Gentiana straminea	1163	High productivity	Entomophily	Yes	Late flowering	Large size	278
12	Gentiana straminea	1164	High productivity	Entomophily	Yes	Late flowering	Large size	278
12	Gentiana straminea	1165	High productivity	Entomophily	Yes	Late flowering	Large size	278
12	Gentiana straminea	1166	High productivity	Entomophily	Yes	Late flowering	Large size	278
12	Gentiana straminea	1167	High productivity	Entomophily	Yes	Late flowering	Large size	278
12	Gentiana straminea	1168	High productivity	Entomophily	Yes	Late flowering	Large size	278
12	Gentiana straminea	1169	High productivity	Entomophily	Yes	Late flowering	Large size	278
12	Gentiana straminea	1170	High productivity	Entomophily	Yes	Late flowering	Large size	278
12	Gentiana straminea	1171	High productivity	Entomophily	Yes	Late flowering	Large size	286
12	Gentiana straminea	1172	High productivity	Entomophily	Yes	Late flowering	Large size	286
12	Gentiana straminea	1173	High productivity	Entomophily	Yes	Late flowering	Large size	286
12	Gentiana straminea	1174	High productivity	Entomophily	Yes	Late flowering	Large size	286
12	Gentiana straminea	1175	High productivity	Entomophily	Yes	Late flowering	Large size	286
12	Gentiana straminea	1176	High productivity	Entomophily	Yes	Late flowering	Large size	286
12	Gentiana straminea	1177	Low productivity	Entomophily	Yes	Late flowering	Large size	256
12	Gentiana straminea	1178	Low productivity	Entomophily	Yes	Late flowering	Large size	256
12	Gentiana straminea	1179	Low productivity	Entomophily	Yes	Late flowering	Large size	264
12	Gentiana straminea	1180	Low productivity	Entomophily	Yes	Late flowering	Large size	264
12	Gentiana straminea	1181	Low productivity	Entomophily	Yes	Late flowering	Large size	264
12	Gentiana straminea	1182	Low productivity	Entomophily	Yes	Late flowering	Large size	264
12	Gentiana straminea	1183	Low productivity	Entomophily	Yes	Late flowering	Large size	264
12	Gentiana straminea	1184	Low productivity	Entomophily	Yes	Late flowering	Large size	264
12	Gentiana straminea	1185	Low productivity	Entomophily	Yes	Late flowering	Large size	271
12	Gentiana straminea	1186	Low productivity	Entomophily	Yes	Late flowering	Large size	271
12	Gentiana straminea	1187	Low productivity	Entomophily	Yes	Late flowering	Large size	271
12	Gentiana straminea	1188	Low productivity	Entomophily	Yes	Late flowering	Large size	271
12	Gentiana straminea	1189	Low productivity	Entomophily	Yes	Late flowering	Large size	271
12	Gentiana straminea	1190	Low productivity	Entomophily	Yes	Late flowering	Large size	271
12	Gentiana straminea	1191	Low productivity	Entomophily	Yes	Late flowering	Large size	271
12	Gentiana straminea	1192	Low productivity	Entomophily	Yes	Late flowering	Large size	271
12	Gentiana straminea	1193	Low productivity	Entomophily	Yes	Late flowering	Large size	271
12	Gentiana straminea	1194	Low productivity	Entomophily	Yes	Late flowering	Large size	278
12	Gentiana straminea	1195	Low productivity	Entomophily	Yes	Late flowering	Large size	278
12	Gentiana straminea	1196	Low productivity	Entomophily	Yes	Late flowering	Large size	278
12	Gentiana straminea	1197	Low productivity	Entomophily	Yes	Late flowering	Large size	278
12	Gentiana straminea	1198	Low productivity	Entomophily	Yes	Late flowering	Large size	286
12	Gentiana straminea	1199	High diversity	Entomophily	Yes	Late flowering	Large size	272
12	Gentiana straminea	1200	High diversity	Entomophily	Yes	Late flowering	Large size	272
12	Gentiana straminea	1201	High diversity	Entomophily	Yes	Late flowering	Large size	272
12	Gentiana straminea	1202	High diversity	Entomophily	Yes	Late flowering	Large size	272
12	Gentiana straminea	1203	High diversity	Entomophily	Yes	Late flowering	Large size	272
12	Gentiana straminea	1204	High diversity	Entomophily	Yes	Late flowering	Large size	279
12	Gentiana straminea	1205	High diversity	Entomophily	Yes	Late flowering	Large size	279
12	Gentiana straminea	1206	High diversity	Entomophily	Yes	Late flowering	Large size	279
12	Gentiana straminea	1207	High diversity	Entomophily	Yes	Late flowering	Large size	279
12	Gentiana straminea	1208	High diversity	Entomophily	Yes	Late flowering	Large size	279
12	Gentiana straminea	1209	High diversity	Entomophily	Yes	Late flowering	Large size	279
12	Gentiana straminea	1210	High diversity	Entomophily	Yes	Late flowering	Large size	279
12	Gentiana straminea	1211	High diversity	Entomophily	Yes	Late flowering	Large size	279
12	Gentiana straminea	1212	High diversity	Entomophily	Yes	Late flowering	Large size	279
12	Gentiana straminea	1213	High diversity	Entomophily	Yes	Late flowering	Large size	279
12	Gentiana straminea	1214	High diversity	Entomophily	Yes	Late flowering	Large size	287
12	Gentiana straminea	1215	High diversity	Entomophily	Yes	Late flowering	Large size	287
12	Gentiana straminea	1216	High diversity	Entomophily	Yes	Late flowering	Large size	287
12	Gentiana straminea	1217	High diversity	Entomophily	Yes	Late flowering	Large size	287
12	Gentiana straminea	1218	High diversity	Entomophily	Yes	Late flowering	Large size	287
12	Gentiana straminea	1219	High diversity	Entomophily	Yes	Late flowering	Large size	287
12	Gentiana straminea	1220	Low diversity	Entomophily	Yes	Late flowering	Large size	258
12	Gentiana straminea	1221	Low diversity	Entomophily	Yes	Late flowering	Large size	258
12	Gentiana straminea	1222	Low diversity	Entomophily	Yes	Late flowering	Large size	258
12	Gentiana straminea	1223	Low diversity	Entomophily	Yes	Late flowering	Large size	258
12	Gentiana straminea	1224	Low diversity	Entomophily	Yes	Late flowering	Large size	265
12	Gentiana straminea	1225	Low diversity	Entomophily	Yes	Late flowering	Large size	265
12	Gentiana straminea	1226	Low diversity	Entomophily	Yes	Late flowering	Large size	265
12	Gentiana straminea	1227	Low diversity	Entomophily	Yes	Late flowering	Large size	265
12	Gentiana straminea	1228	Low diversity	Entomophily	Yes	Late flowering	Large size	265
12	Gentiana straminea	1229	Low diversity	Entomophily	Yes	Late flowering	Large size	265
12	Gentiana straminea	1230	Low diversity	Entomophily	Yes	Late flowering	Large size	265
12	Gentiana straminea	1231	Low diversity	Entomophily	Yes	Late flowering	Large size	265
12	Gentiana straminea	1232	Low diversity	Entomophily	Yes	Late flowering	Large size	265
12	Gentiana straminea	1233	Low diversity	Entomophily	Yes	Late flowering	Large size	265
12	Gentiana straminea	1234	Low diversity	Entomophily	Yes	Late flowering	Large size	272
12	Gentiana straminea	1235	Low diversity	Entomophily	Yes	Late flowering	Large size	272
12	Gentiana straminea	1236	Low diversity	Entomophily	Yes	Late flowering	Large size	272
12	Gentiana straminea	1237	Low diversity	Entomophily	Yes	Late flowering	Large size	272
12	Gentiana straminea	1238	Low diversity	Entomophily	Yes	Late flowering	Large size	272
12	Gentiana straminea	1239	Low diversity	Entomophily	Yes	Late flowering	Large size	272
12	Gentiana straminea	1240	Low diversity	Entomophily	Yes	Late flowering	Large size	272
13	Gentianopsis paludosa	1241	Typical	Entomophily	No	Late flowering	Large size	229
13	Gentianopsis paludosa	1242	Typical	Entomophily	No	Late flowering	Large size	229
13	Gentianopsis paludosa	1243	Typical	Entomophily	No	Late flowering	Large size	229
13	Gentianopsis paludosa	1244	Typical	Entomophily	No	Late flowering	Large size	236
13	Gentianopsis paludosa	1245	Typical	Entomophily	No	Late flowering	Large size	236
13	Gentianopsis paludosa	1246	Typical	Entomophily	No	Late flowering	Large size	236
13	Gentianopsis paludosa	1247	Typical	Entomophily	No	Late flowering	Large size	236
13	Gentianopsis paludosa	1248	Typical	Entomophily	No	Late flowering	Large size	236
13	Gentianopsis paludosa	1249	Typical	Entomophily	No	Late flowering	Large size	236
13	Gentianopsis paludosa	1250	Typical	Entomophily	No	Late flowering	Large size	236
13	Gentianopsis paludosa	1251	Typical	Entomophily	No	Late flowering	Large size	236
13	Gentianopsis paludosa	1252	Typical	Entomophily	No	Late flowering	Large size	236
13	Gentianopsis paludosa	1253	Typical	Entomophily	No	Late flowering	Large size	242
13	Gentianopsis paludosa	1254	Typical	Entomophily	No	Late flowering	Large size	242
13	Gentianopsis paludosa	1255	Typical	Entomophily	No	Late flowering	Large size	242
13	Gentianopsis paludosa	1256	Typical	Entomophily	No	Late flowering	Large size	242
13	Gentianopsis paludosa	1257	Typical	Entomophily	No	Late flowering	Large size	242
13	Gentianopsis paludosa	1258	Typical	Entomophily	No	Late flowering	Large size	242
13	Gentianopsis paludosa	1259	Typical	Entomophily	No	Late flowering	Large size	249
13	Gentianopsis paludosa	1260	Typical	Entomophily	No	Late flowering	Large size	249
13	Gentianopsis paludosa	1261	Typical	Entomophily	No	Late flowering	Large size	249
13	Gentianopsis paludosa	1262	Typical	Entomophily	No	Late flowering	Large size	249
13	Gentianopsis paludosa	1263	High productivity	Entomophily	No	Late flowering	Large size	236
13	Gentianopsis paludosa	1264	High productivity	Entomophily	No	Late flowering	Large size	236
13	Gentianopsis paludosa	1265	High productivity	Entomophily	No	Late flowering	Large size	236
13	Gentianopsis paludosa	1266	High productivity	Entomophily	No	Late flowering	Large size	236
13	Gentianopsis paludosa	1267	High productivity	Entomophily	No	Late flowering	Large size	242
13	Gentianopsis paludosa	1268	High productivity	Entomophily	No	Late flowering	Large size	242
13	Gentianopsis paludosa	1269	High productivity	Entomophily	No	Late flowering	Large size	242
13	Gentianopsis paludosa	1270	High productivity	Entomophily	No	Late flowering	Large size	242
13	Gentianopsis paludosa	1271	High productivity	Entomophily	No	Late flowering	Large size	242
13	Gentianopsis paludosa	1272	High productivity	Entomophily	No	Late flowering	Large size	242
13	Gentianopsis paludosa	1273	High productivity	Entomophily	No	Late flowering	Large size	242
13	Gentianopsis paludosa	1274	High productivity	Entomophily	No	Late flowering	Large size	242
13	Gentianopsis paludosa	1275	High productivity	Entomophily	No	Late flowering	Large size	249
13	Gentianopsis paludosa	1276	High productivity	Entomophily	No	Late flowering	Large size	249
13	Gentianopsis paludosa	1277	High productivity	Entomophily	No	Late flowering	Large size	249
13	Gentianopsis paludosa	1278	High productivity	Entomophily	No	Late flowering	Large size	249
13	Gentianopsis paludosa	1279	High productivity	Entomophily	No	Late flowering	Large size	249
13	Gentianopsis paludosa	1280	High productivity	Entomophily	No	Late flowering	Large size	249
13	Gentianopsis paludosa	1281	High productivity	Entomophily	No	Late flowering	Large size	249
13	Gentianopsis paludosa	1282	High productivity	Entomophily	No	Late flowering	Large size	249
13	Gentianopsis paludosa	1283	High productivity	Entomophily	No	Late flowering	Large size	256
13	Gentianopsis paludosa	1284	High productivity	Entomophily	No	Late flowering	Large size	256
13	Gentianopsis paludosa	1285	High productivity	Entomophily	No	Late flowering	Large size	256
13	Gentianopsis paludosa	1286	Low productivity	Entomophily	No	Late flowering	Large size	229
13	Gentianopsis paludosa	1287	Low productivity	Entomophily	No	Late flowering	Large size	229
13	Gentianopsis paludosa	1288	Low productivity	Entomophily	No	Late flowering	Large size	229
13	Gentianopsis paludosa	1289	Low productivity	Entomophily	No	Late flowering	Large size	229
13	Gentianopsis paludosa	1290	Low productivity	Entomophily	No	Late flowering	Large size	229
13	Gentianopsis paludosa	1291	Low productivity	Entomophily	No	Late flowering	Large size	229
13	Gentianopsis paludosa	1292	Low productivity	Entomophily	No	Late flowering	Large size	229
13	Gentianopsis paludosa	1293	Low productivity	Entomophily	No	Late flowering	Large size	236
13	Gentianopsis paludosa	1294	Low productivity	Entomophily	No	Late flowering	Large size	236
13	Gentianopsis paludosa	1295	Low productivity	Entomophily	No	Late flowering	Large size	236
13	Gentianopsis paludosa	1296	Low productivity	Entomophily	No	Late flowering	Large size	236
13	Gentianopsis paludosa	1297	Low productivity	Entomophily	No	Late flowering	Large size	236
13	Gentianopsis paludosa	1298	Low productivity	Entomophily	No	Late flowering	Large size	236
13	Gentianopsis paludosa	1299	Low productivity	Entomophily	No	Late flowering	Large size	236
13	Gentianopsis paludosa	1300	Low productivity	Entomophily	No	Late flowering	Large size	236
13	Gentianopsis paludosa	1301	Low productivity	Entomophily	No	Late flowering	Large size	236
13	Gentianopsis paludosa	1302	Low productivity	Entomophily	No	Late flowering	Large size	236
13	Gentianopsis paludosa	1303	Low productivity	Entomophily	No	Late flowering	Large size	236
13	Gentianopsis paludosa	1304	Low productivity	Entomophily	No	Late flowering	Large size	242
13	Gentianopsis paludosa	1305	Low productivity	Entomophily	No	Late flowering	Large size	242
13	Gentianopsis paludosa	1306	Low productivity	Entomophily	No	Late flowering	Large size	242
13	Gentianopsis paludosa	1307	Low productivity	Entomophily	No	Late flowering	Large size	242
13	Gentianopsis paludosa	1308	Low productivity	Entomophily	No	Late flowering	Large size	249
13	Gentianopsis paludosa	1309	Low productivity	Entomophily	No	Late flowering	Large size	249
13	Gentianopsis paludosa	1310	High diversity	Entomophily	No	Late flowering	Large size	237
13	Gentianopsis paludosa	1311	High diversity	Entomophily	No	Late flowering	Large size	237
13	Gentianopsis paludosa	1312	High diversity	Entomophily	No	Late flowering	Large size	237
13	Gentianopsis paludosa	1313	High diversity	Entomophily	No	Late flowering	Large size	237
13	Gentianopsis paludosa	1314	High diversity	Entomophily	No	Late flowering	Large size	237
13	Gentianopsis paludosa	1315	High diversity	Entomophily	No	Late flowering	Large size	237
13	Gentianopsis paludosa	1316	High diversity	Entomophily	No	Late flowering	Large size	237
13	Gentianopsis paludosa	1317	High diversity	Entomophily	No	Late flowering	Large size	237
13	Gentianopsis paludosa	1318	High diversity	Entomophily	No	Late flowering	Large size	237
13	Gentianopsis paludosa	1319	High diversity	Entomophily	No	Late flowering	Large size	237
13	Gentianopsis paludosa	1320	High diversity	Entomophily	No	Late flowering	Large size	237
13	Gentianopsis paludosa	1321	High diversity	Entomophily	No	Late flowering	Large size	237
13	Gentianopsis paludosa	1322	High diversity	Entomophily	No	Late flowering	Large size	244
13	Gentianopsis paludosa	1323	High diversity	Entomophily	No	Late flowering	Large size	244
13	Gentianopsis paludosa	1324	High diversity	Entomophily	No	Late flowering	Large size	244
13	Gentianopsis paludosa	1325	High diversity	Entomophily	No	Late flowering	Large size	244
13	Gentianopsis paludosa	1326	High diversity	Entomophily	No	Late flowering	Large size	244
13	Gentianopsis paludosa	1327	High diversity	Entomophily	No	Late flowering	Large size	244
13	Gentianopsis paludosa	1328	High diversity	Entomophily	No	Late flowering	Large size	244
13	Gentianopsis paludosa	1329	High diversity	Entomophily	No	Late flowering	Large size	250
13	Gentianopsis paludosa	1330	High diversity	Entomophily	No	Late flowering	Large size	250
13	Gentianopsis paludosa	1331	High diversity	Entomophily	No	Late flowering	Large size	258
13	Gentianopsis paludosa	1332	High diversity	Entomophily	No	Late flowering	Large size	258
13	Gentianopsis paludosa	1333	High diversity	Entomophily	No	Late flowering	Large size	258
13	Gentianopsis paludosa	1334	Low diversity	Entomophily	No	Late flowering	Large size	224
13	Gentianopsis paludosa	1335	Low diversity	Entomophily	No	Late flowering	Large size	224
13	Gentianopsis paludosa	1336	Low diversity	Entomophily	No	Late flowering	Large size	230
13	Gentianopsis paludosa	1337	Low diversity	Entomophily	No	Late flowering	Large size	230
13	Gentianopsis paludosa	1338	Low diversity	Entomophily	No	Late flowering	Large size	230
13	Gentianopsis paludosa	1339	Low diversity	Entomophily	No	Late flowering	Large size	230
13	Gentianopsis paludosa	1340	Low diversity	Entomophily	No	Late flowering	Large size	230
13	Gentianopsis paludosa	1341	Low diversity	Entomophily	No	Late flowering	Large size	230
13	Gentianopsis paludosa	1342	Low diversity	Entomophily	No	Late flowering	Large size	230
13	Gentianopsis paludosa	1343	Low diversity	Entomophily	No	Late flowering	Large size	230
13	Gentianopsis paludosa	1344	Low diversity	Entomophily	No	Late flowering	Large size	230
13	Gentianopsis paludosa	1345	Low diversity	Entomophily	No	Late flowering	Large size	237
13	Gentianopsis paludosa	1346	Low diversity	Entomophily	No	Late flowering	Large size	237
13	Gentianopsis paludosa	1347	Low diversity	Entomophily	No	Late flowering	Large size	237
13	Gentianopsis paludosa	1348	Low diversity	Entomophily	No	Late flowering	Large size	237
13	Gentianopsis paludosa	1349	Low diversity	Entomophily	No	Late flowering	Large size	244
13	Gentianopsis paludosa	1350	Low diversity	Entomophily	No	Late flowering	Large size	244
13	Gentianopsis paludosa	1351	Low diversity	Entomophily	No	Late flowering	Large size	244
13	Gentianopsis paludosa	1352	Low diversity	Entomophily	No	Late flowering	Large size	244
13	Gentianopsis paludosa	1353	Low diversity	Entomophily	No	Late flowering	Large size	244
13	Gentianopsis paludosa	1354	Low diversity	Entomophily	No	Late flowering	Large size	244
13	Gentianopsis paludosa	1355	Low diversity	Entomophily	No	Late flowering	Large size	244
14	Geranium pylzowianum	1356	Typical	Entomophily	Yes	Early flowering	Small size	222
14	Geranium pylzowianum	1357	Typical	Entomophily	Yes	Early flowering	Small size	222
14	Geranium pylzowianum	1358	Typical	Entomophily	Yes	Early flowering	Small size	222
14	Geranium pylzowianum	1359	Typical	Entomophily	Yes	Early flowering	Small size	222
14	Geranium pylzowianum	1360	Typical	Entomophily	Yes	Early flowering	Small size	222
14	Geranium pylzowianum	1361	Typical	Entomophily	Yes	Early flowering	Small size	222
14	Geranium pylzowianum	1362	Typical	Entomophily	Yes	Early flowering	Small size	222
14	Geranium pylzowianum	1363	Typical	Entomophily	Yes	Early flowering	Small size	229
14	Geranium pylzowianum	1364	Typical	Entomophily	Yes	Early flowering	Small size	229
14	Geranium pylzowianum	1365	Typical	Entomophily	Yes	Early flowering	Small size	229
14	Geranium pylzowianum	1366	Typical	Entomophily	Yes	Early flowering	Small size	229
14	Geranium pylzowianum	1367	Typical	Entomophily	Yes	Early flowering	Small size	229
14	Geranium pylzowianum	1368	Typical	Entomophily	Yes	Early flowering	Small size	229
14	Geranium pylzowianum	1369	Typical	Entomophily	Yes	Early flowering	Small size	229
14	Geranium pylzowianum	1370	Typical	Entomophily	Yes	Early flowering	Small size	229
14	Geranium pylzowianum	1371	Typical	Entomophily	Yes	Early flowering	Small size	229
14	Geranium pylzowianum	1372	Typical	Entomophily	Yes	Early flowering	Small size	229
14	Geranium pylzowianum	1373	Typical	Entomophily	Yes	Early flowering	Small size	236
14	Geranium pylzowianum	1374	Typical	Entomophily	Yes	Early flowering	Small size	236
14	Geranium pylzowianum	1375	Typical	Entomophily	Yes	Early flowering	Small size	236
14	Geranium pylzowianum	1376	Typical	Entomophily	Yes	Early flowering	Small size	242
14	Geranium pylzowianum	1377	High productivity	Entomophily	Yes	Early flowering	Small size	216
14	Geranium pylzowianum	1378	High productivity	Entomophily	Yes	Early flowering	Small size	216
14	Geranium pylzowianum	1379	High productivity	Entomophily	Yes	Early flowering	Small size	216
14	Geranium pylzowianum	1380	High productivity	Entomophily	Yes	Early flowering	Small size	216
14	Geranium pylzowianum	1381	High productivity	Entomophily	Yes	Early flowering	Small size	222
14	Geranium pylzowianum	1382	High productivity	Entomophily	Yes	Early flowering	Small size	222
14	Geranium pylzowianum	1383	High productivity	Entomophily	Yes	Early flowering	Small size	222
14	Geranium pylzowianum	1384	High productivity	Entomophily	Yes	Early flowering	Small size	222
14	Geranium pylzowianum	1385	High productivity	Entomophily	Yes	Early flowering	Small size	229
14	Geranium pylzowianum	1386	High productivity	Entomophily	Yes	Early flowering	Small size	229
14	Geranium pylzowianum	1387	High productivity	Entomophily	Yes	Early flowering	Small size	229
14	Geranium pylzowianum	1388	High productivity	Entomophily	Yes	Early flowering	Small size	229
14	Geranium pylzowianum	1389	High productivity	Entomophily	Yes	Early flowering	Small size	229
14	Geranium pylzowianum	1390	High productivity	Entomophily	Yes	Early flowering	Small size	229
14	Geranium pylzowianum	1391	High productivity	Entomophily	Yes	Early flowering	Small size	229
14	Geranium pylzowianum	1392	High productivity	Entomophily	Yes	Early flowering	Small size	229
14	Geranium pylzowianum	1393	High productivity	Entomophily	Yes	Early flowering	Small size	229
14	Geranium pylzowianum	1394	High productivity	Entomophily	Yes	Early flowering	Small size	236
14	Geranium pylzowianum	1395	High productivity	Entomophily	Yes	Early flowering	Small size	236
14	Geranium pylzowianum	1396	High productivity	Entomophily	Yes	Early flowering	Small size	236
14	Geranium pylzowianum	1397	High productivity	Entomophily	Yes	Early flowering	Small size	236
14	Geranium pylzowianum	1398	High productivity	Entomophily	Yes	Early flowering	Small size	236
14	Geranium pylzowianum	1399	Low productivity	Entomophily	Yes	Early flowering	Small size	216
14	Geranium pylzowianum	1400	Low productivity	Entomophily	Yes	Early flowering	Small size	216
14	Geranium pylzowianum	1401	Low productivity	Entomophily	Yes	Early flowering	Small size	216
14	Geranium pylzowianum	1402	Low productivity	Entomophily	Yes	Early flowering	Small size	216
14	Geranium pylzowianum	1403	Low productivity	Entomophily	Yes	Early flowering	Small size	222
14	Geranium pylzowianum	1404	Low productivity	Entomophily	Yes	Early flowering	Small size	222
14	Geranium pylzowianum	1405	Low productivity	Entomophily	Yes	Early flowering	Small size	222
14	Geranium pylzowianum	1406	Low productivity	Entomophily	Yes	Early flowering	Small size	222
14	Geranium pylzowianum	1407	Low productivity	Entomophily	Yes	Early flowering	Small size	222
14	Geranium pylzowianum	1408	Low productivity	Entomophily	Yes	Early flowering	Small size	222
14	Geranium pylzowianum	1409	Low productivity	Entomophily	Yes	Early flowering	Small size	222
14	Geranium pylzowianum	1410	Low productivity	Entomophily	Yes	Early flowering	Small size	222
14	Geranium pylzowianum	1411	Low productivity	Entomophily	Yes	Early flowering	Small size	222
14	Geranium pylzowianum	1412	Low productivity	Entomophily	Yes	Early flowering	Small size	229
14	Geranium pylzowianum	1413	Low productivity	Entomophily	Yes	Early flowering	Small size	229
14	Geranium pylzowianum	1414	Low productivity	Entomophily	Yes	Early flowering	Small size	229
14	Geranium pylzowianum	1415	Low productivity	Entomophily	Yes	Early flowering	Small size	229
14	Geranium pylzowianum	1416	Low productivity	Entomophily	Yes	Early flowering	Small size	229
14	Geranium pylzowianum	1417	Low productivity	Entomophily	Yes	Early flowering	Small size	229
14	Geranium pylzowianum	1418	Low productivity	Entomophily	Yes	Early flowering	Small size	229
14	Geranium pylzowianum	1419	Low productivity	Entomophily	Yes	Early flowering	Small size	236
14	Geranium pylzowianum	1420	Low productivity	Entomophily	Yes	Early flowering	Small size	236
14	Geranium pylzowianum	1421	High diversity	Entomophily	Yes	Early flowering	Small size	217
14	Geranium pylzowianum	1422	High diversity	Entomophily	Yes	Early flowering	Small size	224
14	Geranium pylzowianum	1423	High diversity	Entomophily	Yes	Early flowering	Small size	224
14	Geranium pylzowianum	1424	High diversity	Entomophily	Yes	Early flowering	Small size	224
14	Geranium pylzowianum	1425	High diversity	Entomophily	Yes	Early flowering	Small size	224
14	Geranium pylzowianum	1426	High diversity	Entomophily	Yes	Early flowering	Small size	224
14	Geranium pylzowianum	1427	High diversity	Entomophily	Yes	Early flowering	Small size	224
14	Geranium pylzowianum	1428	High diversity	Entomophily	Yes	Early flowering	Small size	224
14	Geranium pylzowianum	1429	High diversity	Entomophily	Yes	Early flowering	Small size	224
14	Geranium pylzowianum	1430	High diversity	Entomophily	Yes	Early flowering	Small size	224
14	Geranium pylzowianum	1431	High diversity	Entomophily	Yes	Early flowering	Small size	224
14	Geranium pylzowianum	1432	High diversity	Entomophily	Yes	Early flowering	Small size	224
14	Geranium pylzowianum	1433	High diversity	Entomophily	Yes	Early flowering	Small size	230
14	Geranium pylzowianum	1434	High diversity	Entomophily	Yes	Early flowering	Small size	230
14	Geranium pylzowianum	1435	High diversity	Entomophily	Yes	Early flowering	Small size	230
14	Geranium pylzowianum	1436	High diversity	Entomophily	Yes	Early flowering	Small size	230
14	Geranium pylzowianum	1437	High diversity	Entomophily	Yes	Early flowering	Small size	230
14	Geranium pylzowianum	1438	High diversity	Entomophily	Yes	Early flowering	Small size	230
14	Geranium pylzowianum	1439	High diversity	Entomophily	Yes	Early flowering	Small size	230
14	Geranium pylzowianum	1440	High diversity	Entomophily	Yes	Early flowering	Small size	230
14	Geranium pylzowianum	1441	Low diversity	Entomophily	Yes	Early flowering	Small size	217
14	Geranium pylzowianum	1442	Low diversity	Entomophily	Yes	Early flowering	Small size	230
14	Geranium pylzowianum	1443	Low diversity	Entomophily	Yes	Early flowering	Small size	230
14	Geranium pylzowianum	1444	Low diversity	Entomophily	Yes	Early flowering	Small size	230
14	Geranium pylzowianum	1445	Low diversity	Entomophily	Yes	Early flowering	Small size	230
14	Geranium pylzowianum	1446	Low diversity	Entomophily	Yes	Early flowering	Small size	230
14	Geranium pylzowianum	1447	Low diversity	Entomophily	Yes	Early flowering	Small size	230
14	Geranium pylzowianum	1448	Low diversity	Entomophily	Yes	Early flowering	Small size	230
14	Geranium pylzowianum	1449	Low diversity	Entomophily	Yes	Early flowering	Small size	230
14	Geranium pylzowianum	1450	Low diversity	Entomophily	Yes	Early flowering	Small size	230
14	Geranium pylzowianum	1451	Low diversity	Entomophily	Yes	Early flowering	Small size	230
14	Geranium pylzowianum	1452	Low diversity	Entomophily	Yes	Early flowering	Small size	230
14	Geranium pylzowianum	1453	Low diversity	Entomophily	Yes	Early flowering	Small size	237
14	Geranium pylzowianum	1454	Low diversity	Entomophily	Yes	Early flowering	Small size	237
14	Geranium pylzowianum	1455	Low diversity	Entomophily	Yes	Early flowering	Small size	237
14	Geranium pylzowianum	1456	Low diversity	Entomophily	Yes	Early flowering	Small size	237
14	Geranium pylzowianum	1457	Low diversity	Entomophily	Yes	Early flowering	Small size	237
14	Geranium pylzowianum	1458	Low diversity	Entomophily	Yes	Early flowering	Small size	244
14	Geranium pylzowianum	1459	Low diversity	Entomophily	Yes	Early flowering	Small size	244
15	Euphrasia regelii	1460	Typical	Entomophily	No	Early flowering	Small size	210
15	Euphrasia regelii	1461	Typical	Entomophily	No	Early flowering	Small size	210
15	Euphrasia regelii	1462	Typical	Entomophily	No	Early flowering	Small size	216
15	Euphrasia regelii	1463	Typical	Entomophily	No	Early flowering	Small size	216
15	Euphrasia regelii	1464	Typical	Entomophily	No	Early flowering	Small size	216
15	Euphrasia regelii	1465	Typical	Entomophily	No	Early flowering	Small size	216
15	Euphrasia regelii	1466	Typical	Entomophily	No	Early flowering	Small size	216
15	Euphrasia regelii	1467	Typical	Entomophily	No	Early flowering	Small size	222
15	Euphrasia regelii	1468	Typical	Entomophily	No	Early flowering	Small size	222
15	Euphrasia regelii	1469	Typical	Entomophily	No	Early flowering	Small size	222
15	Euphrasia regelii	1470	Typical	Entomophily	No	Early flowering	Small size	222
15	Euphrasia regelii	1471	Typical	Entomophily	No	Early flowering	Small size	222
15	Euphrasia regelii	1472	Typical	Entomophily	No	Early flowering	Small size	222
15	Euphrasia regelii	1473	Typical	Entomophily	No	Early flowering	Small size	222
15	Euphrasia regelii	1474	Typical	Entomophily	No	Early flowering	Small size	229
15	Euphrasia regelii	1475	Typical	Entomophily	No	Early flowering	Small size	229
15	Euphrasia regelii	1476	Typical	Entomophily	No	Early flowering	Small size	229
15	Euphrasia regelii	1477	Typical	Entomophily	No	Early flowering	Small size	229
15	Euphrasia regelii	1478	Typical	Entomophily	No	Early flowering	Small size	229
15	Euphrasia regelii	1479	Typical	Entomophily	No	Early flowering	Small size	229
15	Euphrasia regelii	1480	Typical	Entomophily	No	Early flowering	Small size	236
15	Euphrasia regelii	1481	High productivity	Entomophily	No	Early flowering	Small size	216
15	Euphrasia regelii	1482	High productivity	Entomophily	No	Early flowering	Small size	216
15	Euphrasia regelii	1483	High productivity	Entomophily	No	Early flowering	Small size	216
15	Euphrasia regelii	1484	High productivity	Entomophily	No	Early flowering	Small size	216
15	Euphrasia regelii	1485	High productivity	Entomophily	No	Early flowering	Small size	216
15	Euphrasia regelii	1486	High productivity	Entomophily	No	Early flowering	Small size	222
15	Euphrasia regelii	1487	High productivity	Entomophily	No	Early flowering	Small size	222
15	Euphrasia regelii	1488	High productivity	Entomophily	No	Early flowering	Small size	222
15	Euphrasia regelii	1489	High productivity	Entomophily	No	Early flowering	Small size	222
15	Euphrasia regelii	1490	High productivity	Entomophily	No	Early flowering	Small size	222
15	Euphrasia regelii	1491	High productivity	Entomophily	No	Early flowering	Small size	222
15	Euphrasia regelii	1492	High productivity	Entomophily	No	Early flowering	Small size	222
15	Euphrasia regelii	1493	High productivity	Entomophily	No	Early flowering	Small size	222
15	Euphrasia regelii	1494	High productivity	Entomophily	No	Early flowering	Small size	222
15	Euphrasia regelii	1495	High productivity	Entomophily	No	Early flowering	Small size	229
15	Euphrasia regelii	1496	High productivity	Entomophily	No	Early flowering	Small size	229
15	Euphrasia regelii	1497	High productivity	Entomophily	No	Early flowering	Small size	229
15	Euphrasia regelii	1498	High productivity	Entomophily	No	Early flowering	Small size	229
15	Euphrasia regelii	1499	High productivity	Entomophily	No	Early flowering	Small size	229
15	Euphrasia regelii	1500	High productivity	Entomophily	No	Early flowering	Small size	229
15	Euphrasia regelii	1501	High productivity	Entomophily	No	Early flowering	Small size	236
15	Euphrasia regelii	1502	Low productivity	Entomophily	No	Early flowering	Small size	216
15	Euphrasia regelii	1503	Low productivity	Entomophily	No	Early flowering	Small size	216
15	Euphrasia regelii	1504	Low productivity	Entomophily	No	Early flowering	Small size	222
15	Euphrasia regelii	1505	Low productivity	Entomophily	No	Early flowering	Small size	222
15	Euphrasia regelii	1506	Low productivity	Entomophily	No	Early flowering	Small size	222
15	Euphrasia regelii	1507	Low productivity	Entomophily	No	Early flowering	Small size	222
15	Euphrasia regelii	1508	Low productivity	Entomophily	No	Early flowering	Small size	222
15	Euphrasia regelii	1509	Low productivity	Entomophily	No	Early flowering	Small size	222
15	Euphrasia regelii	1510	Low productivity	Entomophily	No	Early flowering	Small size	229
15	Euphrasia regelii	1511	Low productivity	Entomophily	No	Early flowering	Small size	229
15	Euphrasia regelii	1512	Low productivity	Entomophily	No	Early flowering	Small size	229
15	Euphrasia regelii	1513	Low productivity	Entomophily	No	Early flowering	Small size	229
15	Euphrasia regelii	1514	Low productivity	Entomophily	No	Early flowering	Small size	229
15	Euphrasia regelii	1515	Low productivity	Entomophily	No	Early flowering	Small size	229
15	Euphrasia regelii	1516	Low productivity	Entomophily	No	Early flowering	Small size	229
15	Euphrasia regelii	1517	Low productivity	Entomophily	No	Early flowering	Small size	229
15	Euphrasia regelii	1518	Low productivity	Entomophily	No	Early flowering	Small size	229
15	Euphrasia regelii	1519	Low productivity	Entomophily	No	Early flowering	Small size	229
15	Euphrasia regelii	1520	Low productivity	Entomophily	No	Early flowering	Small size	236
15	Euphrasia regelii	1521	Low productivity	Entomophily	No	Early flowering	Small size	236
15	Euphrasia regelii	1522	Low productivity	Entomophily	No	Early flowering	Small size	236
15	Euphrasia regelii	1523	High diversity	Entomophily	No	Early flowering	Small size	211
15	Euphrasia regelii	1524	High diversity	Entomophily	No	Early flowering	Small size	211
15	Euphrasia regelii	1525	High diversity	Entomophily	No	Early flowering	Small size	217
15	Euphrasia regelii	1526	High diversity	Entomophily	No	Early flowering	Small size	217
15	Euphrasia regelii	1527	High diversity	Entomophily	No	Early flowering	Small size	217
15	Euphrasia regelii	1528	High diversity	Entomophily	No	Early flowering	Small size	217
15	Euphrasia regelii	1529	High diversity	Entomophily	No	Early flowering	Small size	217
15	Euphrasia regelii	1530	High diversity	Entomophily	No	Early flowering	Small size	217
15	Euphrasia regelii	1531	High diversity	Entomophily	No	Early flowering	Small size	217
15	Euphrasia regelii	1532	High diversity	Entomophily	No	Early flowering	Small size	217
15	Euphrasia regelii	1533	High diversity	Entomophily	No	Early flowering	Small size	217
15	Euphrasia regelii	1534	High diversity	Entomophily	No	Early flowering	Small size	217
15	Euphrasia regelii	1535	High diversity	Entomophily	No	Early flowering	Small size	224
15	Euphrasia regelii	1536	High diversity	Entomophily	No	Early flowering	Small size	224
15	Euphrasia regelii	1537	High diversity	Entomophily	No	Early flowering	Small size	224
15	Euphrasia regelii	1538	High diversity	Entomophily	No	Early flowering	Small size	224
15	Euphrasia regelii	1539	High diversity	Entomophily	No	Early flowering	Small size	224
15	Euphrasia regelii	1540	High diversity	Entomophily	No	Early flowering	Small size	224
15	Euphrasia regelii	1541	High diversity	Entomophily	No	Early flowering	Small size	224
15	Euphrasia regelii	1542	High diversity	Entomophily	No	Early flowering	Small size	224
15	Euphrasia regelii	1543	High diversity	Entomophily	No	Early flowering	Small size	237
15	Euphrasia regelii	1544	Low diversity	Entomophily	No	Early flowering	Small size	211
15	Euphrasia regelii	1545	Low diversity	Entomophily	No	Early flowering	Small size	211
15	Euphrasia regelii	1546	Low diversity	Entomophily	No	Early flowering	Small size	217
15	Euphrasia regelii	1547	Low diversity	Entomophily	No	Early flowering	Small size	217
15	Euphrasia regelii	1548	Low diversity	Entomophily	No	Early flowering	Small size	217
15	Euphrasia regelii	1549	Low diversity	Entomophily	No	Early flowering	Small size	217
15	Euphrasia regelii	1550	Low diversity	Entomophily	No	Early flowering	Small size	217
15	Euphrasia regelii	1551	Low diversity	Entomophily	No	Early flowering	Small size	217
15	Euphrasia regelii	1552	Low diversity	Entomophily	No	Early flowering	Small size	217
15	Euphrasia regelii	1553	Low diversity	Entomophily	No	Early flowering	Small size	217
15	Euphrasia regelii	1554	Low diversity	Entomophily	No	Early flowering	Small size	224
15	Euphrasia regelii	1555	Low diversity	Entomophily	No	Early flowering	Small size	224
15	Euphrasia regelii	1556	Low diversity	Entomophily	No	Early flowering	Small size	224
15	Euphrasia regelii	1557	Low diversity	Entomophily	No	Early flowering	Small size	224
15	Euphrasia regelii	1558	Low diversity	Entomophily	No	Early flowering	Small size	224
15	Euphrasia regelii	1559	Low diversity	Entomophily	No	Early flowering	Small size	230
15	Euphrasia regelii	1560	Low diversity	Entomophily	No	Early flowering	Small size	230
15	Euphrasia regelii	1561	Low diversity	Entomophily	No	Early flowering	Small size	230
16	Pedicularis kansuensis	1562	Typical	Entomophily	No	Early flowering	Small size	210
16	Pedicularis kansuensis	1563	Typical	Entomophily	No	Early flowering	Small size	210
16	Pedicularis kansuensis	1564	Typical	Entomophily	No	Early flowering	Small size	210
16	Pedicularis kansuensis	1565	Typical	Entomophily	No	Early flowering	Small size	216
16	Pedicularis kansuensis	1566	Typical	Entomophily	No	Early flowering	Small size	216
16	Pedicularis kansuensis	1567	Typical	Entomophily	No	Early flowering	Small size	216
16	Pedicularis kansuensis	1568	Typical	Entomophily	No	Early flowering	Small size	216
16	Pedicularis kansuensis	1569	Typical	Entomophily	No	Early flowering	Small size	216
16	Pedicularis kansuensis	1570	Typical	Entomophily	No	Early flowering	Small size	216
16	Pedicularis kansuensis	1571	Typical	Entomophily	No	Early flowering	Small size	222
16	Pedicularis kansuensis	1572	Typical	Entomophily	No	Early flowering	Small size	222
16	Pedicularis kansuensis	1573	Typical	Entomophily	No	Early flowering	Small size	222
16	Pedicularis kansuensis	1574	Typical	Entomophily	No	Early flowering	Small size	222
16	Pedicularis kansuensis	1575	Typical	Entomophily	No	Early flowering	Small size	222
16	Pedicularis kansuensis	1576	Typical	Entomophily	No	Early flowering	Small size	222
16	Pedicularis kansuensis	1577	Typical	Entomophily	No	Early flowering	Small size	222
16	Pedicularis kansuensis	1578	Typical	Entomophily	No	Early flowering	Small size	222
16	Pedicularis kansuensis	1579	Typical	Entomophily	No	Early flowering	Small size	222
16	Pedicularis kansuensis	1580	Typical	Entomophily	No	Early flowering	Small size	229
16	Pedicularis kansuensis	1581	Typical	Entomophily	No	Early flowering	Small size	229
16	Pedicularis kansuensis	1582	Typical	Entomophily	No	Early flowering	Small size	229
16	Pedicularis kansuensis	1583	Typical	Entomophily	No	Early flowering	Small size	229
16	Pedicularis kansuensis	1584	High productivity	Entomophily	No	Early flowering	Small size	210
16	Pedicularis kansuensis	1585	High productivity	Entomophily	No	Early flowering	Small size	210
16	Pedicularis kansuensis	1586	High productivity	Entomophily	No	Early flowering	Small size	210
16	Pedicularis kansuensis	1587	High productivity	Entomophily	No	Early flowering	Small size	216
16	Pedicularis kansuensis	1588	High productivity	Entomophily	No	Early flowering	Small size	216
16	Pedicularis kansuensis	1589	High productivity	Entomophily	No	Early flowering	Small size	216
16	Pedicularis kansuensis	1590	High productivity	Entomophily	No	Early flowering	Small size	216
16	Pedicularis kansuensis	1591	High productivity	Entomophily	No	Early flowering	Small size	216
16	Pedicularis kansuensis	1592	High productivity	Entomophily	No	Early flowering	Small size	216
16	Pedicularis kansuensis	1593	High productivity	Entomophily	No	Early flowering	Small size	216
16	Pedicularis kansuensis	1594	High productivity	Entomophily	No	Early flowering	Small size	216
16	Pedicularis kansuensis	1595	High productivity	Entomophily	No	Early flowering	Small size	216
16	Pedicularis kansuensis	1596	High productivity	Entomophily	No	Early flowering	Small size	216
16	Pedicularis kansuensis	1597	High productivity	Entomophily	No	Early flowering	Small size	222
16	Pedicularis kansuensis	1598	High productivity	Entomophily	No	Early flowering	Small size	222
16	Pedicularis kansuensis	1599	High productivity	Entomophily	No	Early flowering	Small size	222
16	Pedicularis kansuensis	1600	High productivity	Entomophily	No	Early flowering	Small size	222
16	Pedicularis kansuensis	1601	High productivity	Entomophily	No	Early flowering	Small size	222
16	Pedicularis kansuensis	1602	High productivity	Entomophily	No	Early flowering	Small size	222
16	Pedicularis kansuensis	1603	High productivity	Entomophily	No	Early flowering	Small size	229
16	Pedicularis kansuensis	1604	High productivity	Entomophily	No	Early flowering	Small size	229
16	Pedicularis kansuensis	1605	Low productivity	Entomophily	No	Early flowering	Small size	210
16	Pedicularis kansuensis	1606	Low productivity	Entomophily	No	Early flowering	Small size	210
16	Pedicularis kansuensis	1607	Low productivity	Entomophily	No	Early flowering	Small size	210
16	Pedicularis kansuensis	1608	Low productivity	Entomophily	No	Early flowering	Small size	210
16	Pedicularis kansuensis	1609	Low productivity	Entomophily	No	Early flowering	Small size	210
16	Pedicularis kansuensis	1610	Low productivity	Entomophily	No	Early flowering	Small size	216
16	Pedicularis kansuensis	1611	Low productivity	Entomophily	No	Early flowering	Small size	216
16	Pedicularis kansuensis	1612	Low productivity	Entomophily	No	Early flowering	Small size	216
16	Pedicularis kansuensis	1613	Low productivity	Entomophily	No	Early flowering	Small size	216
16	Pedicularis kansuensis	1614	Low productivity	Entomophily	No	Early flowering	Small size	216
16	Pedicularis kansuensis	1615	Low productivity	Entomophily	No	Early flowering	Small size	216
16	Pedicularis kansuensis	1616	Low productivity	Entomophily	No	Early flowering	Small size	216
16	Pedicularis kansuensis	1617	Low productivity	Entomophily	No	Early flowering	Small size	216
16	Pedicularis kansuensis	1618	Low productivity	Entomophily	No	Early flowering	Small size	216
16	Pedicularis kansuensis	1619	Low productivity	Entomophily	No	Early flowering	Small size	222
16	Pedicularis kansuensis	1620	Low productivity	Entomophily	No	Early flowering	Small size	222
16	Pedicularis kansuensis	1621	Low productivity	Entomophily	No	Early flowering	Small size	222
16	Pedicularis kansuensis	1622	Low productivity	Entomophily	No	Early flowering	Small size	222
16	Pedicularis kansuensis	1623	Low productivity	Entomophily	No	Early flowering	Small size	222
16	Pedicularis kansuensis	1624	Low productivity	Entomophily	No	Early flowering	Small size	222
16	Pedicularis kansuensis	1625	Low productivity	Entomophily	No	Early flowering	Small size	236
16	Pedicularis kansuensis	1626	High diversity	Entomophily	No	Early flowering	Small size	198
16	Pedicularis kansuensis	1627	High diversity	Entomophily	No	Early flowering	Small size	198
16	Pedicularis kansuensis	1628	High diversity	Entomophily	No	Early flowering	Small size	211
16	Pedicularis kansuensis	1629	High diversity	Entomophily	No	Early flowering	Small size	211
16	Pedicularis kansuensis	1630	High diversity	Entomophily	No	Early flowering	Small size	211
16	Pedicularis kansuensis	1631	High diversity	Entomophily	No	Early flowering	Small size	211
16	Pedicularis kansuensis	1632	High diversity	Entomophily	No	Early flowering	Small size	211
16	Pedicularis kansuensis	1633	High diversity	Entomophily	No	Early flowering	Small size	211
16	Pedicularis kansuensis	1634	High diversity	Entomophily	No	Early flowering	Small size	217
16	Pedicularis kansuensis	1635	High diversity	Entomophily	No	Early flowering	Small size	217
16	Pedicularis kansuensis	1636	High diversity	Entomophily	No	Early flowering	Small size	217
16	Pedicularis kansuensis	1637	High diversity	Entomophily	No	Early flowering	Small size	217
16	Pedicularis kansuensis	1638	High diversity	Entomophily	No	Early flowering	Small size	217
16	Pedicularis kansuensis	1639	High diversity	Entomophily	No	Early flowering	Small size	217
16	Pedicularis kansuensis	1640	High diversity	Entomophily	No	Early flowering	Small size	217
16	Pedicularis kansuensis	1641	High diversity	Entomophily	No	Early flowering	Small size	217
16	Pedicularis kansuensis	1642	High diversity	Entomophily	No	Early flowering	Small size	217
16	Pedicularis kansuensis	1643	High diversity	Entomophily	No	Early flowering	Small size	217
16	Pedicularis kansuensis	1644	High diversity	Entomophily	No	Early flowering	Small size	217
16	Pedicularis kansuensis	1645	High diversity	Entomophily	No	Early flowering	Small size	224
16	Pedicularis kansuensis	1646	High diversity	Entomophily	No	Early flowering	Small size	224
16	Pedicularis kansuensis	1647	Low diversity	Entomophily	No	Early flowering	Small size	217
16	Pedicularis kansuensis	1648	Low diversity	Entomophily	No	Early flowering	Small size	217
16	Pedicularis kansuensis	1649	Low diversity	Entomophily	No	Early flowering	Small size	217
16	Pedicularis kansuensis	1650	Low diversity	Entomophily	No	Early flowering	Small size	217
16	Pedicularis kansuensis	1651	Low diversity	Entomophily	No	Early flowering	Small size	217
16	Pedicularis kansuensis	1652	Low diversity	Entomophily	No	Early flowering	Small size	217
16	Pedicularis kansuensis	1653	Low diversity	Entomophily	No	Early flowering	Small size	217
16	Pedicularis kansuensis	1654	Low diversity	Entomophily	No	Early flowering	Small size	217
16	Pedicularis kansuensis	1655	Low diversity	Entomophily	No	Early flowering	Small size	217
16	Pedicularis kansuensis	1656	Low diversity	Entomophily	No	Early flowering	Small size	224
16	Pedicularis kansuensis	1657	Low diversity	Entomophily	No	Early flowering	Small size	224
16	Pedicularis kansuensis	1658	Low diversity	Entomophily	No	Early flowering	Small size	224
16	Pedicularis kansuensis	1659	Low diversity	Entomophily	No	Early flowering	Small size	230
16	Pedicularis kansuensis	1660	Low diversity	Entomophily	No	Early flowering	Small size	230
16	Pedicularis kansuensis	1661	Low diversity	Entomophily	No	Early flowering	Small size	230
16	Pedicularis kansuensis	1662	Low diversity	Entomophily	No	Early flowering	Small size	230
16	Pedicularis kansuensis	1663	Low diversity	Entomophily	No	Early flowering	Small size	230
16	Pedicularis kansuensis	1664	Low diversity	Entomophily	No	Early flowering	Small size	230
16	Pedicularis kansuensis	1665	Low diversity	Entomophily	No	Early flowering	Small size	230
17	Elymus nutans	1666	Typical	Anemophily	Yes	Late flowering	Large size	236
17	Elymus nutans	1667	Typical	Anemophily	Yes	Late flowering	Large size	236
17	Elymus nutans	1668	Typical	Anemophily	Yes	Late flowering	Large size	236
17	Elymus nutans	1669	Typical	Anemophily	Yes	Late flowering	Large size	242
17	Elymus nutans	1670	Typical	Anemophily	Yes	Late flowering	Large size	242
17	Elymus nutans	1671	Typical	Anemophily	Yes	Late flowering	Large size	242
17	Elymus nutans	1672	Typical	Anemophily	Yes	Late flowering	Large size	242
17	Elymus nutans	1673	Typical	Anemophily	Yes	Late flowering	Large size	242
17	Elymus nutans	1674	Typical	Anemophily	Yes	Late flowering	Large size	242
17	Elymus nutans	1675	Typical	Anemophily	Yes	Late flowering	Large size	242
17	Elymus nutans	1676	Typical	Anemophily	Yes	Late flowering	Large size	242
17	Elymus nutans	1677	Typical	Anemophily	Yes	Late flowering	Large size	242
17	Elymus nutans	1678	Typical	Anemophily	Yes	Late flowering	Large size	249
17	Elymus nutans	1679	Typical	Anemophily	Yes	Late flowering	Large size	249
17	Elymus nutans	1680	Typical	Anemophily	Yes	Late flowering	Large size	249
17	Elymus nutans	1681	Typical	Anemophily	Yes	Late flowering	Large size	249
17	Elymus nutans	1682	Typical	Anemophily	Yes	Late flowering	Large size	256
17	Elymus nutans	1683	Typical	Anemophily	Yes	Late flowering	Large size	256
17	Elymus nutans	1684	Typical	Anemophily	Yes	Late flowering	Large size	256
17	Elymus nutans	1685	Typical	Anemophily	Yes	Late flowering	Large size	256
17	Elymus nutans	1686	High productivity	Anemophily	Yes	Late flowering	Large size	236
17	Elymus nutans	1687	High productivity	Anemophily	Yes	Late flowering	Large size	236
17	Elymus nutans	1688	High productivity	Anemophily	Yes	Late flowering	Large size	236
17	Elymus nutans	1689	High productivity	Anemophily	Yes	Late flowering	Large size	236
17	Elymus nutans	1690	High productivity	Anemophily	Yes	Late flowering	Large size	236
17	Elymus nutans	1691	High productivity	Anemophily	Yes	Late flowering	Large size	242
17	Elymus nutans	1692	High productivity	Anemophily	Yes	Late flowering	Large size	242
17	Elymus nutans	1693	High productivity	Anemophily	Yes	Late flowering	Large size	249
17	Elymus nutans	1694	High productivity	Anemophily	Yes	Late flowering	Large size	249
17	Elymus nutans	1695	High productivity	Anemophily	Yes	Late flowering	Large size	249
17	Elymus nutans	1696	High productivity	Anemophily	Yes	Late flowering	Large size	249
17	Elymus nutans	1697	High productivity	Anemophily	Yes	Late flowering	Large size	249
17	Elymus nutans	1698	High productivity	Anemophily	Yes	Late flowering	Large size	249
17	Elymus nutans	1699	High productivity	Anemophily	Yes	Late flowering	Large size	249
17	Elymus nutans	1700	High productivity	Anemophily	Yes	Late flowering	Large size	249
17	Elymus nutans	1701	High productivity	Anemophily	Yes	Late flowering	Large size	249
17	Elymus nutans	1702	High productivity	Anemophily	Yes	Late flowering	Large size	249
17	Elymus nutans	1703	High productivity	Anemophily	Yes	Late flowering	Large size	249
17	Elymus nutans	1704	High productivity	Anemophily	Yes	Late flowering	Large size	249
17	Elymus nutans	1705	High productivity	Anemophily	Yes	Late flowering	Large size	256
17	Elymus nutans	1706	High productivity	Anemophily	Yes	Late flowering	Large size	256
17	Elymus nutans	1707	High productivity	Anemophily	Yes	Late flowering	Large size	256
17	Elymus nutans	1708	Low productivity	Anemophily	Yes	Late flowering	Large size	242
17	Elymus nutans	1709	Low productivity	Anemophily	Yes	Late flowering	Large size	249
17	Elymus nutans	1710	Low productivity	Anemophily	Yes	Late flowering	Large size	249
17	Elymus nutans	1711	Low productivity	Anemophily	Yes	Late flowering	Large size	249
17	Elymus nutans	1712	Low productivity	Anemophily	Yes	Late flowering	Large size	249
17	Elymus nutans	1713	Low productivity	Anemophily	Yes	Late flowering	Large size	256
17	Elymus nutans	1714	Low productivity	Anemophily	Yes	Late flowering	Large size	256
17	Elymus nutans	1715	Low productivity	Anemophily	Yes	Late flowering	Large size	256
17	Elymus nutans	1716	Low productivity	Anemophily	Yes	Late flowering	Large size	256
17	Elymus nutans	1717	Low productivity	Anemophily	Yes	Late flowering	Large size	256
17	Elymus nutans	1718	Low productivity	Anemophily	Yes	Late flowering	Large size	256
17	Elymus nutans	1719	Low productivity	Anemophily	Yes	Late flowering	Large size	256
17	Elymus nutans	1720	Low productivity	Anemophily	Yes	Late flowering	Large size	256
17	Elymus nutans	1721	Low productivity	Anemophily	Yes	Late flowering	Large size	256
17	Elymus nutans	1722	Low productivity	Anemophily	Yes	Late flowering	Large size	256
17	Elymus nutans	1723	Low productivity	Anemophily	Yes	Late flowering	Large size	264
17	Elymus nutans	1724	Low productivity	Anemophily	Yes	Late flowering	Large size	264
17	Elymus nutans	1725	Low productivity	Anemophily	Yes	Late flowering	Large size	264
17	Elymus nutans	1726	Low productivity	Anemophily	Yes	Late flowering	Large size	264
17	Elymus nutans	1727	Low productivity	Anemophily	Yes	Late flowering	Large size	264
17	Elymus nutans	1728	Low productivity	Anemophily	Yes	Late flowering	Large size	264
17	Elymus nutans	1729	High diversity	Anemophily	Yes	Late flowering	Large size	244
17	Elymus nutans	1730	High diversity	Anemophily	Yes	Late flowering	Large size	244
17	Elymus nutans	1731	High diversity	Anemophily	Yes	Late flowering	Large size	244
17	Elymus nutans	1732	High diversity	Anemophily	Yes	Late flowering	Large size	244
17	Elymus nutans	1733	High diversity	Anemophily	Yes	Late flowering	Large size	244
17	Elymus nutans	1734	High diversity	Anemophily	Yes	Late flowering	Large size	244
17	Elymus nutans	1735	High diversity	Anemophily	Yes	Late flowering	Large size	244
17	Elymus nutans	1736	High diversity	Anemophily	Yes	Late flowering	Large size	244
17	Elymus nutans	1737	High diversity	Anemophily	Yes	Late flowering	Large size	244
17	Elymus nutans	1738	High diversity	Anemophily	Yes	Late flowering	Large size	244
17	Elymus nutans	1739	High diversity	Anemophily	Yes	Late flowering	Large size	250
17	Elymus nutans	1740	High diversity	Anemophily	Yes	Late flowering	Large size	250
17	Elymus nutans	1741	High diversity	Anemophily	Yes	Late flowering	Large size	250
17	Elymus nutans	1742	High diversity	Anemophily	Yes	Late flowering	Large size	250
17	Elymus nutans	1743	High diversity	Anemophily	Yes	Late flowering	Large size	250
17	Elymus nutans	1744	High diversity	Anemophily	Yes	Late flowering	Large size	250
17	Elymus nutans	1745	High diversity	Anemophily	Yes	Late flowering	Large size	250
17	Elymus nutans	1746	High diversity	Anemophily	Yes	Late flowering	Large size	258
17	Elymus nutans	1747	High diversity	Anemophily	Yes	Late flowering	Large size	265
17	Elymus nutans	1748	High diversity	Anemophily	Yes	Late flowering	Large size	265
17	Elymus nutans	1749	Low diversity	Anemophily	Yes	Late flowering	Large size	230
17	Elymus nutans	1750	Low diversity	Anemophily	Yes	Late flowering	Large size	230
17	Elymus nutans	1751	Low diversity	Anemophily	Yes	Late flowering	Large size	237
17	Elymus nutans	1752	Low diversity	Anemophily	Yes	Late flowering	Large size	237
17	Elymus nutans	1753	Low diversity	Anemophily	Yes	Late flowering	Large size	237
17	Elymus nutans	1754	Low diversity	Anemophily	Yes	Late flowering	Large size	237
17	Elymus nutans	1755	Low diversity	Anemophily	Yes	Late flowering	Large size	237
17	Elymus nutans	1756	Low diversity	Anemophily	Yes	Late flowering	Large size	237
17	Elymus nutans	1757	Low diversity	Anemophily	Yes	Late flowering	Large size	237
17	Elymus nutans	1758	Low diversity	Anemophily	Yes	Late flowering	Large size	237
17	Elymus nutans	1759	Low diversity	Anemophily	Yes	Late flowering	Large size	237
17	Elymus nutans	1760	Low diversity	Anemophily	Yes	Late flowering	Large size	237
17	Elymus nutans	1761	Low diversity	Anemophily	Yes	Late flowering	Large size	244
17	Elymus nutans	1762	Low diversity	Anemophily	Yes	Late flowering	Large size	244
17	Elymus nutans	1763	Low diversity	Anemophily	Yes	Late flowering	Large size	244
17	Elymus nutans	1764	Low diversity	Anemophily	Yes	Late flowering	Large size	244
17	Elymus nutans	1765	Low diversity	Anemophily	Yes	Late flowering	Large size	244
17	Elymus nutans	1766	Low diversity	Anemophily	Yes	Late flowering	Large size	250
17	Elymus nutans	1767	Low diversity	Anemophily	Yes	Late flowering	Large size	250
17	Elymus nutans	1768	Low diversity	Anemophily	Yes	Late flowering	Large size	250
17	Elymus nutans	1769	Low diversity	Anemophily	Yes	Late flowering	Large size	250
17	Elymus nutans	1770	Low diversity	Anemophily	Yes	Late flowering	Large size	250
18	Festuca modesta	1771	Typical	Anemophily	Yes	Late flowering	Large size	222
18	Festuca modesta	1772	Typical	Anemophily	Yes	Late flowering	Large size	229
18	Festuca modesta	1773	Typical	Anemophily	Yes	Late flowering	Large size	229
18	Festuca modesta	1774	Typical	Anemophily	Yes	Late flowering	Large size	229
18	Festuca modesta	1775	Typical	Anemophily	Yes	Late flowering	Large size	229
18	Festuca modesta	1776	Typical	Anemophily	Yes	Late flowering	Large size	229
18	Festuca modesta	1777	Typical	Anemophily	Yes	Late flowering	Large size	229
18	Festuca modesta	1778	Typical	Anemophily	Yes	Late flowering	Large size	236
18	Festuca modesta	1779	Typical	Anemophily	Yes	Late flowering	Large size	236
18	Festuca modesta	1780	Typical	Anemophily	Yes	Late flowering	Large size	236
18	Festuca modesta	1781	Typical	Anemophily	Yes	Late flowering	Large size	236
18	Festuca modesta	1782	Typical	Anemophily	Yes	Late flowering	Large size	236
18	Festuca modesta	1783	Typical	Anemophily	Yes	Late flowering	Large size	236
18	Festuca modesta	1784	Typical	Anemophily	Yes	Late flowering	Large size	236
18	Festuca modesta	1785	Typical	Anemophily	Yes	Late flowering	Large size	236
18	Festuca modesta	1786	Typical	Anemophily	Yes	Late flowering	Large size	236
18	Festuca modesta	1787	Typical	Anemophily	Yes	Late flowering	Large size	242
18	Festuca modesta	1788	Typical	Anemophily	Yes	Late flowering	Large size	242
18	Festuca modesta	1789	Typical	Anemophily	Yes	Late flowering	Large size	242
18	Festuca modesta	1790	Typical	Anemophily	Yes	Late flowering	Large size	242
18	Festuca modesta	1791	Typical	Anemophily	Yes	Late flowering	Large size	242
18	Festuca modesta	1792	High productivity	Anemophily	Yes	Late flowering	Large size	222
18	Festuca modesta	1793	High productivity	Anemophily	Yes	Late flowering	Large size	229
18	Festuca modesta	1794	High productivity	Anemophily	Yes	Late flowering	Large size	229
18	Festuca modesta	1795	High productivity	Anemophily	Yes	Late flowering	Large size	229
18	Festuca modesta	1796	High productivity	Anemophily	Yes	Late flowering	Large size	229
18	Festuca modesta	1797	High productivity	Anemophily	Yes	Late flowering	Large size	229
18	Festuca modesta	1798	High productivity	Anemophily	Yes	Late flowering	Large size	229
18	Festuca modesta	1799	High productivity	Anemophily	Yes	Late flowering	Large size	229
18	Festuca modesta	1800	High productivity	Anemophily	Yes	Late flowering	Large size	229
18	Festuca modesta	1801	High productivity	Anemophily	Yes	Late flowering	Large size	229
18	Festuca modesta	1802	High productivity	Anemophily	Yes	Late flowering	Large size	236
18	Festuca modesta	1803	High productivity	Anemophily	Yes	Late flowering	Large size	236
18	Festuca modesta	1804	High productivity	Anemophily	Yes	Late flowering	Large size	236
18	Festuca modesta	1805	High productivity	Anemophily	Yes	Late flowering	Large size	236
18	Festuca modesta	1806	High productivity	Anemophily	Yes	Late flowering	Large size	236
18	Festuca modesta	1807	High productivity	Anemophily	Yes	Late flowering	Large size	242
18	Festuca modesta	1808	High productivity	Anemophily	Yes	Late flowering	Large size	242
18	Festuca modesta	1809	High productivity	Anemophily	Yes	Late flowering	Large size	242
18	Festuca modesta	1810	High productivity	Anemophily	Yes	Late flowering	Large size	242
18	Festuca modesta	1811	Low productivity	Anemophily	Yes	Late flowering	Large size	236
18	Festuca modesta	1812	Low productivity	Anemophily	Yes	Late flowering	Large size	236
18	Festuca modesta	1813	Low productivity	Anemophily	Yes	Late flowering	Large size	236
18	Festuca modesta	1814	Low productivity	Anemophily	Yes	Late flowering	Large size	236
18	Festuca modesta	1815	Low productivity	Anemophily	Yes	Late flowering	Large size	236
18	Festuca modesta	1816	Low productivity	Anemophily	Yes	Late flowering	Large size	236
18	Festuca modesta	1817	Low productivity	Anemophily	Yes	Late flowering	Large size	242
18	Festuca modesta	1818	Low productivity	Anemophily	Yes	Late flowering	Large size	242
18	Festuca modesta	1819	Low productivity	Anemophily	Yes	Late flowering	Large size	242
18	Festuca modesta	1820	Low productivity	Anemophily	Yes	Late flowering	Large size	242
18	Festuca modesta	1821	Low productivity	Anemophily	Yes	Late flowering	Large size	242
18	Festuca modesta	1822	Low productivity	Anemophily	Yes	Late flowering	Large size	242
18	Festuca modesta	1823	Low productivity	Anemophily	Yes	Late flowering	Large size	242
18	Festuca modesta	1824	Low productivity	Anemophily	Yes	Late flowering	Large size	242
18	Festuca modesta	1825	Low productivity	Anemophily	Yes	Late flowering	Large size	242
18	Festuca modesta	1826	Low productivity	Anemophily	Yes	Late flowering	Large size	249
18	Festuca modesta	1827	Low productivity	Anemophily	Yes	Late flowering	Large size	249
18	Festuca modesta	1828	Low productivity	Anemophily	Yes	Late flowering	Large size	249
18	Festuca modesta	1829	High diversity	Anemophily	Yes	Late flowering	Large size	230
18	Festuca modesta	1830	High diversity	Anemophily	Yes	Late flowering	Large size	230
18	Festuca modesta	1831	High diversity	Anemophily	Yes	Late flowering	Large size	230
18	Festuca modesta	1832	High diversity	Anemophily	Yes	Late flowering	Large size	237
18	Festuca modesta	1833	High diversity	Anemophily	Yes	Late flowering	Large size	237
18	Festuca modesta	1834	High diversity	Anemophily	Yes	Late flowering	Large size	237
18	Festuca modesta	1835	High diversity	Anemophily	Yes	Late flowering	Large size	237
18	Festuca modesta	1836	High diversity	Anemophily	Yes	Late flowering	Large size	237
18	Festuca modesta	1837	High diversity	Anemophily	Yes	Late flowering	Large size	237
18	Festuca modesta	1838	High diversity	Anemophily	Yes	Late flowering	Large size	237
18	Festuca modesta	1839	High diversity	Anemophily	Yes	Late flowering	Large size	237
18	Festuca modesta	1840	High diversity	Anemophily	Yes	Late flowering	Large size	237
18	Festuca modesta	1841	High diversity	Anemophily	Yes	Late flowering	Large size	237
18	Festuca modesta	1842	High diversity	Anemophily	Yes	Late flowering	Large size	237
18	Festuca modesta	1843	High diversity	Anemophily	Yes	Late flowering	Large size	244
18	Festuca modesta	1844	High diversity	Anemophily	Yes	Late flowering	Large size	244
18	Festuca modesta	1845	High diversity	Anemophily	Yes	Late flowering	Large size	244
18	Festuca modesta	1846	High diversity	Anemophily	Yes	Late flowering	Large size	244
18	Festuca modesta	1847	High diversity	Anemophily	Yes	Late flowering	Large size	244
18	Festuca modesta	1848	Low diversity	Anemophily	Yes	Late flowering	Large size	224
18	Festuca modesta	1849	Low diversity	Anemophily	Yes	Late flowering	Large size	224
18	Festuca modesta	1850	Low diversity	Anemophily	Yes	Late flowering	Large size	230
18	Festuca modesta	1851	Low diversity	Anemophily	Yes	Late flowering	Large size	230
18	Festuca modesta	1852	Low diversity	Anemophily	Yes	Late flowering	Large size	230
18	Festuca modesta	1853	Low diversity	Anemophily	Yes	Late flowering	Large size	230
18	Festuca modesta	1854	Low diversity	Anemophily	Yes	Late flowering	Large size	230
18	Festuca modesta	1855	Low diversity	Anemophily	Yes	Late flowering	Large size	230
18	Festuca modesta	1856	Low diversity	Anemophily	Yes	Late flowering	Large size	230
18	Festuca modesta	1857	Low diversity	Anemophily	Yes	Late flowering	Large size	230
18	Festuca modesta	1858	Low diversity	Anemophily	Yes	Late flowering	Large size	230
18	Festuca modesta	1859	Low diversity	Anemophily	Yes	Late flowering	Large size	230
18	Festuca modesta	1860	Low diversity	Anemophily	Yes	Late flowering	Large size	230
18	Festuca modesta	1861	Low diversity	Anemophily	Yes	Late flowering	Large size	230
18	Festuca modesta	1862	Low diversity	Anemophily	Yes	Late flowering	Large size	237
18	Festuca modesta	1863	Low diversity	Anemophily	Yes	Late flowering	Large size	237
18	Festuca modesta	1864	Low diversity	Anemophily	Yes	Late flowering	Large size	237
18	Festuca modesta	1865	Low diversity	Anemophily	Yes	Late flowering	Large size	237
18	Festuca modesta	1866	Low diversity	Anemophily	Yes	Late flowering	Large size	237
19	Poa crymophila	1867	Typical	Anemophily	Yes	Late flowering	Small size	222
19	Poa crymophila	1868	Typical	Anemophily	Yes	Late flowering	Small size	222
19	Poa crymophila	1869	Typical	Anemophily	Yes	Late flowering	Small size	222
19	Poa crymophila	1870	Typical	Anemophily	Yes	Late flowering	Small size	229
19	Poa crymophila	1871	Typical	Anemophily	Yes	Late flowering	Small size	229
19	Poa crymophila	1872	Typical	Anemophily	Yes	Late flowering	Small size	229
19	Poa crymophila	1873	Typical	Anemophily	Yes	Late flowering	Small size	229
19	Poa crymophila	1874	Typical	Anemophily	Yes	Late flowering	Small size	229
19	Poa crymophila	1875	Typical	Anemophily	Yes	Late flowering	Small size	229
19	Poa crymophila	1876	Typical	Anemophily	Yes	Late flowering	Small size	229
19	Poa crymophila	1877	Typical	Anemophily	Yes	Late flowering	Small size	229
19	Poa crymophila	1878	Typical	Anemophily	Yes	Late flowering	Small size	236
19	Poa crymophila	1879	Typical	Anemophily	Yes	Late flowering	Small size	236
19	Poa crymophila	1880	Typical	Anemophily	Yes	Late flowering	Small size	236
19	Poa crymophila	1881	Typical	Anemophily	Yes	Late flowering	Small size	236
19	Poa crymophila	1882	Typical	Anemophily	Yes	Late flowering	Small size	236
19	Poa crymophila	1883	Typical	Anemophily	Yes	Late flowering	Small size	236
19	Poa crymophila	1884	Typical	Anemophily	Yes	Late flowering	Small size	236
19	Poa crymophila	1885	Typical	Anemophily	Yes	Late flowering	Small size	242
19	Poa crymophila	1886	High productivity	Anemophily	Yes	Late flowering	Small size	229
19	Poa crymophila	1887	High productivity	Anemophily	Yes	Late flowering	Small size	229
19	Poa crymophila	1888	High productivity	Anemophily	Yes	Late flowering	Small size	229
19	Poa crymophila	1889	High productivity	Anemophily	Yes	Late flowering	Small size	229
19	Poa crymophila	1890	High productivity	Anemophily	Yes	Late flowering	Small size	229
19	Poa crymophila	1891	High productivity	Anemophily	Yes	Late flowering	Small size	229
19	Poa crymophila	1892	High productivity	Anemophily	Yes	Late flowering	Small size	236
19	Poa crymophila	1893	High productivity	Anemophily	Yes	Late flowering	Small size	236
19	Poa crymophila	1894	High productivity	Anemophily	Yes	Late flowering	Small size	236
19	Poa crymophila	1895	High productivity	Anemophily	Yes	Late flowering	Small size	242
19	Poa crymophila	1896	High productivity	Anemophily	Yes	Late flowering	Small size	242
19	Poa crymophila	1897	High productivity	Anemophily	Yes	Late flowering	Small size	242
19	Poa crymophila	1898	High productivity	Anemophily	Yes	Late flowering	Small size	242
19	Poa crymophila	1899	High productivity	Anemophily	Yes	Late flowering	Small size	242
19	Poa crymophila	1900	High productivity	Anemophily	Yes	Late flowering	Small size	242
19	Poa crymophila	1901	High productivity	Anemophily	Yes	Late flowering	Small size	242
19	Poa crymophila	1902	High productivity	Anemophily	Yes	Late flowering	Small size	242
19	Poa crymophila	1903	High productivity	Anemophily	Yes	Late flowering	Small size	242
19	Poa crymophila	1904	High productivity	Anemophily	Yes	Late flowering	Small size	242
19	Poa crymophila	1905	High productivity	Anemophily	Yes	Late flowering	Small size	242
19	Poa crymophila	1906	High productivity	Anemophily	Yes	Late flowering	Small size	249
19	Poa crymophila	1907	Low productivity	Anemophily	Yes	Late flowering	Small size	229
19	Poa crymophila	1908	Low productivity	Anemophily	Yes	Late flowering	Small size	229
19	Poa crymophila	1909	Low productivity	Anemophily	Yes	Late flowering	Small size	229
19	Poa crymophila	1910	Low productivity	Anemophily	Yes	Late flowering	Small size	229
19	Poa crymophila	1911	Low productivity	Anemophily	Yes	Late flowering	Small size	229
19	Poa crymophila	1912	Low productivity	Anemophily	Yes	Late flowering	Small size	236
19	Poa crymophila	1913	Low productivity	Anemophily	Yes	Late flowering	Small size	236
19	Poa crymophila	1914	Low productivity	Anemophily	Yes	Late flowering	Small size	236
19	Poa crymophila	1915	Low productivity	Anemophily	Yes	Late flowering	Small size	236
19	Poa crymophila	1916	Low productivity	Anemophily	Yes	Late flowering	Small size	242
19	Poa crymophila	1917	Low productivity	Anemophily	Yes	Late flowering	Small size	242
19	Poa crymophila	1918	Low productivity	Anemophily	Yes	Late flowering	Small size	242
19	Poa crymophila	1919	Low productivity	Anemophily	Yes	Late flowering	Small size	242
19	Poa crymophila	1920	Low productivity	Anemophily	Yes	Late flowering	Small size	242
19	Poa crymophila	1921	Low productivity	Anemophily	Yes	Late flowering	Small size	242
19	Poa crymophila	1922	Low productivity	Anemophily	Yes	Late flowering	Small size	242
19	Poa crymophila	1923	Low productivity	Anemophily	Yes	Late flowering	Small size	242
19	Poa crymophila	1924	Low productivity	Anemophily	Yes	Late flowering	Small size	249
19	Poa crymophila	1925	Low productivity	Anemophily	Yes	Late flowering	Small size	249
19	Poa crymophila	1926	Low productivity	Anemophily	Yes	Late flowering	Small size	249
19	Poa crymophila	1927	High diversity	Anemophily	Yes	Late flowering	Small size	224
19	Poa crymophila	1928	High diversity	Anemophily	Yes	Late flowering	Small size	224
19	Poa crymophila	1929	High diversity	Anemophily	Yes	Late flowering	Small size	230
19	Poa crymophila	1930	High diversity	Anemophily	Yes	Late flowering	Small size	230
19	Poa crymophila	1931	High diversity	Anemophily	Yes	Late flowering	Small size	230
19	Poa crymophila	1932	High diversity	Anemophily	Yes	Late flowering	Small size	230
19	Poa crymophila	1933	High diversity	Anemophily	Yes	Late flowering	Small size	230
19	Poa crymophila	1934	High diversity	Anemophily	Yes	Late flowering	Small size	230
19	Poa crymophila	1935	High diversity	Anemophily	Yes	Late flowering	Small size	230
19	Poa crymophila	1936	High diversity	Anemophily	Yes	Late flowering	Small size	230
19	Poa crymophila	1937	High diversity	Anemophily	Yes	Late flowering	Small size	230
19	Poa crymophila	1938	High diversity	Anemophily	Yes	Late flowering	Small size	237
19	Poa crymophila	1939	High diversity	Anemophily	Yes	Late flowering	Small size	237
19	Poa crymophila	1940	High diversity	Anemophily	Yes	Late flowering	Small size	244
19	Poa crymophila	1941	High diversity	Anemophily	Yes	Late flowering	Small size	244
19	Poa crymophila	1942	High diversity	Anemophily	Yes	Late flowering	Small size	244
19	Poa crymophila	1943	High diversity	Anemophily	Yes	Late flowering	Small size	244
19	Poa crymophila	1944	High diversity	Anemophily	Yes	Late flowering	Small size	244
19	Poa crymophila	1945	High diversity	Anemophily	Yes	Late flowering	Small size	244
19	Poa crymophila	1946	High diversity	Anemophily	Yes	Late flowering	Small size	244
19	Poa crymophila	1947	Low diversity	Anemophily	Yes	Late flowering	Small size	224
19	Poa crymophila	1948	Low diversity	Anemophily	Yes	Late flowering	Small size	224
19	Poa crymophila	1949	Low diversity	Anemophily	Yes	Late flowering	Small size	224
19	Poa crymophila	1950	Low diversity	Anemophily	Yes	Late flowering	Small size	224
19	Poa crymophila	1951	Low diversity	Anemophily	Yes	Late flowering	Small size	224
19	Poa crymophila	1952	Low diversity	Anemophily	Yes	Late flowering	Small size	224
19	Poa crymophila	1953	Low diversity	Anemophily	Yes	Late flowering	Small size	224
19	Poa crymophila	1954	Low diversity	Anemophily	Yes	Late flowering	Small size	224
19	Poa crymophila	1955	Low diversity	Anemophily	Yes	Late flowering	Small size	230
19	Poa crymophila	1956	Low diversity	Anemophily	Yes	Late flowering	Small size	230
19	Poa crymophila	1957	Low diversity	Anemophily	Yes	Late flowering	Small size	230
19	Poa crymophila	1958	Low diversity	Anemophily	Yes	Late flowering	Small size	230
19	Poa crymophila	1959	Low diversity	Anemophily	Yes	Late flowering	Small size	230
19	Poa crymophila	1960	Low diversity	Anemophily	Yes	Late flowering	Small size	237
19	Poa crymophila	1961	Low diversity	Anemophily	Yes	Late flowering	Small size	237
19	Poa crymophila	1962	Low diversity	Anemophily	Yes	Late flowering	Small size	237
19	Poa crymophila	1963	Low diversity	Anemophily	Yes	Late flowering	Small size	237
19	Poa crymophila	1964	Low diversity	Anemophily	Yes	Late flowering	Small size	237
19	Poa crymophila	1965	Low diversity	Anemophily	Yes	Late flowering	Small size	244
20	Roegneria varia	1966	Typical	Anemophily	Yes	Late flowering	Large size	242
20	Roegneria varia	1967	Typical	Anemophily	Yes	Late flowering	Large size	242
20	Roegneria varia	1968	Typical	Anemophily	Yes	Late flowering	Large size	242
20	Roegneria varia	1969	Typical	Anemophily	Yes	Late flowering	Large size	242
20	Roegneria varia	1970	Typical	Anemophily	Yes	Late flowering	Large size	242
20	Roegneria varia	1971	Typical	Anemophily	Yes	Late flowering	Large size	242
20	Roegneria varia	1972	Typical	Anemophily	Yes	Late flowering	Large size	242
20	Roegneria varia	1973	Typical	Anemophily	Yes	Late flowering	Large size	242
20	Roegneria varia	1974	Typical	Anemophily	Yes	Late flowering	Large size	242
20	Roegneria varia	1975	Typical	Anemophily	Yes	Late flowering	Large size	249
20	Roegneria varia	1976	Typical	Anemophily	Yes	Late flowering	Large size	249
20	Roegneria varia	1977	Typical	Anemophily	Yes	Late flowering	Large size	249
20	Roegneria varia	1978	Typical	Anemophily	Yes	Late flowering	Large size	249
20	Roegneria varia	1979	Typical	Anemophily	Yes	Late flowering	Large size	249
20	Roegneria varia	1980	Typical	Anemophily	Yes	Late flowering	Large size	249
20	Roegneria varia	1981	Typical	Anemophily	Yes	Late flowering	Large size	256
20	Roegneria varia	1982	Typical	Anemophily	Yes	Late flowering	Large size	256
20	Roegneria varia	1983	Typical	Anemophily	Yes	Late flowering	Large size	256
20	Roegneria varia	1984	Typical	Anemophily	Yes	Late flowering	Large size	256
20	Roegneria varia	1985	High productivity	Anemophily	Yes	Late flowering	Large size	242
20	Roegneria varia	1986	High productivity	Anemophily	Yes	Late flowering	Large size	242
20	Roegneria varia	1987	High productivity	Anemophily	Yes	Late flowering	Large size	242
20	Roegneria varia	1988	High productivity	Anemophily	Yes	Late flowering	Large size	249
20	Roegneria varia	1989	High productivity	Anemophily	Yes	Late flowering	Large size	249
20	Roegneria varia	1990	High productivity	Anemophily	Yes	Late flowering	Large size	249
20	Roegneria varia	1991	High productivity	Anemophily	Yes	Late flowering	Large size	249
20	Roegneria varia	1992	High productivity	Anemophily	Yes	Late flowering	Large size	249
20	Roegneria varia	1993	High productivity	Anemophily	Yes	Late flowering	Large size	249
20	Roegneria varia	1994	High productivity	Anemophily	Yes	Late flowering	Large size	249
20	Roegneria varia	1995	High productivity	Anemophily	Yes	Late flowering	Large size	249
20	Roegneria varia	1996	High productivity	Anemophily	Yes	Late flowering	Large size	249
20	Roegneria varia	1997	High productivity	Anemophily	Yes	Late flowering	Large size	249
20	Roegneria varia	1998	High productivity	Anemophily	Yes	Late flowering	Large size	256
20	Roegneria varia	1999	High productivity	Anemophily	Yes	Late flowering	Large size	256
[truncated: 668 more rows]
