# Supplementary material for: Alpine grassland community productivity and diversity differences influence significantly plant sexual reproduction strategies
Source: PNAS Nexus. 2024 Aug 9;3(8):pgae297. doi: 10.1093/pnasnexus/pgae297 (PMC11310588; doi:10.1093/pnasnexus/pgae297)
Supplement: pgae297_Supplementary_Data [file pgae297_supplementary_data.zip › PNASNEXUS-PNASNEXUS-2024-00082R-s05.xlsx]

## Sheet: Data
				Species biological attributes				Biomass (g)
Species NO.	Species name	Individual NO.	Community type	Pollination type	Clonality	Flowering type	Individual size level	Individual	Fruits	Leaves	Others
1	Allium cyaneum	1	Typical	Entomophily	Yes	Late flowering	Small size	0.1967	0.0604	0.0603	0.076
1	Allium cyaneum	2	Typical	Entomophily	Yes	Late flowering	Small size	0.2326	0.0682	0.093	0.0714
1	Allium cyaneum	3	Typical	Entomophily	Yes	Late flowering	Small size	0.2637	0.1007	0.0789	0.0841
1	Allium cyaneum	4	Typical	Entomophily	Yes	Late flowering	Small size	0.408	0.1152	0.1211	0.1717
1	Allium cyaneum	5	Typical	Entomophily	Yes	Late flowering	Small size	0.507	0.1262	0.154	0.2268
1	Allium cyaneum	6	Typical	Entomophily	Yes	Late flowering	Small size	0.4114	0.1095	0.1246	0.1773
1	Allium cyaneum	7	Typical	Entomophily	Yes	Late flowering	Small size	0.2346	0.0498	0.0703	0.1145
1	Allium cyaneum	8	Typical	Entomophily	Yes	Late flowering	Small size	0.271	0.0733	0.0891	0.1086
1	Allium cyaneum	9	Typical	Entomophily	Yes	Late flowering	Small size	0.5251	0.1132	0.1488	0.2631
1	Allium cyaneum	10	Typical	Entomophily	Yes	Late flowering	Small size	0.2448	0.0582	0.0687	0.1179
1	Allium cyaneum	11	Typical	Entomophily	Yes	Late flowering	Small size	0.2564	0.0614	0.084	0.111
1	Allium cyaneum	12	Typical	Entomophily	Yes	Late flowering	Small size	0.3948	0.1011	0.1288	0.1649
1	Allium cyaneum	13	Typical	Entomophily	Yes	Late flowering	Small size	0.3453	0.0955	0.1061	0.1437
1	Allium cyaneum	14	Typical	Entomophily	Yes	Late flowering	Small size	0.169	0.0519	0.0529	0.0642
1	Allium cyaneum	15	Typical	Entomophily	Yes	Late flowering	Small size	0.3249	0.0541	0.0992	0.1716
1	Allium cyaneum	16	Typical	Entomophily	Yes	Late flowering	Small size	0.2384	0.0603	0.0855	0.0926
1	Allium cyaneum	17	Typical	Entomophily	Yes	Late flowering	Small size	0.3366	0.0678	0.1088	0.16
1	Allium cyaneum	18	Typical	Entomophily	Yes	Late flowering	Small size	0.188	0.0361	0.055	0.0969
1	Allium cyaneum	19	Typical	Entomophily	Yes	Late flowering	Small size	0.3409	0.0796	0.12	0.1413
1	Allium cyaneum	20	High productivity	Entomophily	Yes	Late flowering	Small size	0.5883	0.0758	0.1871	0.3254
1	Allium cyaneum	21	High productivity	Entomophily	Yes	Late flowering	Small size	0.2842	0.0457	0.1031	0.1354
1	Allium cyaneum	22	High productivity	Entomophily	Yes	Late flowering	Small size	0.3996	0.1071	0.1438	0.1487
1	Allium cyaneum	23	High productivity	Entomophily	Yes	Late flowering	Small size	0.3508	0.0582	0.1179	0.1747
1	Allium cyaneum	24	High productivity	Entomophily	Yes	Late flowering	Small size	0.4751	0.1015	0.1683	0.2053
1	Allium cyaneum	25	High productivity	Entomophily	Yes	Late flowering	Small size	0.5528	0.1209	0.1762	0.2557
1	Allium cyaneum	26	High productivity	Entomophily	Yes	Late flowering	Small size	0.6394	0.1303	0.2153	0.2938
1	Allium cyaneum	27	High productivity	Entomophily	Yes	Late flowering	Small size	0.373	0.0787	0.1324	0.1619
1	Allium cyaneum	28	High productivity	Entomophily	Yes	Late flowering	Small size	0.2842	0.0616	0.0872	0.1354
1	Allium cyaneum	29	High productivity	Entomophily	Yes	Late flowering	Small size	0.2509	0.0581	0.0815	0.1113
1	Allium cyaneum	30	High productivity	Entomophily	Yes	Late flowering	Small size	0.5239	0.1243	0.1593	0.2403
1	Allium cyaneum	31	High productivity	Entomophily	Yes	Late flowering	Small size	0.4396	0.0876	0.1136	0.2384
1	Allium cyaneum	32	High productivity	Entomophily	Yes	Late flowering	Small size	0.4351	0.0954	0.1478	0.1919
1	Allium cyaneum	33	High productivity	Entomophily	Yes	Late flowering	Small size	0.3952	0.0858	0.1398	0.1696
1	Allium cyaneum	34	High productivity	Entomophily	Yes	Late flowering	Small size	0.2486	0.0365	0.0787	0.1334
1	Allium cyaneum	35	High productivity	Entomophily	Yes	Late flowering	Small size	0.2708	0.073	0.1036	0.0942
1	Allium cyaneum	36	High productivity	Entomophily	Yes	Late flowering	Small size	0.404	0.0961	0.1333	0.1746
1	Allium cyaneum	37	High productivity	Entomophily	Yes	Late flowering	Small size	0.3064	0.0558	0.0998	0.1508
1	Allium cyaneum	38	High productivity	Entomophily	Yes	Late flowering	Small size	0.444	0.0878	0.118	0.2382
1	Allium cyaneum	39	High productivity	Entomophily	Yes	Late flowering	Small size	0.2398	0.065	0.083	0.0918
1	Allium cyaneum	40	High productivity	Entomophily	Yes	Late flowering	Small size	0.3818	0.098	0.1428	0.141
1	Allium cyaneum	41	Low productivity	Entomophily	Yes	Late flowering	Small size	0.1729	0.0401	0.0721	0.0607
1	Allium cyaneum	42	Low productivity	Entomophily	Yes	Late flowering	Small size	0.1755	0.0495	0.0728	0.0532
1	Allium cyaneum	43	Low productivity	Entomophily	Yes	Late flowering	Small size	0.1313	0.0372	0.0558	0.0383
1	Allium cyaneum	44	Low productivity	Entomophily	Yes	Late flowering	Small size	0.3562	0.0819	0.0915	0.1828
1	Allium cyaneum	45	Low productivity	Entomophily	Yes	Late flowering	Small size	0.4355	0.0907	0.1126	0.2322
1	Allium cyaneum	46	Low productivity	Entomophily	Yes	Late flowering	Small size	0.1586	0.0357	0.062	0.0609
1	Allium cyaneum	47	Low productivity	Entomophily	Yes	Late flowering	Small size	0.1573	0.0377	0.0319	0.0877
1	Allium cyaneum	48	Low productivity	Entomophily	Yes	Late flowering	Small size	0.2977	0.0873	0.063	0.1474
1	Allium cyaneum	49	Low productivity	Entomophily	Yes	Late flowering	Small size	0.1586	0.0491	0.0483	0.0612
1	Allium cyaneum	50	Low productivity	Entomophily	Yes	Late flowering	Small size	0.5083	0.163	0.1082	0.2371
1	Allium cyaneum	51	Low productivity	Entomophily	Yes	Late flowering	Small size	0.364	0.1254	0.1396	0.099
1	Allium cyaneum	52	Low productivity	Entomophily	Yes	Late flowering	Small size	0.1976	0.0489	0.0589	0.0898
1	Allium cyaneum	53	Low productivity	Entomophily	Yes	Late flowering	Small size	0.1677	0.0322	0.0618	0.0737
1	Allium cyaneum	54	Low productivity	Entomophily	Yes	Late flowering	Small size	0.1495	0.0452	0.0585	0.0458
1	Allium cyaneum	55	Low productivity	Entomophily	Yes	Late flowering	Small size	0.4563	0.1467	0.136	0.1736
1	Allium cyaneum	56	Low productivity	Entomophily	Yes	Late flowering	Small size	0.1755	0.0795	0.0428	0.0532
1	Allium cyaneum	57	Low productivity	Entomophily	Yes	Late flowering	Small size	0.4472	0.1552	0.1216	0.1704
1	Allium cyaneum	58	Low productivity	Entomophily	Yes	Late flowering	Small size	0.2171	0.0933	0.045	0.0788
1	Allium cyaneum	59	Low productivity	Entomophily	Yes	Late flowering	Small size	0.1781	0.0558	0.07	0.0523
1	Allium cyaneum	60	Low productivity	Entomophily	Yes	Late flowering	Small size	0.2821	0.0597	0.1345	0.0879
1	Allium cyaneum	61	Low productivity	Entomophily	Yes	Late flowering	Small size	0.1846	0.0453	0.0915	0.0478
1	Allium cyaneum	62	Low productivity	Entomophily	Yes	Late flowering	Small size	0.4134	0.134	0.1133	0.1661
1	Allium cyaneum	63	High diversity	Entomophily	Yes	Late flowering	Small size	0.402	0.122	0.0919	0.1881
1	Allium cyaneum	64	High diversity	Entomophily	Yes	Late flowering	Small size	0.1908	0.0576	0.0469	0.0863
1	Allium cyaneum	65	High diversity	Entomophily	Yes	Late flowering	Small size	0.258	0.0624	0.0889	0.1067
1	Allium cyaneum	66	High diversity	Entomophily	Yes	Late flowering	Small size	0.4224	0.1171	0.1302	0.1751
1	Allium cyaneum	67	High diversity	Entomophily	Yes	Late flowering	Small size	0.3528	0.0613	0.1218	0.1697
1	Allium cyaneum	68	High diversity	Entomophily	Yes	Late flowering	Small size	0.2736	0.0621	0.0949	0.1166
1	Allium cyaneum	69	High diversity	Entomophily	Yes	Late flowering	Small size	0.4488	0.0725	0.1671	0.2092
1	Allium cyaneum	70	High diversity	Entomophily	Yes	Late flowering	Small size	0.3684	0.0613	0.136	0.1711
1	Allium cyaneum	71	High diversity	Entomophily	Yes	Late flowering	Small size	0.3276	0.0933	0.1064	0.1279
1	Allium cyaneum	72	High diversity	Entomophily	Yes	Late flowering	Small size	0.2604	0.0485	0.0957	0.1162
1	Allium cyaneum	73	High diversity	Entomophily	Yes	Late flowering	Small size	0.2616	0.0407	0.0766	0.1443
1	Allium cyaneum	74	High diversity	Entomophily	Yes	Late flowering	Small size	0.2556	0.0756	0.067	0.113
1	Allium cyaneum	75	High diversity	Entomophily	Yes	Late flowering	Small size	0.2112	0.054	0.0575	0.0997
1	Allium cyaneum	76	High diversity	Entomophily	Yes	Late flowering	Small size	0.1428	0.0405	0.0361	0.0662
1	Allium cyaneum	77	High diversity	Entomophily	Yes	Late flowering	Small size	0.3744	0.0928	0.1553	0.1263
1	Allium cyaneum	78	High diversity	Entomophily	Yes	Late flowering	Small size	0.144	0.0222	0.054	0.0678
1	Allium cyaneum	79	High diversity	Entomophily	Yes	Late flowering	Small size	0.2244	0.0612	0.0825	0.0807
1	Allium cyaneum	80	High diversity	Entomophily	Yes	Late flowering	Small size	0.396	0.1158	0.1191	0.1611
1	Allium cyaneum	81	High diversity	Entomophily	Yes	Late flowering	Small size	0.2508	0.0699	0.0671	0.1138
1	Allium cyaneum	82	High diversity	Entomophily	Yes	Late flowering	Small size	0.2004	0.0324	0.0897	0.0783
1	Allium cyaneum	83	High diversity	Entomophily	Yes	Late flowering	Small size	0.4284	0.1055	0.1366	0.1863
1	Allium cyaneum	84	High diversity	Entomophily	Yes	Late flowering	Small size	0.3024	0.1046	0.0948	0.103
1	Allium cyaneum	85	High diversity	Entomophily	Yes	Late flowering	Small size	0.3396	0.0811	0.0941	0.1644
1	Allium cyaneum	86	Low diversity	Entomophily	Yes	Late flowering	Small size	0.3234	0.0956	0.1006	0.1272
1	Allium cyaneum	87	Low diversity	Entomophily	Yes	Late flowering	Small size	0.3106	0.1059	0.0657	0.139
1	Allium cyaneum	88	Low diversity	Entomophily	Yes	Late flowering	Small size	0.1518	0.0485	0.0461	0.0572
1	Allium cyaneum	89	Low diversity	Entomophily	Yes	Late flowering	Small size	0.4509	0.1115	0.1467	0.1927
1	Allium cyaneum	90	Low diversity	Entomophily	Yes	Late flowering	Small size	0.1959	0.0419	0.051	0.103
1	Allium cyaneum	91	Low diversity	Entomophily	Yes	Late flowering	Small size	0.4903	0.1309	0.146	0.2134
1	Allium cyaneum	92	Low diversity	Entomophily	Yes	Late flowering	Small size	0.3883	0.0925	0.12	0.1758
1	Allium cyaneum	93	Low diversity	Entomophily	Yes	Late flowering	Small size	0.4821	0.096	0.1727	0.2134
1	Allium cyaneum	94	Low diversity	Entomophily	Yes	Late flowering	Small size	0.3048	0.0841	0.1027	0.118
1	Allium cyaneum	95	Low diversity	Entomophily	Yes	Late flowering	Small size	0.2724	0.0698	0.0779	0.1247
1	Allium cyaneum	96	Low diversity	Entomophily	Yes	Late flowering	Small size	0.3141	0.091	0.0893	0.1338
1	Allium cyaneum	97	Low diversity	Entomophily	Yes	Late flowering	Small size	0.2561	0.0541	0.0999	0.1021
1	Allium cyaneum	98	Low diversity	Entomophily	Yes	Late flowering	Small size	0.3048	0.063	0.0904	0.1514
1	Allium cyaneum	99	Low diversity	Entomophily	Yes	Late flowering	Small size	0.3396	0.0681	0.1359	0.1356
1	Allium cyaneum	100	Low diversity	Entomophily	Yes	Late flowering	Small size	0.3106	0.1068	0.0881	0.1157
1	Allium cyaneum	101	Low diversity	Entomophily	Yes	Late flowering	Small size	0.3164	0.0701	0.0964	0.1499
1	Allium cyaneum	102	Low diversity	Entomophily	Yes	Late flowering	Small size	0.2086	0.0437	0.067	0.0979
1	Allium cyaneum	103	Low diversity	Entomophily	Yes	Late flowering	Small size	0.35	0.0702	0.1502	0.1296
1	Allium cyaneum	104	Low diversity	Entomophily	Yes	Late flowering	Small size	0.2585	0.0682	0.0757	0.1146
1	Allium cyaneum	105	Low diversity	Entomophily	Yes	Late flowering	Small size	0.4033	0.1369	0.094	0.1724
1	Allium cyaneum	106	Low diversity	Entomophily	Yes	Late flowering	Small size	0.2955	0.0865	0.0897	0.1193
2	Anaphalis lactea	107	Typical	Entomophily	Yes	Late flowering	Small size	0.6986	0.2285	0.2509	0.2192
2	Anaphalis lactea	108	Typical	Entomophily	Yes	Late flowering	Small size	0.457	0.1735	0.1326	0.1509
2	Anaphalis lactea	109	Typical	Entomophily	Yes	Late flowering	Small size	0.5092	0.1192	0.205	0.185
2	Anaphalis lactea	110	Typical	Entomophily	Yes	Late flowering	Small size	0.4049	0.1624	0.0847	0.1578
2	Anaphalis lactea	111	Typical	Entomophily	Yes	Late flowering	Small size	0.1668	0.0549	0.0482	0.0637
2	Anaphalis lactea	112	Typical	Entomophily	Yes	Late flowering	Small size	1.0165	0.2455	0.3242	0.4468
2	Anaphalis lactea	113	Typical	Entomophily	Yes	Late flowering	Small size	0.8097	0.2331	0.2435	0.3331
2	Anaphalis lactea	114	Typical	Entomophily	Yes	Late flowering	Small size	0.3892	0.1403	0.1079	0.141
2	Anaphalis lactea	115	Typical	Entomophily	Yes	Late flowering	Small size	0.3597	0.1237	0.1143	0.1217
2	Anaphalis lactea	116	Typical	Entomophily	Yes	Late flowering	Small size	0.5595	0.2006	0.1638	0.1951
2	Anaphalis lactea	117	Typical	Entomophily	Yes	Late flowering	Small size	0.8324	0.2815	0.2585	0.2924
2	Anaphalis lactea	118	Typical	Entomophily	Yes	Late flowering	Small size	0.4119	0.0934	0.1517	0.1668
2	Anaphalis lactea	119	Typical	Entomophily	Yes	Late flowering	Small size	0.4205	0.1266	0.1726	0.1213
2	Anaphalis lactea	120	Typical	Entomophily	Yes	Late flowering	Small size	0.5213	0.1133	0.1876	0.2204
2	Anaphalis lactea	121	Typical	Entomophily	Yes	Late flowering	Small size	0.4153	0.1155	0.1827	0.1171
2	Anaphalis lactea	122	Typical	Entomophily	Yes	Late flowering	Small size	0.3788	0.1161	0.1482	0.1145
2	Anaphalis lactea	123	Typical	Entomophily	Yes	Late flowering	Small size	0.775	0.2159	0.2397	0.3194
2	Anaphalis lactea	124	Typical	Entomophily	Yes	Late flowering	Small size	0.4413	0.1066	0.1596	0.1751
2	Anaphalis lactea	125	High productivity	Entomophily	Yes	Late flowering	Small size	0.6996	0.2	0.2443	0.2553
2	Anaphalis lactea	126	High productivity	Entomophily	Yes	Late flowering	Small size	0.7586	0.2292	0.3099	0.2195
2	Anaphalis lactea	127	High productivity	Entomophily	Yes	Late flowering	Small size	0.7438	0.1401	0.2455	0.3582
2	Anaphalis lactea	128	High productivity	Entomophily	Yes	Late flowering	Small size	0.7696	0.1491	0.2622	0.3583
2	Anaphalis lactea	129	High productivity	Entomophily	Yes	Late flowering	Small size	0.9758	0.2102	0.35	0.4156
2	Anaphalis lactea	130	High productivity	Entomophily	Yes	Late flowering	Small size	0.6481	0.0983	0.2394	0.3104
2	Anaphalis lactea	131	High productivity	Entomophily	Yes	Late flowering	Small size	0.9482	0.2724	0.2362	0.4396
2	Anaphalis lactea	132	High productivity	Entomophily	Yes	Late flowering	Small size	0.4676	0.1371	0.1254	0.2051
2	Anaphalis lactea	133	High productivity	Entomophily	Yes	Late flowering	Small size	0.7143	0.1453	0.2565	0.3125
2	Anaphalis lactea	134	High productivity	Entomophily	Yes	Late flowering	Small size	0.7438	0.1321	0.2395	0.3722
2	Anaphalis lactea	135	High productivity	Entomophily	Yes	Late flowering	Small size	0.7917	0.1394	0.3257	0.3266
2	Anaphalis lactea	136	High productivity	Entomophily	Yes	Late flowering	Small size	0.545	0.1639	0.2238	0.1573
2	Anaphalis lactea	137	High productivity	Entomophily	Yes	Late flowering	Small size	0.6186	0.1639	0.2012	0.2535
2	Anaphalis lactea	138	High productivity	Entomophily	Yes	Late flowering	Small size	0.8561	0.2679	0.2573	0.3309
2	Anaphalis lactea	139	High productivity	Entomophily	Yes	Late flowering	Small size	0.3995	0.1343	0.0864	0.1788
2	Anaphalis lactea	140	High productivity	Entomophily	Yes	Late flowering	Small size	0.475	0.1249	0.1683	0.1818
2	Anaphalis lactea	141	High productivity	Entomophily	Yes	Late flowering	Small size	0.7677	0.2226	0.2077	0.3374
2	Anaphalis lactea	142	High productivity	Entomophily	Yes	Late flowering	Small size	0.9298	0.2117	0.4281	0.29
2	Anaphalis lactea	143	High productivity	Entomophily	Yes	Late flowering	Small size	0.3719	0.0973	0.1208	0.1538
2	Anaphalis lactea	144	High productivity	Entomophily	Yes	Late flowering	Small size	0.8322	0.2222	0.2997	0.3103
2	Anaphalis lactea	145	Low productivity	Entomophily	Yes	Late flowering	Small size	0.2974	0.0871	0.0923	0.118
2	Anaphalis lactea	146	Low productivity	Entomophily	Yes	Late flowering	Small size	0.3798	0.1276	0.0983	0.1539
2	Anaphalis lactea	147	Low productivity	Entomophily	Yes	Late flowering	Small size	0.4541	0.1321	0.1614	0.1606
2	Anaphalis lactea	148	Low productivity	Entomophily	Yes	Late flowering	Small size	0.3032	0.1025	0.1129	0.0878
2	Anaphalis lactea	149	Low productivity	Entomophily	Yes	Late flowering	Small size	0.432	0.1584	0.1218	0.1518
2	Anaphalis lactea	150	Low productivity	Entomophily	Yes	Late flowering	Small size	0.5552	0.1753	0.1647	0.2152
2	Anaphalis lactea	151	Low productivity	Entomophily	Yes	Late flowering	Small size	0.2915	0.0752	0.0925	0.1238
2	Anaphalis lactea	152	Low productivity	Entomophily	Yes	Late flowering	Small size	0.4565	0.1317	0.1447	0.1801
2	Anaphalis lactea	153	Low productivity	Entomophily	Yes	Late flowering	Small size	0.4576	0.1227	0.1721	0.1628
2	Anaphalis lactea	154	Low productivity	Entomophily	Yes	Late flowering	Small size	0.64	0.193	0.1887	0.2583
2	Anaphalis lactea	155	Low productivity	Entomophily	Yes	Late flowering	Small size	0.6097	0.1587	0.1764	0.2746
2	Anaphalis lactea	156	Low productivity	Entomophily	Yes	Late flowering	Small size	0.367	0.1281	0.1668	0.0721
2	Anaphalis lactea	157	Low productivity	Entomophily	Yes	Late flowering	Small size	0.5075	0.1298	0.1733	0.2044
2	Anaphalis lactea	158	Low productivity	Entomophily	Yes	Late flowering	Small size	0.3322	0.114	0.0881	0.1301
2	Anaphalis lactea	159	Low productivity	Entomophily	Yes	Late flowering	Small size	0.6817	0.213	0.1782	0.2905
2	Anaphalis lactea	160	Low productivity	Entomophily	Yes	Late flowering	Small size	0.5424	0.1386	0.2631	0.1407
2	Anaphalis lactea	161	Low productivity	Entomophily	Yes	Late flowering	Small size	0.2369	0.076	0.0817	0.0792
2	Anaphalis lactea	162	Low productivity	Entomophily	Yes	Late flowering	Small size	0.6086	0.1797	0.2173	0.2116
2	Anaphalis lactea	163	Low productivity	Entomophily	Yes	Late flowering	Small size	0.3635	0.117	0.1238	0.1227
2	Anaphalis lactea	164	Low productivity	Entomophily	Yes	Late flowering	Small size	0.252	0.0858	0.0969	0.0693
2	Anaphalis lactea	165	High diversity	Entomophily	Yes	Late flowering	Small size	0.3696	0.1403	0.1065	0.1228
2	Anaphalis lactea	166	High diversity	Entomophily	Yes	Late flowering	Small size	0.3603	0.115	0.1348	0.1105
2	Anaphalis lactea	167	High diversity	Entomophily	Yes	Late flowering	Small size	0.5644	0.1049	0.272	0.1875
2	Anaphalis lactea	168	High diversity	Entomophily	Yes	Late flowering	Small size	0.7624	0.2478	0.2277	0.2869
2	Anaphalis lactea	169	High diversity	Entomophily	Yes	Late flowering	Small size	0.6603	0.2386	0.1668	0.2549
2	Anaphalis lactea	170	High diversity	Entomophily	Yes	Late flowering	Small size	0.365	0.1263	0.0921	0.1466
2	Anaphalis lactea	171	High diversity	Entomophily	Yes	Late flowering	Small size	0.3618	0.1007	0.1441	0.117
2	Anaphalis lactea	172	High diversity	Entomophily	Yes	Late flowering	Small size	0.275	0.0851	0.0617	0.1282
2	Anaphalis lactea	173	High diversity	Entomophily	Yes	Late flowering	Small size	0.5628	0.2229	0.1656	0.1743
2	Anaphalis lactea	174	High diversity	Entomophily	Yes	Late flowering	Small size	0.3433	0.1299	0.0764	0.137
2	Anaphalis lactea	175	High diversity	Entomophily	Yes	Late flowering	Small size	0.45	0.0969	0.1985	0.1546
2	Anaphalis lactea	176	High diversity	Entomophily	Yes	Late flowering	Small size	0.3572	0.1004	0.1483	0.1085
2	Anaphalis lactea	177	High diversity	Entomophily	Yes	Late flowering	Small size	0.3696	0.1475	0.1113	0.1108
2	Anaphalis lactea	178	High diversity	Entomophily	Yes	Late flowering	Small size	0.4407	0.1193	0.1676	0.1538
2	Anaphalis lactea	179	High diversity	Entomophily	Yes	Late flowering	Small size	0.6124	0.1797	0.2425	0.1902
2	Anaphalis lactea	180	High diversity	Entomophily	Yes	Late flowering	Small size	0.6974	0.1919	0.2018	0.3037
2	Anaphalis lactea	181	High diversity	Entomophily	Yes	Late flowering	Small size	0.6912	0.1549	0.2263	0.31
2	Anaphalis lactea	182	High diversity	Entomophily	Yes	Late flowering	Small size	0.5258	0.1356	0.2038	0.1864
2	Anaphalis lactea	183	High diversity	Entomophily	Yes	Late flowering	Small size	0.5489	0.1403	0.1608	0.2478
2	Anaphalis lactea	184	High diversity	Entomophily	Yes	Late flowering	Small size	0.7747	0.1944	0.249	0.3313
2	Anaphalis lactea	185	Low diversity	Entomophily	Yes	Late flowering	Small size	0.5079	0.1165	0.1693	0.2221
2	Anaphalis lactea	186	Low diversity	Entomophily	Yes	Late flowering	Small size	0.6966	0.182	0.201	0.3136
2	Anaphalis lactea	187	Low diversity	Entomophily	Yes	Late flowering	Small size	0.557	0.187	0.1761	0.1939
2	Anaphalis lactea	188	Low diversity	Entomophily	Yes	Late flowering	Small size	0.5893	0.1584	0.213	0.2179
2	Anaphalis lactea	189	Low diversity	Entomophily	Yes	Late flowering	Small size	0.3619	0.1123	0.1269	0.1227
2	Anaphalis lactea	190	Low diversity	Entomophily	Yes	Late flowering	Small size	0.2223	0.0684	0.0683	0.0856
2	Anaphalis lactea	191	Low diversity	Entomophily	Yes	Late flowering	Small size	0.504	0.1675	0.1267	0.2098
2	Anaphalis lactea	192	Low diversity	Entomophily	Yes	Late flowering	Small size	0.3438	0.0963	0.12	0.1275
2	Anaphalis lactea	193	Low diversity	Entomophily	Yes	Late flowering	Small size	0.4666	0.1168	0.1311	0.2187
2	Anaphalis lactea	194	Low diversity	Entomophily	Yes	Late flowering	Small size	0.4717	0.1741	0.1538	0.1438
2	Anaphalis lactea	195	Low diversity	Entomophily	Yes	Late flowering	Small size	0.5855	0.2008	0.2009	0.1838
2	Anaphalis lactea	196	Low diversity	Entomophily	Yes	Late flowering	Small size	0.6759	0.2127	0.2213	0.2419
2	Anaphalis lactea	197	Low diversity	Entomophily	Yes	Late flowering	Small size	0.4239	0.1147	0.1562	0.153
2	Anaphalis lactea	198	Low diversity	Entomophily	Yes	Late flowering	Small size	0.358	0.1142	0.141	0.1028
2	Anaphalis lactea	199	Low diversity	Entomophily	Yes	Late flowering	Small size	0.6411	0.1877	0.1986	0.2548
2	Anaphalis lactea	200	Low diversity	Entomophily	Yes	Late flowering	Small size	0.5946	0.1444	0.2467	0.2035
2	Anaphalis lactea	201	Low diversity	Entomophily	Yes	Late flowering	Small size	0.4407	0.1514	0.0912	0.1981
3	Aster flaccidus	202	Typical	Entomophily	Yes	Late flowering	Small size	0.4116	0.0965	0.1686	0.1465
3	Aster flaccidus	203	Typical	Entomophily	Yes	Late flowering	Small size	0.7124	0.1759	0.3358	0.2007
3	Aster flaccidus	204	Typical	Entomophily	Yes	Late flowering	Small size	0.423	0.1075	0.1808	0.1347
3	Aster flaccidus	205	Typical	Entomophily	Yes	Late flowering	Small size	0.6798	0.2282	0.1632	0.2884
3	Aster flaccidus	206	Typical	Entomophily	Yes	Late flowering	Small size	0.388	0.0724	0.1626	0.153
3	Aster flaccidus	207	Typical	Entomophily	Yes	Late flowering	Small size	0.4296	0.1084	0.1833	0.1379
3	Aster flaccidus	208	Typical	Entomophily	Yes	Late flowering	Small size	0.3505	0.0697	0.1453	0.1355
3	Aster flaccidus	209	Typical	Entomophily	Yes	Late flowering	Small size	0.582	0.1375	0.2299	0.2146
3	Aster flaccidus	210	Typical	Entomophily	Yes	Late flowering	Small size	0.2641	0.0708	0.1045	0.0888
3	Aster flaccidus	211	Typical	Entomophily	Yes	Late flowering	Small size	0.3912	0.0667	0.1809	0.1436
3	Aster flaccidus	212	Typical	Entomophily	Yes	Late flowering	Small size	0.7939	0.1749	0.3147	0.3043
3	Aster flaccidus	213	Typical	Entomophily	Yes	Late flowering	Small size	0.5339	0.0996	0.2365	0.1978
3	Aster flaccidus	214	Typical	Entomophily	Yes	Late flowering	Small size	0.2918	0.0789	0.106	0.1069
3	Aster flaccidus	215	Typical	Entomophily	Yes	Late flowering	Small size	0.3529	0.064	0.1904	0.0985
3	Aster flaccidus	216	Typical	Entomophily	Yes	Late flowering	Small size	0.3929	0.1242	0.1671	0.1016
3	Aster flaccidus	217	Typical	Entomophily	Yes	Late flowering	Small size	0.4287	0.1439	0.1212	0.1636
3	Aster flaccidus	218	Typical	Entomophily	Yes	Late flowering	Small size	0.4588	0.1338	0.1431	0.1819
3	Aster flaccidus	219	High productivity	Entomophily	Yes	Late flowering	Small size	0.6054	0.0899	0.2654	0.2501
3	Aster flaccidus	220	High productivity	Entomophily	Yes	Late flowering	Small size	0.3506	0.0651	0.14	0.1455
3	Aster flaccidus	221	High productivity	Entomophily	Yes	Late flowering	Small size	0.3611	0.0816	0.1151	0.1644
3	Aster flaccidus	222	High productivity	Entomophily	Yes	Late flowering	Small size	0.6872	0.1327	0.2645	0.29
3	Aster flaccidus	223	High productivity	Entomophily	Yes	Late flowering	Small size	0.3814	0.0844	0.1391	0.1579
3	Aster flaccidus	224	High productivity	Entomophily	Yes	Late flowering	Small size	0.3271	0.0894	0.0882	0.1495
3	Aster flaccidus	225	High productivity	Entomophily	Yes	Late flowering	Small size	0.3663	0.0843	0.1175	0.1645
3	Aster flaccidus	226	High productivity	Entomophily	Yes	Late flowering	Small size	0.7595	0.1354	0.3456	0.2785
3	Aster flaccidus	227	High productivity	Entomophily	Yes	Late flowering	Small size	0.5104	0.1201	0.1891	0.2012
3	Aster flaccidus	228	High productivity	Entomophily	Yes	Late flowering	Small size	0.4561	0.0815	0.2235	0.1511
3	Aster flaccidus	229	High productivity	Entomophily	Yes	Late flowering	Small size	0.3819	0.084	0.1402	0.1577
3	Aster flaccidus	230	High productivity	Entomophily	Yes	Late flowering	Small size	0.3876	0.0819	0.1841	0.1216
3	Aster flaccidus	231	High productivity	Entomophily	Yes	Late flowering	Small size	0.6313	0.0957	0.2553	0.2803
3	Aster flaccidus	232	High productivity	Entomophily	Yes	Late flowering	Small size	0.3695	0.0598	0.1694	0.1403
3	Aster flaccidus	233	High productivity	Entomophily	Yes	Late flowering	Small size	0.5622	0.1178	0.2179	0.2265
3	Aster flaccidus	234	High productivity	Entomophily	Yes	Late flowering	Small size	0.8739	0.1402	0.3719	0.3618
3	Aster flaccidus	235	High productivity	Entomophily	Yes	Late flowering	Small size	0.9911	0.134	0.4956	0.3615
3	Aster flaccidus	236	High productivity	Entomophily	Yes	Late flowering	Small size	1.0788	0.2225	0.3675	0.4888
3	Aster flaccidus	237	High productivity	Entomophily	Yes	Late flowering	Small size	0.6119	0.13	0.1862	0.2957
3	Aster flaccidus	238	High productivity	Entomophily	Yes	Late flowering	Small size	0.8067	0.1754	0.2933	0.338
3	Aster flaccidus	239	Low productivity	Entomophily	Yes	Late flowering	Small size	0.1989	0.0548	0.0784	0.0657
3	Aster flaccidus	240	Low productivity	Entomophily	Yes	Late flowering	Small size	0.3132	0.0632	0.1139	0.1361
3	Aster flaccidus	241	Low productivity	Entomophily	Yes	Late flowering	Small size	0.5096	0.1122	0.2347	0.1627
3	Aster flaccidus	242	Low productivity	Entomophily	Yes	Late flowering	Small size	0.2445	0.0511	0.0946	0.0988
3	Aster flaccidus	243	Low productivity	Entomophily	Yes	Late flowering	Small size	0.6394	0.1292	0.2937	0.2165
3	Aster flaccidus	244	Low productivity	Entomophily	Yes	Late flowering	Small size	0.2335	0.0623	0.0856	0.0856
3	Aster flaccidus	245	Low productivity	Entomophily	Yes	Late flowering	Small size	0.3249	0.0873	0.1234	0.1142
3	Aster flaccidus	246	Low productivity	Entomophily	Yes	Late flowering	Small size	0.2251	0.0583	0.0813	0.0855
3	Aster flaccidus	247	Low productivity	Entomophily	Yes	Late flowering	Small size	0.5245	0.1302	0.1987	0.1956
3	Aster flaccidus	248	Low productivity	Entomophily	Yes	Late flowering	Small size	0.4628	0.0911	0.2047	0.167
3	Aster flaccidus	249	Low productivity	Entomophily	Yes	Late flowering	Small size	0.1938	0.0405	0.0883	0.065
3	Aster flaccidus	250	Low productivity	Entomophily	Yes	Late flowering	Small size	0.2692	0.0575	0.1293	0.0824
3	Aster flaccidus	251	Low productivity	Entomophily	Yes	Late flowering	Small size	0.2622	0.0824	0.0802	0.0996
3	Aster flaccidus	252	Low productivity	Entomophily	Yes	Late flowering	Small size	0.4786	0.0919	0.1681	0.2186
3	Aster flaccidus	253	Low productivity	Entomophily	Yes	Late flowering	Small size	0.3398	0.0799	0.1559	0.104
3	Aster flaccidus	254	Low productivity	Entomophily	Yes	Late flowering	Small size	0.273	0.0755	0.0786	0.1189
3	Aster flaccidus	255	Low productivity	Entomophily	Yes	Late flowering	Small size	0.1818	0.0367	0.0828	0.0623
3	Aster flaccidus	256	Low productivity	Entomophily	Yes	Late flowering	Small size	0.5034	0.1571	0.164	0.1823
3	Aster flaccidus	257	Low productivity	Entomophily	Yes	Late flowering	Small size	0.3225	0.0963	0.1131	0.1131
3	Aster flaccidus	258	Low productivity	Entomophily	Yes	Late flowering	Small size	0.3355	0.0884	0.1389	0.1082
3	Aster flaccidus	259	High diversity	Entomophily	Yes	Late flowering	Small size	0.2446	0.0474	0.1152	0.082
3	Aster flaccidus	260	High diversity	Entomophily	Yes	Late flowering	Small size	0.3133	0.0719	0.0922	0.1492
3	Aster flaccidus	261	High diversity	Entomophily	Yes	Late flowering	Small size	0.4577	0.1245	0.1422	0.191
3	Aster flaccidus	262	High diversity	Entomophily	Yes	Late flowering	Small size	0.6064	0.1291	0.1838	0.2935
3	Aster flaccidus	263	High diversity	Entomophily	Yes	Late flowering	Small size	0.3388	0.0825	0.1173	0.139
3	Aster flaccidus	264	High diversity	Entomophily	Yes	Late flowering	Small size	0.634	0.1604	0.247	0.2266
3	Aster flaccidus	265	High diversity	Entomophily	Yes	Late flowering	Small size	0.6266	0.1952	0.2089	0.2225
3	Aster flaccidus	266	High diversity	Entomophily	Yes	Late flowering	Small size	0.2889	0.084	0.1123	0.0926
3	Aster flaccidus	267	High diversity	Entomophily	Yes	Late flowering	Small size	0.3908	0.1003	0.1595	0.131
3	Aster flaccidus	268	High diversity	Entomophily	Yes	Late flowering	Small size	0.5937	0.1025	0.3201	0.1711
3	Aster flaccidus	269	High diversity	Entomophily	Yes	Late flowering	Small size	0.2846	0.0633	0.132	0.0893
3	Aster flaccidus	270	High diversity	Entomophily	Yes	Late flowering	Small size	0.3759	0.1183	0.0998	0.1578
3	Aster flaccidus	271	High diversity	Entomophily	Yes	Late flowering	Small size	0.3271	0.0588	0.1246	0.1437
3	Aster flaccidus	272	High diversity	Entomophily	Yes	Late flowering	Small size	0.2655	0.0666	0.0726	0.1263
3	Aster flaccidus	273	High diversity	Entomophily	Yes	Late flowering	Small size	0.5278	0.1162	0.2153	0.1963
3	Aster flaccidus	274	High diversity	Entomophily	Yes	Late flowering	Small size	0.3388	0.0833	0.1208	0.1347
3	Aster flaccidus	275	High diversity	Entomophily	Yes	Late flowering	Small size	0.6213	0.1837	0.2178	0.2198
3	Aster flaccidus	276	High diversity	Entomophily	Yes	Late flowering	Small size	0.3335	0.1041	0.116	0.1134
3	Aster flaccidus	277	High diversity	Entomophily	Yes	Late flowering	Small size	0.4917	0.1093	0.1764	0.206
3	Aster flaccidus	278	High diversity	Entomophily	Yes	Late flowering	Small size	0.4737	0.1045	0.1805	0.1887
3	Aster flaccidus	279	Low diversity	Entomophily	Yes	Late flowering	Small size	0.7557	0.1212	0.3103	0.3242
3	Aster flaccidus	280	Low diversity	Entomophily	Yes	Late flowering	Small size	0.462	0.1208	0.1585	0.1827
3	Aster flaccidus	281	Low diversity	Entomophily	Yes	Late flowering	Small size	0.7988	0.1907	0.3055	0.3026
3	Aster flaccidus	282	Low diversity	Entomophily	Yes	Late flowering	Small size	0.4483	0.0875	0.175	0.1858
3	Aster flaccidus	283	Low diversity	Entomophily	Yes	Late flowering	Small size	0.5129	0.0839	0.2337	0.1953
3	Aster flaccidus	284	Low diversity	Entomophily	Yes	Late flowering	Small size	0.5736	0.1454	0.1603	0.2679
3	Aster flaccidus	285	Low diversity	Entomophily	Yes	Late flowering	Small size	0.7224	0.1762	0.2845	0.2617
3	Aster flaccidus	286	Low diversity	Entomophily	Yes	Late flowering	Small size	0.4757	0.0946	0.2221	0.159
3	Aster flaccidus	287	Low diversity	Entomophily	Yes	Late flowering	Small size	0.7968	0.1981	0.2542	0.3445
3	Aster flaccidus	288	Low diversity	Entomophily	Yes	Late flowering	Small size	0.2937	0.0669	0.1116	0.1152
3	Aster flaccidus	289	Low diversity	Entomophily	Yes	Late flowering	Small size	0.3974	0.0861	0.1359	0.1754
3	Aster flaccidus	290	Low diversity	Entomophily	Yes	Late flowering	Small size	0.2565	0.0572	0.1148	0.0845
3	Aster flaccidus	291	Low diversity	Entomophily	Yes	Late flowering	Small size	0.327	0.107	0.0848	0.1352
3	Aster flaccidus	292	Low diversity	Entomophily	Yes	Late flowering	Small size	0.2193	0.0602	0.1029	0.0562
3	Aster flaccidus	293	Low diversity	Entomophily	Yes	Late flowering	Small size	0.3583	0.0994	0.1558	0.1031
3	Aster flaccidus	294	Low diversity	Entomophily	Yes	Late flowering	Small size	0.5541	0.1458	0.2218	0.1865
3	Aster flaccidus	295	Low diversity	Entomophily	Yes	Late flowering	Small size	0.9104	0.2358	0.3157	0.3589
3	Aster flaccidus	296	Low diversity	Entomophily	Yes	Late flowering	Small size	0.6774	0.1576	0.2177	0.3021
3	Aster flaccidus	297	Low diversity	Entomophily	Yes	Late flowering	Small size	0.6089	0.1192	0.3011	0.1886
3	Aster flaccidus	298	Low diversity	Entomophily	Yes	Late flowering	Small size	0.2858	0.0688	0.1112	0.1058
4	Leontopodium haplophylloides	299	Typical	Entomophily	Yes	Late flowering	Small size	0.407	0.1051	0.1264	0.1755
4	Leontopodium haplophylloides	300	Typical	Entomophily	Yes	Late flowering	Small size	0.3089	0.1059	0.1048	0.0982
4	Leontopodium haplophylloides	301	Typical	Entomophily	Yes	Late flowering	Small size	0.2971	0.0771	0.086	0.134
4	Leontopodium haplophylloides	302	Typical	Entomophily	Yes	Late flowering	Small size	0.2374	0.0739	0.0563	0.1072
4	Leontopodium haplophylloides	303	Typical	Entomophily	Yes	Late flowering	Small size	0.2428	0.0795	0.0712	0.0921
4	Leontopodium haplophylloides	304	Typical	Entomophily	Yes	Late flowering	Small size	0.407	0.0914	0.1723	0.1433
4	Leontopodium haplophylloides	305	Typical	Entomophily	Yes	Late flowering	Small size	0.4448	0.1338	0.1342	0.1768
4	Leontopodium haplophylloides	306	Typical	Entomophily	Yes	Late flowering	Small size	0.3556	0.111	0.135	0.1096
4	Leontopodium haplophylloides	307	Typical	Entomophily	Yes	Late flowering	Small size	0.5954	0.1311	0.2433	0.221
4	Leontopodium haplophylloides	308	Typical	Entomophily	Yes	Late flowering	Small size	0.3987	0.1069	0.15	0.1418
4	Leontopodium haplophylloides	309	Typical	Entomophily	Yes	Late flowering	Small size	0.8937	0.21	0.3252	0.3585
4	Leontopodium haplophylloides	310	Typical	Entomophily	Yes	Late flowering	Small size	0.5369	0.1393	0.2541	0.1435
4	Leontopodium haplophylloides	311	Typical	Entomophily	Yes	Late flowering	Small size	0.9327	0.2582	0.3126	0.3619
4	Leontopodium haplophylloides	312	Typical	Entomophily	Yes	Late flowering	Small size	0.5151	0.1123	0.1536	0.2492
4	Leontopodium haplophylloides	313	Typical	Entomophily	Yes	Late flowering	Small size	0.6297	0.1386	0.2307	0.2604
4	Leontopodium haplophylloides	314	Typical	Entomophily	Yes	Late flowering	Small size	0.5416	0.1535	0.155	0.2331
4	Leontopodium haplophylloides	315	Typical	Entomophily	Yes	Late flowering	Small size	0.6704	0.1778	0.2031	0.2895
4	Leontopodium haplophylloides	316	Typical	Entomophily	Yes	Late flowering	Small size	0.3999	0.1185	0.1175	0.1639
4	Leontopodium haplophylloides	317	High productivity	Entomophily	Yes	Late flowering	Small size	0.5455	0.1356	0.1819	0.228
4	Leontopodium haplophylloides	318	High productivity	Entomophily	Yes	Late flowering	Small size	0.4268	0.1088	0.1257	0.1923
4	Leontopodium haplophylloides	319	High productivity	Entomophily	Yes	Late flowering	Small size	0.3365	0.0805	0.1074	0.1486
4	Leontopodium haplophylloides	320	High productivity	Entomophily	Yes	Late flowering	Small size	0.3626	0.1172	0.1074	0.138
4	Leontopodium haplophylloides	321	High productivity	Entomophily	Yes	Late flowering	Small size	0.5387	0.1425	0.1972	0.199
4	Leontopodium haplophylloides	322	High productivity	Entomophily	Yes	Late flowering	Small size	0.303	0.0739	0.0907	0.1384
4	Leontopodium haplophylloides	323	High productivity	Entomophily	Yes	Late flowering	Small size	0.2149	0.0473	0.0802	0.0874
4	Leontopodium haplophylloides	324	High productivity	Entomophily	Yes	Late flowering	Small size	0.3328	0.0959	0.081	0.1559
4	Leontopodium haplophylloides	325	High productivity	Entomophily	Yes	Late flowering	Small size	0.2373	0.0308	0.1094	0.0971
4	Leontopodium haplophylloides	326	High productivity	Entomophily	Yes	Late flowering	Small size	0.303	0.0629	0.1278	0.1123
4	Leontopodium haplophylloides	327	High productivity	Entomophily	Yes	Late flowering	Small size	0.4037	0.1042	0.1423	0.1572
4	Leontopodium haplophylloides	328	High productivity	Entomophily	Yes	Late flowering	Small size	0.4537	0.1193	0.1164	0.218
4	Leontopodium haplophylloides	329	High productivity	Entomophily	Yes	Late flowering	Small size	0.5663	0.2009	0.1646	0.2008
4	Leontopodium haplophylloides	330	High productivity	Entomophily	Yes	Late flowering	Small size	0.6738	0.1868	0.1676	0.3194
4	Leontopodium haplophylloides	331	High productivity	Entomophily	Yes	Late flowering	Small size	0.5798	0.1056	0.2017	0.2725
4	Leontopodium haplophylloides	332	High productivity	Entomophily	Yes	Late flowering	Small size	0.5477	0.1535	0.1702	0.224
4	Leontopodium haplophylloides	333	High productivity	Entomophily	Yes	Late flowering	Small size	0.7484	0.1529	0.2967	0.2988
4	Leontopodium haplophylloides	334	High productivity	Entomophily	Yes	Late flowering	Small size	0.8006	0.161	0.3298	0.3098
4	Leontopodium haplophylloides	335	High productivity	Entomophily	Yes	Late flowering	Small size	0.541	0.1525	0.1206	0.2679
4	Leontopodium haplophylloides	336	High productivity	Entomophily	Yes	Late flowering	Small size	0.544	0.1528	0.1554	0.2358
4	Leontopodium haplophylloides	337	Low productivity	Entomophily	Yes	Late flowering	Small size	0.3666	0.1235	0.1225	0.1206
4	Leontopodium haplophylloides	338	Low productivity	Entomophily	Yes	Late flowering	Small size	0.4368	0.1535	0.1496	0.1337
4	Leontopodium haplophylloides	339	Low productivity	Entomophily	Yes	Late flowering	Small size	0.301	0.0841	0.0936	0.1233
4	Leontopodium haplophylloides	340	Low productivity	Entomophily	Yes	Late flowering	Small size	0.2972	0.116	0.0667	0.1145
4	Leontopodium haplophylloides	341	Low productivity	Entomophily	Yes	Late flowering	Small size	0.4224	0.1346	0.1151	0.1727
4	Leontopodium haplophylloides	342	Low productivity	Entomophily	Yes	Late flowering	Small size	0.1746	0.0508	0.0623	0.0615
4	Leontopodium haplophylloides	343	Low productivity	Entomophily	Yes	Late flowering	Small size	0.2727	0.1013	0.0706	0.1008
4	Leontopodium haplophylloides	344	Low productivity	Entomophily	Yes	Late flowering	Small size	0.5153	0.1695	0.1554	0.1904
4	Leontopodium haplophylloides	345	Low productivity	Entomophily	Yes	Late flowering	Small size	0.2302	0.0706	0.0754	0.0842
4	Leontopodium haplophylloides	346	Low productivity	Entomophily	Yes	Late flowering	Small size	0.5503	0.2106	0.1279	0.2118
4	Leontopodium haplophylloides	347	Low productivity	Entomophily	Yes	Late flowering	Small size	0.241	0.0762	0.0748	0.09
4	Leontopodium haplophylloides	348	Low productivity	Entomophily	Yes	Late flowering	Small size	0.3227	0.0765	0.1228	0.1234
4	Leontopodium haplophylloides	349	Low productivity	Entomophily	Yes	Late flowering	Small size	0.2554	0.0703	0.0977	0.0874
4	Leontopodium haplophylloides	350	Low productivity	Entomophily	Yes	Late flowering	Small size	0.4797	0.135	0.1625	0.1822
4	Leontopodium haplophylloides	351	Low productivity	Entomophily	Yes	Late flowering	Small size	0.3914	0.1572	0.0841	0.1501
4	Leontopodium haplophylloides	352	Low productivity	Entomophily	Yes	Late flowering	Small size	0.2289	0.0847	0.0555	0.0887
4	Leontopodium haplophylloides	353	Low productivity	Entomophily	Yes	Late flowering	Small size	0.2057	0.0738	0.052	0.0799
4	Leontopodium haplophylloides	354	Low productivity	Entomophily	Yes	Late flowering	Small size	0.2966	0.0535	0.1382	0.1049
4	Leontopodium haplophylloides	355	Low productivity	Entomophily	Yes	Late flowering	Small size	0.1717	0.0517	0.0597	0.0603
4	Leontopodium haplophylloides	356	Low productivity	Entomophily	Yes	Late flowering	Small size	0.1292	0.0478	0.0338	0.0476
4	Leontopodium haplophylloides	357	High diversity	Entomophily	Yes	Late flowering	Small size	0.5213	0.1283	0.1581	0.2349
4	Leontopodium haplophylloides	358	High diversity	Entomophily	Yes	Late flowering	Small size	0.6182	0.1511	0.1859	0.2812
4	Leontopodium haplophylloides	359	High diversity	Entomophily	Yes	Late flowering	Small size	0.3736	0.0944	0.1284	0.1508
4	Leontopodium haplophylloides	360	High diversity	Entomophily	Yes	Late flowering	Small size	0.5163	0.1235	0.1929	0.1999
4	Leontopodium haplophylloides	361	High diversity	Entomophily	Yes	Late flowering	Small size	0.5305	0.2081	0.1427	0.1797
4	Leontopodium haplophylloides	362	High diversity	Entomophily	Yes	Late flowering	Small size	0.2626	0.0727	0.0816	0.1083
4	Leontopodium haplophylloides	363	High diversity	Entomophily	Yes	Late flowering	Small size	0.2889	0.0667	0.1009	0.1213
4	Leontopodium haplophylloides	364	High diversity	Entomophily	Yes	Late flowering	Small size	0.2233	0.0738	0.0616	0.0879
4	Leontopodium haplophylloides	365	High diversity	Entomophily	Yes	Late flowering	Small size	0.3511	0.1066	0.0983	0.1462
4	Leontopodium haplophylloides	366	High diversity	Entomophily	Yes	Late flowering	Small size	0.1458	0.036	0.0461	0.0637
4	Leontopodium haplophylloides	367	High diversity	Entomophily	Yes	Late flowering	Small size	0.3973	0.1261	0.1245	0.1467
4	Leontopodium haplophylloides	368	High diversity	Entomophily	Yes	Late flowering	Small size	0.3496	0.1108	0.1134	0.1254
4	Leontopodium haplophylloides	369	High diversity	Entomophily	Yes	Late flowering	Small size	0.6575	0.1413	0.2743	0.2419
4	Leontopodium haplophylloides	370	High diversity	Entomophily	Yes	Late flowering	Small size	0.7033	0.1769	0.1985	0.3279
4	Leontopodium haplophylloides	371	High diversity	Entomophily	Yes	Late flowering	Small size	0.2729	0.0491	0.1118	0.112
4	Leontopodium haplophylloides	372	High diversity	Entomophily	Yes	Late flowering	Small size	0.2072	0.0707	0.0459	0.0906
4	Leontopodium haplophylloides	373	High diversity	Entomophily	Yes	Late flowering	Small size	0.2862	0.1046	0.0861	0.0955
4	Leontopodium haplophylloides	374	High diversity	Entomophily	Yes	Late flowering	Small size	0.3038	0.0637	0.1169	0.1232
4	Leontopodium haplophylloides	375	High diversity	Entomophily	Yes	Late flowering	Small size	0.2385	0.0391	0.0897	0.1097
4	Leontopodium haplophylloides	376	High diversity	Entomophily	Yes	Late flowering	Small size	0.3427	0.1142	0.09	0.1385
4	Leontopodium haplophylloides	377	Low diversity	Entomophily	Yes	Late flowering	Small size	0.5439	0.1404	0.2141	0.1894
4	Leontopodium haplophylloides	378	Low diversity	Entomophily	Yes	Late flowering	Small size	0.5158	0.1492	0.177	0.1896
4	Leontopodium haplophylloides	379	Low diversity	Entomophily	Yes	Late flowering	Small size	0.5738	0.1681	0.1978	0.2079
4	Leontopodium haplophylloides	380	Low diversity	Entomophily	Yes	Late flowering	Small size	0.7654	0.2171	0.2587	0.2896
4	Leontopodium haplophylloides	381	Low diversity	Entomophily	Yes	Late flowering	Small size	0.3376	0.0738	0.1404	0.1234
4	Leontopodium haplophylloides	382	Low diversity	Entomophily	Yes	Late flowering	Small size	0.7706	0.2448	0.2472	0.2786
4	Leontopodium haplophylloides	383	Low diversity	Entomophily	Yes	Late flowering	Small size	0.7077	0.1726	0.2967	0.2384
4	Leontopodium haplophylloides	384	Low diversity	Entomophily	Yes	Late flowering	Small size	0.6219	0.1489	0.2194	0.2536
4	Leontopodium haplophylloides	385	Low diversity	Entomophily	Yes	Late flowering	Small size	0.5123	0.1598	0.1659	0.1866
4	Leontopodium haplophylloides	386	Low diversity	Entomophily	Yes	Late flowering	Small size	0.5508	0.1522	0.1369	0.2617
4	Leontopodium haplophylloides	387	Low diversity	Entomophily	Yes	Late flowering	Small size	0.5369	0.1122	0.2603	0.1644
4	Leontopodium haplophylloides	388	Low diversity	Entomophily	Yes	Late flowering	Small size	0.4392	0.1732	0.1058	0.1602
4	Leontopodium haplophylloides	389	Low diversity	Entomophily	Yes	Late flowering	Small size	0.4485	0.1259	0.1715	0.1511
4	Leontopodium haplophylloides	390	Low diversity	Entomophily	Yes	Late flowering	Small size	0.5415	0.1878	0.1024	0.2513
4	Leontopodium haplophylloides	391	Low diversity	Entomophily	Yes	Late flowering	Small size	0.2719	0.0728	0.0939	0.1052
4	Leontopodium haplophylloides	392	Low diversity	Entomophily	Yes	Late flowering	Small size	0.3928	0.1153	0.1214	0.1561
4	Leontopodium haplophylloides	393	Low diversity	Entomophily	Yes	Late flowering	Small size	0.4044	0.1478	0.1372	0.1194
4	Leontopodium haplophylloides	394	Low diversity	Entomophily	Yes	Late flowering	Small size	0.6066	0.2071	0.1788	0.2207
4	Leontopodium haplophylloides	395	Low diversity	Entomophily	Yes	Late flowering	Small size	0.4741	0.1658	0.1288	0.1795
5	Ligularia sagitta	396	Typical	Entomophily	Yes	Late flowering	Large size	5.9062	1.5867	2.263	2.0565
5	Ligularia sagitta	397	Typical	Entomophily	Yes	Late flowering	Large size	5.0672	0.8917	2.2059	1.9696
5	Ligularia sagitta	398	Typical	Entomophily	Yes	Late flowering	Large size	7.9196	2.1708	1.9137	3.8351
5	Ligularia sagitta	399	Typical	Entomophily	Yes	Late flowering	Large size	4.8658	1.3612	1.6279	1.8767
5	Ligularia sagitta	400	Typical	Entomophily	Yes	Late flowering	Large size	5.3357	0.7963	2.2357	2.3037
5	Ligularia sagitta	401	Typical	Entomophily	Yes	Late flowering	Large size	11.3089	2.5002	3.3611	5.4476
5	Ligularia sagitta	402	Typical	Entomophily	Yes	Late flowering	Large size	7.1142	1.1155	2.5683	3.4304
5	Ligularia sagitta	403	Typical	Entomophily	Yes	Late flowering	Large size	5.9062	1.2724	2.5837	2.0501
5	Ligularia sagitta	404	Typical	Entomophily	Yes	Late flowering	Large size	9.5639	2.3518	3.3425	3.8696
5	Ligularia sagitta	405	Typical	Entomophily	Yes	Late flowering	Large size	4.1947	1.0078	1.7758	1.4111
5	Ligularia sagitta	406	Typical	Entomophily	Yes	Late flowering	Large size	3.7249	0.8739	0.9834	1.8676
5	Ligularia sagitta	407	Typical	Entomophily	Yes	Late flowering	Large size	3.2215	0.5378	1.0512	1.6325
5	Ligularia sagitta	408	Typical	Entomophily	Yes	Late flowering	Large size	4.1276	0.9824	1.739	1.4062
5	Ligularia sagitta	409	Typical	Entomophily	Yes	Late flowering	Large size	3.7585	0.9073	1.0983	1.7529
5	Ligularia sagitta	410	Typical	Entomophily	Yes	Late flowering	Large size	7.6847	1.881	3.202	2.6017
5	Ligularia sagitta	411	Typical	Entomophily	Yes	Late flowering	Large size	5.2685	1.3431	1.9781	1.9473
5	Ligularia sagitta	412	Typical	Entomophily	Yes	Late flowering	Large size	8.0874	1.6056	1.8377	4.6441
5	Ligularia sagitta	413	Typical	Entomophily	Yes	Late flowering	Large size	7.0135	1.432	3.3955	2.186
5	Ligularia sagitta	414	Typical	Entomophily	Yes	Late flowering	Large size	6.7115	1.0371	2.5339	3.1405
5	Ligularia sagitta	415	High productivity	Entomophily	Yes	Late flowering	Large size	9.8317	0.8598	4.9149	4.057
5	Ligularia sagitta	416	High productivity	Entomophily	Yes	Late flowering	Large size	7.3503	1.2544	2.5722	3.5237
5	Ligularia sagitta	417	High productivity	Entomophily	Yes	Late flowering	Large size	8.989	1.6637	3.806	3.5193
5	Ligularia sagitta	418	High productivity	Entomophily	Yes	Late flowering	Large size	8.474	1.5324	3.5768	3.3648
5	Ligularia sagitta	419	High productivity	Entomophily	Yes	Late flowering	Large size	12.0321	1.7673	4.2961	5.9687
5	Ligularia sagitta	420	High productivity	Entomophily	Yes	Late flowering	Large size	10.6744	1.894	3.6633	5.1171
5	Ligularia sagitta	421	High productivity	Entomophily	Yes	Late flowering	Large size	12.5472	1.502	6.0631	4.9821
5	Ligularia sagitta	422	High productivity	Entomophily	Yes	Late flowering	Large size	7.8519	1.2799	2.8471	3.7249
5	Ligularia sagitta	423	High productivity	Entomophily	Yes	Late flowering	Large size	11.8462	2.1925	4.1462	5.5075
5	Ligularia sagitta	424	High productivity	Entomophily	Yes	Late flowering	Large size	5.5537	1.2118	1.9822	2.3597
5	Ligularia sagitta	425	High productivity	Entomophily	Yes	Late flowering	Large size	10.6698	1.7211	4.5459	4.4028
5	Ligularia sagitta	426	High productivity	Entomophily	Yes	Late flowering	Large size	12.5849	1.8805	5.0494	5.655
5	Ligularia sagitta	427	High productivity	Entomophily	Yes	Late flowering	Large size	6.4566	1.1238	2.0365	3.2963
5	Ligularia sagitta	428	High productivity	Entomophily	Yes	Late flowering	Large size	9.1924	1.7404	4.303	3.149
5	Ligularia sagitta	429	High productivity	Entomophily	Yes	Late flowering	Large size	7.1132	0.9784	2.4559	3.6789
5	Ligularia sagitta	430	High productivity	Entomophily	Yes	Late flowering	Large size	9.6028	1.1985	4.4631	3.9412
5	Ligularia sagitta	431	High productivity	Entomophily	Yes	Late flowering	Large size	6.1556	0.9407	2.1887	3.0262
5	Ligularia sagitta	432	High productivity	Entomophily	Yes	Late flowering	Large size	6.5934	1.2542	2.4571	2.8821
5	Ligularia sagitta	433	High productivity	Entomophily	Yes	Late flowering	Large size	11.9557	2.1102	5.8562	3.9893
5	Ligularia sagitta	434	High productivity	Entomophily	Yes	Late flowering	Large size	6.7849	1.1002	2.7265	2.9582
5	Ligularia sagitta	435	High productivity	Entomophily	Yes	Late flowering	Large size	11.7642	1.7884	3.9753	6.0005
5	Ligularia sagitta	436	Low productivity	Entomophily	Yes	Late flowering	Large size	4.4517	1.0574	1.6593	1.735
5	Ligularia sagitta	437	Low productivity	Entomophily	Yes	Late flowering	Large size	4.9922	1.1227	2.3124	1.5571
5	Ligularia sagitta	438	Low productivity	Entomophily	Yes	Late flowering	Large size	3.3281	0.6055	1.7141	1.0085
5	Ligularia sagitta	439	Low productivity	Entomophily	Yes	Late flowering	Large size	2.8303	0.658	0.9282	1.2441
5	Ligularia sagitta	440	Low productivity	Entomophily	Yes	Late flowering	Large size	5.5753	1.2751	1.6274	2.6728
5	Ligularia sagitta	441	Low productivity	Entomophily	Yes	Late flowering	Large size	4.3664	0.9324	1.8542	1.5798
5	Ligularia sagitta	442	Low productivity	Entomophily	Yes	Late flowering	Large size	6.4714	1.3573	1.9599	3.1542
5	Ligularia sagitta	443	Low productivity	Entomophily	Yes	Late flowering	Large size	5.5611	1.5599	2.5766	1.4246
5	Ligularia sagitta	444	Low productivity	Entomophily	Yes	Late flowering	Large size	3.7548	1.1205	1.2121	1.4222
5	Ligularia sagitta	445	Low productivity	Entomophily	Yes	Late flowering	Large size	5.1344	1.1613	1.7366	2.2365
5	Ligularia sagitta	446	Low productivity	Entomophily	Yes	Late flowering	Large size	4.2668	1.1645	1.299	1.8033
5	Ligularia sagitta	447	Low productivity	Entomophily	Yes	Late flowering	Large size	4.4233	1.2966	1.4293	1.6974
5	Ligularia sagitta	448	Low productivity	Entomophily	Yes	Late flowering	Large size	6.0874	1.9382	2.1651	1.9841
5	Ligularia sagitta	449	Low productivity	Entomophily	Yes	Late flowering	Large size	5.1344	1.1353	1.6142	2.3849
5	Ligularia sagitta	450	Low productivity	Entomophily	Yes	Late flowering	Large size	6.3292	2.282	1.6058	2.4414
5	Ligularia sagitta	451	Low productivity	Entomophily	Yes	Late flowering	Large size	3.4703	0.9018	1.261	1.3075
5	Ligularia sagitta	452	Low productivity	Entomophily	Yes	Late flowering	Large size	5.8171	1.0437	1.9265	2.8469
5	Ligularia sagitta	453	Low productivity	Entomophily	Yes	Late flowering	Large size	4.85	1.5781	1.2657	2.0062
5	Ligularia sagitta	454	Low productivity	Entomophily	Yes	Late flowering	Large size	4.1531	1.0921	1.0724	1.9886
5	Ligularia sagitta	455	High diversity	Entomophily	Yes	Late flowering	Large size	7.6223	2.0514	1.5352	4.0357
5	Ligularia sagitta	456	High diversity	Entomophily	Yes	Late flowering	Large size	5.4971	1.4365	2.1244	1.9362
5	Ligularia sagitta	457	High diversity	Entomophily	Yes	Late flowering	Large size	4.4609	1.0613	1.2284	2.1712
5	Ligularia sagitta	458	High diversity	Entomophily	Yes	Late flowering	Large size	5.7606	1.6248	1.9	2.2358
5	Ligularia sagitta	459	High diversity	Entomophily	Yes	Late flowering	Large size	4.7946	1.3471	1.3351	2.1124
5	Ligularia sagitta	460	High diversity	Entomophily	Yes	Late flowering	Large size	6.4806	1.0592	2.1899	3.2315
5	Ligularia sagitta	461	High diversity	Entomophily	Yes	Late flowering	Large size	6.0065	1.0669	2.4668	2.4728
5	Ligularia sagitta	462	High diversity	Entomophily	Yes	Late flowering	Large size	8.676	1.2796	3.5132	3.8832
5	Ligularia sagitta	463	High diversity	Entomophily	Yes	Late flowering	Large size	4.0218	1.0153	1.2651	1.7414
5	Ligularia sagitta	464	High diversity	Entomophily	Yes	Late flowering	Large size	3.6882	0.7108	1.4218	1.5556
5	Ligularia sagitta	465	High diversity	Entomophily	Yes	Late flowering	Large size	8.1315	1.6281	3.7669	2.7365
5	Ligularia sagitta	466	High diversity	Entomophily	Yes	Late flowering	Large size	4.601	0.9423	1.4717	2.187
5	Ligularia sagitta	467	High diversity	Entomophily	Yes	Late flowering	Large size	3.8373	0.5237	1.1149	2.1987
5	Ligularia sagitta	468	High diversity	Entomophily	Yes	Late flowering	Large size	5.7932	1.0804	1.6048	3.108
5	Ligularia sagitta	469	High diversity	Entomophily	Yes	Late flowering	Large size	4.3775	1.0686	1.2721	2.0368
5	Ligularia sagitta	470	High diversity	Entomophily	Yes	Late flowering	Large size	5.0481	1.0601	1.3987	2.5893
5	Ligularia sagitta	471	High diversity	Entomophily	Yes	Late flowering	Large size	6.4638	1.6661	1.6641	3.1336
5	Ligularia sagitta	472	High diversity	Entomophily	Yes	Late flowering	Large size	5.0667	0.8488	2.3447	1.8732
5	Ligularia sagitta	473	High diversity	Entomophily	Yes	Late flowering	Large size	7.6188	2.0908	1.879	3.649
5	Ligularia sagitta	474	High diversity	Entomophily	Yes	Late flowering	Large size	6.3707	1.2267	1.6019	3.5421
5	Ligularia sagitta	475	Low diversity	Entomophily	Yes	Late flowering	Large size	6.6499	1.8698	2.3353	2.4448
5	Ligularia sagitta	476	Low diversity	Entomophily	Yes	Late flowering	Large size	6.1829	1.3681	1.9511	2.8637
5	Ligularia sagitta	477	Low diversity	Entomophily	Yes	Late flowering	Large size	7.1392	1.6273	1.5616	3.9503
5	Ligularia sagitta	478	Low diversity	Entomophily	Yes	Late flowering	Large size	8.8518	2.2754	2.7478	3.8286
5	Ligularia sagitta	479	Low diversity	Entomophily	Yes	Late flowering	Large size	8.3625	2.407	2.7304	3.2251
5	Ligularia sagitta	480	Low diversity	Entomophily	Yes	Late flowering	Large size	5.5157	1.1242	1.6629	2.7286
5	Ligularia sagitta	481	Low diversity	Entomophily	Yes	Late flowering	Large size	5.182	0.8363	2.2205	2.1252
5	Ligularia sagitta	482	Low diversity	Entomophily	Yes	Late flowering	Large size	7.8509	1.2409	2.5422	4.0678
5	Ligularia sagitta	483	Low diversity	Entomophily	Yes	Late flowering	Large size	8.0733	0.9268	3.9165	3.23
5	Ligularia sagitta	484	Low diversity	Entomophily	Yes	Late flowering	Large size	11.9432	2.8118	3.4599	5.6715
5	Ligularia sagitta	485	Low diversity	Entomophily	Yes	Late flowering	Large size	8.2735	1.7413	3.3265	3.2057
5	Ligularia sagitta	486	Low diversity	Entomophily	Yes	Late flowering	Large size	10.9202	2.3166	4.0182	4.5854
5	Ligularia sagitta	487	Low diversity	Entomophily	Yes	Late flowering	Large size	7.3616	1.923	1.9494	3.4892
5	Ligularia sagitta	488	Low diversity	Entomophily	Yes	Late flowering	Large size	4.7817	1.2968	1.77	1.7149
5	Ligularia sagitta	489	Low diversity	Entomophily	Yes	Late flowering	Large size	8.9407	2.0453	2.9477	3.9477
5	Ligularia sagitta	490	Low diversity	Entomophily	Yes	Late flowering	Large size	5.4934	1.2842	1.9421	2.2671
5	Ligularia sagitta	491	Low diversity	Entomophily	Yes	Late flowering	Large size	7.4951	1.8812	3.5405	2.0734
5	Ligularia sagitta	492	Low diversity	Entomophily	Yes	Late flowering	Large size	5.0486	1.5539	1.8115	1.6832
5	Ligularia sagitta	493	Low diversity	Entomophily	Yes	Late flowering	Large size	4.1813	1.1514	1.6084	1.4215
5	Ligularia sagitta	494	Low diversity	Entomophily	Yes	Late flowering	Large size	6.2719	1.4818	1.7044	3.0857
6	Taraxacum maurocarpum	495	Typical	Entomophily	No	Early flowering	Small size	0.3744	0.0704	0.1919	0.1121
6	Taraxacum maurocarpum	496	Typical	Entomophily	No	Early flowering	Small size	0.267	0.0542	0.1472	0.0656
6	Taraxacum maurocarpum	497	Typical	Entomophily	No	Early flowering	Small size	0.3892	0.1085	0.1633	0.1174
6	Taraxacum maurocarpum	498	Typical	Entomophily	No	Early flowering	Small size	0.4394	0.0994	0.1951	0.1449
6	Taraxacum maurocarpum	499	Typical	Entomophily	No	Early flowering	Small size	0.3301	0.0767	0.1777	0.0757
6	Taraxacum maurocarpum	500	Typical	Entomophily	No	Early flowering	Small size	0.2788	0.061	0.1499	0.0679
6	Taraxacum maurocarpum	501	Typical	Entomophily	No	Early flowering	Small size	0.2454	0.039	0.155	0.0514
6	Taraxacum maurocarpum	502	Typical	Entomophily	No	Early flowering	Small size	0.3074	0.0699	0.1593	0.0782
6	Taraxacum maurocarpum	503	Typical	Entomophily	No	Early flowering	Small size	0.1951	0.0333	0.1154	0.0464
6	Taraxacum maurocarpum	504	Typical	Entomophily	No	Early flowering	Small size	0.3488	0.0864	0.1294	0.133
6	Taraxacum maurocarpum	505	Typical	Entomophily	No	Early flowering	Small size	0.2473	0.0347	0.1355	0.0771
6	Taraxacum maurocarpum	506	Typical	Entomophily	No	Early flowering	Small size	0.3212	0.059	0.1683	0.0939
6	Taraxacum maurocarpum	507	Typical	Entomophily	No	Early flowering	Small size	0.2493	0.0389	0.1408	0.0696
6	Taraxacum maurocarpum	508	Typical	Entomophily	No	Early flowering	Small size	0.2976	0.0472	0.1695	0.0809
6	Taraxacum maurocarpum	509	Typical	Entomophily	No	Early flowering	Small size	0.1835	0.0402	0.0951	0.0482
6	Taraxacum maurocarpum	510	Typical	Entomophily	No	Early flowering	Small size	0.2049	0.0438	0.1073	0.0538
6	Taraxacum maurocarpum	511	Typical	Entomophily	No	Early flowering	Small size	0.4409	0.1061	0.2009	0.1339
6	Taraxacum maurocarpum	512	Typical	Entomophily	No	Early flowering	Small size	0.4242	0.0714	0.1616	0.1912
6	Taraxacum maurocarpum	513	Typical	Entomophily	No	Early flowering	Small size	0.4385	0.0888	0.1573	0.1924
6	Taraxacum maurocarpum	514	Typical	Entomophily	No	Early flowering	Small size	0.3693	0.078	0.1461	0.1452
6	Taraxacum maurocarpum	515	High productivity	Entomophily	No	Early flowering	Small size	0.1969	0.0471	0.0986	0.0512
6	Taraxacum maurocarpum	516	High productivity	Entomophily	No	Early flowering	Small size	0.274	0.0772	0.0968	0.1
6	Taraxacum maurocarpum	517	High productivity	Entomophily	No	Early flowering	Small size	0.2253	0.0537	0.1164	0.0552
6	Taraxacum maurocarpum	518	High productivity	Entomophily	No	Early flowering	Small size	0.2578	0.0743	0.0904	0.0931
6	Taraxacum maurocarpum	519	High productivity	Entomophily	No	Early flowering	Small size	0.3227	0.0798	0.1211	0.1218
6	Taraxacum maurocarpum	520	High productivity	Entomophily	No	Early flowering	Small size	0.3065	0.0597	0.1491	0.0977
6	Taraxacum maurocarpum	521	High productivity	Entomophily	No	Early flowering	Small size	0.274	0.0756	0.1225	0.0759
6	Taraxacum maurocarpum	522	High productivity	Entomophily	No	Early flowering	Small size	0.2638	0.0584	0.1078	0.0976
6	Taraxacum maurocarpum	523	High productivity	Entomophily	No	Early flowering	Small size	0.3105	0.0733	0.1522	0.085
6	Taraxacum maurocarpum	524	High productivity	Entomophily	No	Early flowering	Small size	0.1705	0.047	0.0762	0.0473
6	Taraxacum maurocarpum	525	High productivity	Entomophily	No	Early flowering	Small size	0.341	0.0988	0.0548	0.1874
6	Taraxacum maurocarpum	526	High productivity	Entomophily	No	Early flowering	Small size	0.3024	0.0655	0.1287	0.1082
6	Taraxacum maurocarpum	527	High productivity	Entomophily	No	Early flowering	Small size	0.3795	0.0796	0.1684	0.1315
6	Taraxacum maurocarpum	528	High productivity	Entomophily	No	Early flowering	Small size	0.3714	0.1182	0.1156	0.1376
6	Taraxacum maurocarpum	529	High productivity	Entomophily	No	Early flowering	Small size	0.1664	0.0349	0.0815	0.05
6	Taraxacum maurocarpum	530	High productivity	Entomophily	No	Early flowering	Small size	0.2699	0.0772	0.1225	0.0702
6	Taraxacum maurocarpum	531	High productivity	Entomophily	No	Early flowering	Small size	0.2821	0.0685	0.1407	0.0729
6	Taraxacum maurocarpum	532	High productivity	Entomophily	No	Early flowering	Small size	0.3308	0.0739	0.1283	0.1286
6	Taraxacum maurocarpum	533	High productivity	Entomophily	No	Early flowering	Small size	0.272	0.0692	0.109	0.0938
6	Taraxacum maurocarpum	534	High productivity	Entomophily	No	Early flowering	Small size	0.2172	0.0378	0.1261	0.0533
6	Taraxacum maurocarpum	535	Low productivity	Entomophily	No	Early flowering	Small size	0.3334	0.0851	0.1395	0.1088
6	Taraxacum maurocarpum	536	Low productivity	Entomophily	No	Early flowering	Small size	0.2223	0.0398	0.1125	0.07
6	Taraxacum maurocarpum	537	Low productivity	Entomophily	No	Early flowering	Small size	0.1743	0.0312	0.103	0.0401
6	Taraxacum maurocarpum	538	Low productivity	Entomophily	No	Early flowering	Small size	0.1894	0.0304	0.1014	0.0576
6	Taraxacum maurocarpum	539	Low productivity	Entomophily	No	Early flowering	Small size	0.3334	0.0638	0.1954	0.0742
6	Taraxacum maurocarpum	540	Low productivity	Entomophily	No	Early flowering	Small size	0.2349	0.0391	0.1462	0.0496
6	Taraxacum maurocarpum	541	Low productivity	Entomophily	No	Early flowering	Small size	0.2122	0.0324	0.1394	0.0404
6	Taraxacum maurocarpum	542	Low productivity	Entomophily	No	Early flowering	Small size	0.336	0.0577	0.1521	0.1262
6	Taraxacum maurocarpum	543	Low productivity	Entomophily	No	Early flowering	Small size	0.4648	0.0915	0.2249	0.1484
6	Taraxacum maurocarpum	544	Low productivity	Entomophily	No	Early flowering	Small size	0.1869	0.0399	0.0865	0.0605
6	Taraxacum maurocarpum	545	Low productivity	Entomophily	No	Early flowering	Small size	0.4648	0.1084	0.1299	0.2265
6	Taraxacum maurocarpum	546	Low productivity	Entomophily	No	Early flowering	Small size	0.1844	0.0376	0.0957	0.0511
6	Taraxacum maurocarpum	547	Low productivity	Entomophily	No	Early flowering	Small size	0.24	0.0449	0.124	0.0711
6	Taraxacum maurocarpum	548	Low productivity	Entomophily	No	Early flowering	Small size	0.3714	0.0903	0.1382	0.1429
6	Taraxacum maurocarpum	549	Low productivity	Entomophily	No	Early flowering	Small size	0.4244	0.0812	0.1922	0.151
6	Taraxacum maurocarpum	550	Low productivity	Entomophily	No	Early flowering	Small size	0.3915	0.0607	0.2075	0.1233
6	Taraxacum maurocarpum	551	Low productivity	Entomophily	No	Early flowering	Small size	0.2299	0.041	0.1279	0.061
6	Taraxacum maurocarpum	552	Low productivity	Entomophily	No	Early flowering	Small size	0.3537	0.0704	0.163	0.1203
6	Taraxacum maurocarpum	553	Low productivity	Entomophily	No	Early flowering	Small size	0.2977	0.0619	0.1654	0.0704
6	Taraxacum maurocarpum	554	Low productivity	Entomophily	No	Early flowering	Small size	0.2989	0.0582	0.1481	0.0926
6	Taraxacum maurocarpum	555	Low productivity	Entomophily	No	Early flowering	Small size	0.3618	0.0622	0.168	0.1316
6	Taraxacum maurocarpum	556	High diversity	Entomophily	No	Early flowering	Small size	0.2916	0.0583	0.1345	0.0988
6	Taraxacum maurocarpum	557	High diversity	Entomophily	No	Early flowering	Small size	0.2413	0.0516	0.1257	0.064
6	Taraxacum maurocarpum	558	High diversity	Entomophily	No	Early flowering	Small size	0.1752	0.0349	0.1146	0.0257
6	Taraxacum maurocarpum	559	High diversity	Entomophily	No	Early flowering	Small size	0.3251	0.0787	0.1374	0.109
6	Taraxacum maurocarpum	560	High diversity	Entomophily	No	Early flowering	Small size	0.232	0.0587	0.104	0.0693
6	Taraxacum maurocarpum	561	High diversity	Entomophily	No	Early flowering	Small size	0.2357	0.042	0.1302	0.0635
6	Taraxacum maurocarpum	562	High diversity	Entomophily	No	Early flowering	Small size	0.2087	0.0476	0.1038	0.0573
6	Taraxacum maurocarpum	563	High diversity	Entomophily	No	Early flowering	Small size	0.1668	0.04	0.0988	0.028
6	Taraxacum maurocarpum	564	High diversity	Entomophily	No	Early flowering	Small size	0.273	0.0513	0.15	0.0717
6	Taraxacum maurocarpum	565	High diversity	Entomophily	No	Early flowering	Small size	0.3699	0.0485	0.1974	0.124
6	Taraxacum maurocarpum	566	High diversity	Entomophily	No	Early flowering	Small size	0.3037	0.0756	0.1384	0.0897
6	Taraxacum maurocarpum	567	High diversity	Entomophily	No	Early flowering	Small size	0.1761	0.029	0.109	0.0381
6	Taraxacum maurocarpum	568	High diversity	Entomophily	No	Early flowering	Small size	0.2329	0.0354	0.1257	0.0718
6	Taraxacum maurocarpum	569	High diversity	Entomophily	No	Early flowering	Small size	0.3112	0.0837	0.1183	0.1092
6	Taraxacum maurocarpum	570	High diversity	Entomophily	No	Early flowering	Small size	0.1658	0.0382	0.1083	0.0193
6	Taraxacum maurocarpum	571	High diversity	Entomophily	No	Early flowering	Small size	0.368	0.0968	0.104	0.1672
6	Taraxacum maurocarpum	572	High diversity	Entomophily	No	Early flowering	Small size	0.2115	0.0393	0.1216	0.0506
6	Taraxacum maurocarpum	573	High diversity	Entomophily	No	Early flowering	Small size	0.299	0.0643	0.1243	0.1104
6	Taraxacum maurocarpum	574	High diversity	Entomophily	No	Early flowering	Small size	0.3158	0.0496	0.1605	0.1057
6	Taraxacum maurocarpum	575	High diversity	Entomophily	No	Early flowering	Small size	0.355	0.0788	0.1304	0.1458
6	Taraxacum maurocarpum	576	Low diversity	Entomophily	No	Early flowering	Small size	0.3409	0.0723	0.157	0.1116
6	Taraxacum maurocarpum	577	Low diversity	Entomophily	No	Early flowering	Small size	0.248	0.055	0.1243	0.0687
6	Taraxacum maurocarpum	578	Low diversity	Entomophily	No	Early flowering	Small size	0.2509	0.0444	0.1397	0.0668
6	Taraxacum maurocarpum	579	Low diversity	Entomophily	No	Early flowering	Small size	0.3601	0.076	0.151	0.1331
6	Taraxacum maurocarpum	580	Low diversity	Entomophily	No	Early flowering	Small size	0.2739	0.0586	0.1132	0.1021
6	Taraxacum maurocarpum	581	Low diversity	Entomophily	No	Early flowering	Small size	0.3304	0.0843	0.1516	0.0945
6	Taraxacum maurocarpum	582	Low diversity	Entomophily	No	Early flowering	Small size	0.2614	0.0646	0.1083	0.0885
6	Taraxacum maurocarpum	583	Low diversity	Entomophily	No	Early flowering	Small size	0.2403	0.0315	0.1582	0.0506
6	Taraxacum maurocarpum	584	Low diversity	Entomophily	No	Early flowering	Small size	0.2911	0.0757	0.1146	0.1008
6	Taraxacum maurocarpum	585	Low diversity	Entomophily	No	Early flowering	Small size	0.2624	0.0383	0.1351	0.089
6	Taraxacum maurocarpum	586	Low diversity	Entomophily	No	Early flowering	Small size	0.2557	0.0736	0.1024	0.0797
6	Taraxacum maurocarpum	587	Low diversity	Entomophily	No	Early flowering	Small size	0.3553	0.0849	0.1033	0.1671
6	Taraxacum maurocarpum	588	Low diversity	Entomophily	No	Early flowering	Small size	0.2777	0.0464	0.1479	0.0834
6	Taraxacum maurocarpum	589	Low diversity	Entomophily	No	Early flowering	Small size	0.2509	0.0487	0.13	0.0722
6	Taraxacum maurocarpum	590	Low diversity	Entomophily	No	Early flowering	Small size	0.2451	0.0409	0.1332	0.071
6	Taraxacum maurocarpum	591	Low diversity	Entomophily	No	Early flowering	Small size	0.2643	0.073	0.1264	0.0649
6	Taraxacum maurocarpum	592	Low diversity	Entomophily	No	Early flowering	Small size	0.2748	0.0662	0.1218	0.0868
6	Taraxacum maurocarpum	593	Low diversity	Entomophily	No	Early flowering	Small size	0.248	0.0467	0.1328	0.0685
6	Taraxacum maurocarpum	594	Low diversity	Entomophily	No	Early flowering	Small size	0.2423	0.0627	0.1125	0.0671
6	Taraxacum maurocarpum	595	Low diversity	Entomophily	No	Early flowering	Small size	0.1753	0.0401	0.0856	0.0496
6	Taraxacum maurocarpum	596	Low diversity	Entomophily	No	Early flowering	Small size	0.3314	0.0851	0.1546	0.0917
7	Silene aprica	597	Typical	Entomophily	No	Early flowering	Small size	0.5297	0.1468	0.1827	0.2002
7	Silene aprica	598	Typical	Entomophily	No	Early flowering	Small size	0.6083	0.1934	0.1416	0.2733
7	Silene aprica	599	Typical	Entomophily	No	Early flowering	Small size	0.6083	0.1005	0.3107	0.1971
7	Silene aprica	600	Typical	Entomophily	No	Early flowering	Small size	0.6785	0.2232	0.2242	0.2311
7	Silene aprica	601	Typical	Entomophily	No	Early flowering	Small size	0.4813	0.1321	0.147	0.2022
7	Silene aprica	602	Typical	Entomophily	No	Early flowering	Small size	0.5414	0.1334	0.2221	0.1859
7	Silene aprica	603	Typical	Entomophily	No	Early flowering	Small size	0.493	0.0979	0.1763	0.2188
7	Silene aprica	604	Typical	Entomophily	No	Early flowering	Small size	0.6935	0.1325	0.2779	0.2831
7	Silene aprica	605	Typical	Entomophily	No	Early flowering	Small size	0.3409	0.0854	0.1547	0.1008
7	Silene aprica	606	Typical	Entomophily	No	Early flowering	Small size	0.4044	0.1027	0.1636	0.1381
7	Silene aprica	607	Typical	Entomophily	No	Early flowering	Small size	0.4211	0.0707	0.1676	0.1828
7	Silene aprica	608	Typical	Entomophily	No	Early flowering	Small size	0.6701	0.2003	0.2418	0.228
7	Silene aprica	609	Typical	Entomophily	No	Early flowering	Small size	0.5882	0.1799	0.2032	0.2051
7	Silene aprica	610	Typical	Entomophily	No	Early flowering	Small size	0.5565	0.1225	0.187	0.247
7	Silene aprica	611	Typical	Entomophily	No	Early flowering	Small size	0.4061	0.0909	0.1673	0.1479
7	Silene aprica	612	Typical	Entomophily	No	Early flowering	Small size	0.5297	0.0897	0.2478	0.1922
7	Silene aprica	613	Typical	Entomophily	No	Early flowering	Small size	0.4863	0.1095	0.1961	0.1807
7	Silene aprica	614	Typical	Entomophily	No	Early flowering	Small size	0.5481	0.1003	0.2057	0.2421
7	Silene aprica	615	High productivity	Entomophily	No	Early flowering	Small size	0.3489	0.0911	0.1163	0.1415
7	Silene aprica	616	High productivity	Entomophily	No	Early flowering	Small size	0.381	0.1112	0.1397	0.1301
7	Silene aprica	617	High productivity	Entomophily	No	Early flowering	Small size	0.4225	0.1238	0.1304	0.1683
7	Silene aprica	618	High productivity	Entomophily	No	Early flowering	Small size	0.3516	0.0902	0.1297	0.1317
7	Silene aprica	619	High productivity	Entomophily	No	Early flowering	Small size	0.3851	0.0953	0.1518	0.138
7	Silene aprica	620	High productivity	Entomophily	No	Early flowering	Small size	0.4051	0.0875	0.1781	0.1395
7	Silene aprica	621	High productivity	Entomophily	No	Early flowering	Small size	0.4158	0.1202	0.166	0.1296
7	Silene aprica	622	High productivity	Entomophily	No	Early flowering	Small size	0.488	0.1304	0.1798	0.1778
7	Silene aprica	623	High productivity	Entomophily	No	Early flowering	Small size	0.2741	0.0783	0.105	0.0908
7	Silene aprica	624	High productivity	Entomophily	No	Early flowering	Small size	0.3275	0.0857	0.1186	0.1232
7	Silene aprica	625	High productivity	Entomophily	No	Early flowering	Small size	0.4078	0.1087	0.158	0.1411
7	Silene aprica	626	High productivity	Entomophily	No	Early flowering	Small size	0.369	0.1161	0.119	0.1339
7	Silene aprica	627	High productivity	Entomophily	No	Early flowering	Small size	0.2513	0.0595	0.1017	0.0901
7	Silene aprica	628	High productivity	Entomophily	No	Early flowering	Small size	0.3516	0.1059	0.1212	0.1245
7	Silene aprica	629	High productivity	Entomophily	No	Early flowering	Small size	0.381	0.1018	0.1239	0.1553
7	Silene aprica	630	High productivity	Entomophily	No	Early flowering	Small size	0.3516	0.1169	0.1271	0.1076
7	Silene aprica	631	High productivity	Entomophily	No	Early flowering	Small size	0.4265	0.106	0.1286	0.1919
7	Silene aprica	632	High productivity	Entomophily	No	Early flowering	Small size	0.3663	0.1184	0.101	0.1469
7	Silene aprica	633	High productivity	Entomophily	No	Early flowering	Small size	0.3716	0.104	0.138	0.1296
7	Silene aprica	634	High productivity	Entomophily	No	Early flowering	Small size	0.3556	0.0906	0.1524	0.1126
7	Silene aprica	635	Low productivity	Entomophily	No	Early flowering	Small size	0.4586	0.1305	0.1659	0.1622
7	Silene aprica	636	Low productivity	Entomophily	No	Early flowering	Small size	0.8576	0.2337	0.361	0.2629
7	Silene aprica	637	Low productivity	Entomophily	No	Early flowering	Small size	0.6293	0.188	0.1533	0.288
7	Silene aprica	638	Low productivity	Entomophily	No	Early flowering	Small size	0.6005	0.1332	0.173	0.2943
7	Silene aprica	639	Low productivity	Entomophily	No	Early flowering	Small size	0.4586	0.1021	0.179	0.1775
7	Silene aprica	640	Low productivity	Entomophily	No	Early flowering	Small size	0.7877	0.1466	0.3076	0.3335
7	Silene aprica	641	Low productivity	Entomophily	No	Early flowering	Small size	0.4438	0.0866	0.1716	0.1856
7	Silene aprica	642	Low productivity	Entomophily	No	Early flowering	Small size	0.5507	0.1336	0.1494	0.2677
7	Silene aprica	643	Low productivity	Entomophily	No	Early flowering	Small size	0.6168	0.1688	0.2185	0.2295
7	Silene aprica	644	Low productivity	Entomophily	No	Early flowering	Small size	0.6357	0.1677	0.2498	0.2182
7	Silene aprica	645	Low productivity	Entomophily	No	Early flowering	Small size	0.5288	0.0905	0.273	0.1653
7	Silene aprica	646	Low productivity	Entomophily	No	Early flowering	Small size	0.4217	0.117	0.1532	0.1515
7	Silene aprica	647	Low productivity	Entomophily	No	Early flowering	Small size	0.5854	0.1222	0.3221	0.1411
7	Silene aprica	648	Low productivity	Entomophily	No	Early flowering	Small size	0.535	0.1532	0.1783	0.2035
7	Silene aprica	649	Low productivity	Entomophily	No	Early flowering	Small size	0.3683	0.0959	0.1445	0.1279
7	Silene aprica	650	Low productivity	Entomophily	No	Early flowering	Small size	0.3965	0.0739	0.1949	0.1277
7	Silene aprica	651	Low productivity	Entomophily	No	Early flowering	Small size	0.6515	0.1889	0.1979	0.2647
7	Silene aprica	652	Low productivity	Entomophily	No	Early flowering	Small size	0.5288	0.1117	0.226	0.1911
7	Silene aprica	653	Low productivity	Entomophily	No	Early flowering	Small size	0.491	0.1222	0.2044	0.1644
7	Silene aprica	654	Low productivity	Entomophily	No	Early flowering	Small size	0.7679	0.1984	0.272	0.2975
7	Silene aprica	655	High diversity	Entomophily	No	Early flowering	Small size	0.5755	0.1498	0.2163	0.2094
7	Silene aprica	656	High diversity	Entomophily	No	Early flowering	Small size	0.4913	0.0893	0.204	0.198
7	Silene aprica	657	High diversity	Entomophily	No	Early flowering	Small size	0.4696	0.1268	0.172	0.1708
7	Silene aprica	658	High diversity	Entomophily	No	Early flowering	Small size	0.8089	0.1504	0.3122	0.3463
7	Silene aprica	659	High diversity	Entomophily	No	Early flowering	Small size	0.4316	0.1211	0.1825	0.128
7	Silene aprica	660	High diversity	Entomophily	No	Early flowering	Small size	0.2552	0.048	0.1256	0.0816
7	Silene aprica	661	High diversity	Entomophily	No	Early flowering	Small size	0.3692	0.0749	0.1295	0.1648
7	Silene aprica	662	High diversity	Entomophily	No	Early flowering	Small size	0.3611	0.0867	0.1316	0.1428
7	Silene aprica	663	High diversity	Entomophily	No	Early flowering	Small size	0.4533	0.1103	0.2014	0.1416
7	Silene aprica	664	High diversity	Entomophily	No	Early flowering	Small size	0.5646	0.1446	0.2331	0.1869
7	Silene aprica	665	High diversity	Entomophily	No	Early flowering	Small size	0.5321	0.1461	0.1958	0.1902
7	Silene aprica	666	High diversity	Entomophily	No	Early flowering	Small size	0.6976	0.1823	0.2355	0.2798
7	Silene aprica	667	High diversity	Entomophily	No	Early flowering	Small size	0.437	0.1206	0.1649	0.1515
7	Silene aprica	668	High diversity	Entomophily	No	Early flowering	Small size	0.7899	0.1494	0.3362	0.3043
7	Silene aprica	669	High diversity	Entomophily	No	Early flowering	Small size	0.4913	0.1065	0.2156	0.1692
7	Silene aprica	670	High diversity	Entomophily	No	Early flowering	Small size	0.9419	0.2772	0.3495	0.3152
7	Silene aprica	671	High diversity	Entomophily	No	Early flowering	Small size	0.741	0.1622	0.3393	0.2395
7	Silene aprica	672	High diversity	Entomophily	No	Early flowering	Small size	0.5021	0.1414	0.1709	0.1898
7	Silene aprica	673	Low diversity	Entomophily	No	Early flowering	Small size	0.4154	0.098	0.1924	0.125
7	Silene aprica	674	Low diversity	Entomophily	No	Early flowering	Small size	0.5972	0.1364	0.2435	0.2173
7	Silene aprica	675	Low diversity	Entomophily	No	Early flowering	Small size	0.3588	0.0866	0.144	0.1282
7	Silene aprica	676	Low diversity	Entomophily	No	Early flowering	Small size	0.5689	0.1546	0.1862	0.2281
7	Silene aprica	677	Low diversity	Entomophily	No	Early flowering	Small size	0.3942	0.0833	0.1931	0.1178
7	Silene aprica	678	Low diversity	Entomophily	No	Early flowering	Small size	0.491	0.1111	0.2395	0.1404
7	Silene aprica	679	Low diversity	Entomophily	No	Early flowering	Small size	0.2951	0.0779	0.1058	0.1114
7	Silene aprica	680	Low diversity	Entomophily	No	Early flowering	Small size	0.4933	0.1203	0.2242	0.1488
7	Silene aprica	681	Low diversity	Entomophily	No	Early flowering	Small size	0.4673	0.1034	0.2207	0.1432
7	Silene aprica	682	Low diversity	Entomophily	No	Early flowering	Small size	0.6821	0.1592	0.2762	0.2467
7	Silene aprica	683	Low diversity	Entomophily	No	Early flowering	Small size	0.4792	0.1187	0.1975	0.163
7	Silene aprica	684	Low diversity	Entomophily	No	Early flowering	Small size	0.3706	0.0898	0.146	0.1348
7	Silene aprica	685	Low diversity	Entomophily	No	Early flowering	Small size	0.5122	0.1013	0.1645	0.2464
7	Silene aprica	686	Low diversity	Entomophily	No	Early flowering	Small size	0.3422	0.0978	0.1076	0.1368
7	Silene aprica	687	Low diversity	Entomophily	No	Early flowering	Small size	0.4107	0.0877	0.124	0.199
7	Silene aprica	688	Low diversity	Entomophily	No	Early flowering	Small size	0.498	0.1353	0.1601	0.2026
7	Silene aprica	689	Low diversity	Entomophily	No	Early flowering	Small size	0.4862	0.1121	0.1655	0.2086
8	Scirpus distigmaticus	690	Typical	Anemophily	Yes	Early flowering	Small size	0.1119	0.022	0.0507	0.0392
8	Scirpus distigmaticus	691	Typical	Anemophily	Yes	Early flowering	Small size	0.1821	0.0408	0.0881	0.0532
8	Scirpus distigmaticus	692	Typical	Anemophily	Yes	Early flowering	Small size	0.1562	0.041	0.054	0.0612
8	Scirpus distigmaticus	693	Typical	Anemophily	Yes	Early flowering	Small size	0.1328	0.0408	0.0444	0.0476
8	Scirpus distigmaticus	694	Typical	Anemophily	Yes	Early flowering	Small size	0.2356	0.0684	0.0655	0.1017
8	Scirpus distigmaticus	695	Typical	Anemophily	Yes	Early flowering	Small size	0.2648	0.0524	0.1158	0.0966
8	Scirpus distigmaticus	696	Typical	Anemophily	Yes	Early flowering	Small size	0.1454	0.0396	0.0603	0.0455
8	Scirpus distigmaticus	697	Typical	Anemophily	Yes	Early flowering	Small size	0.1763	0.0342	0.0987	0.0434
8	Scirpus distigmaticus	698	Typical	Anemophily	Yes	Early flowering	Small size	0.1211	0.0342	0.0428	0.0441
8	Scirpus distigmaticus	699	Typical	Anemophily	Yes	Early flowering	Small size	0.1086	0.0217	0.0429	0.044
8	Scirpus distigmaticus	700	Typical	Anemophily	Yes	Early flowering	Small size	0.218	0.0567	0.0923	0.069
8	Scirpus distigmaticus	701	Typical	Anemophily	Yes	Early flowering	Small size	0.1069	0.0297	0.0355	0.0417
8	Scirpus distigmaticus	702	Typical	Anemophily	Yes	Early flowering	Small size	0.1261	0.0276	0.0431	0.0554
8	Scirpus distigmaticus	703	Typical	Anemophily	Yes	Early flowering	Small size	0.2957	0.0761	0.1035	0.1161
8	Scirpus distigmaticus	704	Typical	Anemophily	Yes	Early flowering	Small size	0.1738	0.0431	0.0593	0.0714
8	Scirpus distigmaticus	705	Typical	Anemophily	Yes	Early flowering	Small size	0.2155	0.0508	0.0891	0.0756
8	Scirpus distigmaticus	706	Typical	Anemophily	Yes	Early flowering	Small size	0.056	0.0154	0.0175	0.0231
8	Scirpus distigmaticus	707	Typical	Anemophily	Yes	Early flowering	Small size	0.157	0.0408	0.0462	0.07
8	Scirpus distigmaticus	708	High productivity	Anemophily	Yes	Early flowering	Small size	0.0872	0.0261	0.0271	0.034
8	Scirpus distigmaticus	709	High productivity	Anemophily	Yes	Early flowering	Small size	0.104	0.0275	0.0364	0.0401
8	Scirpus distigmaticus	710	High productivity	Anemophily	Yes	Early flowering	Small size	0.1173	0.0364	0.0401	0.0408
8	Scirpus distigmaticus	711	High productivity	Anemophily	Yes	Early flowering	Small size	0.1155	0.0319	0.0373	0.0463
8	Scirpus distigmaticus	712	High productivity	Anemophily	Yes	Early flowering	Small size	0.1287	0.0374	0.0401	0.0512
8	Scirpus distigmaticus	713	High productivity	Anemophily	Yes	Early flowering	Small size	0.1347	0.0422	0.0383	0.0542
8	Scirpus distigmaticus	714	High productivity	Anemophily	Yes	Early flowering	Small size	0.1401	0.0313	0.057	0.0518
8	Scirpus distigmaticus	715	High productivity	Anemophily	Yes	Early flowering	Small size	0.1185	0.0345	0.038	0.046
8	Scirpus distigmaticus	716	High productivity	Anemophily	Yes	Early flowering	Small size	0.1426	0.0414	0.0494	0.0518
8	Scirpus distigmaticus	717	High productivity	Anemophily	Yes	Early flowering	Small size	0.0788	0.0218	0.027	0.03
8	Scirpus distigmaticus	718	High productivity	Anemophily	Yes	Early flowering	Small size	0.1744	0.0448	0.0679	0.0617
8	Scirpus distigmaticus	719	High productivity	Anemophily	Yes	Early flowering	Small size	0.0848	0.027	0.0252	0.0326
8	Scirpus distigmaticus	720	High productivity	Anemophily	Yes	Early flowering	Small size	0.1161	0.0348	0.0331	0.0482
8	Scirpus distigmaticus	721	High productivity	Anemophily	Yes	Early flowering	Small size	0.1059	0.0309	0.0286	0.0464
8	Scirpus distigmaticus	722	High productivity	Anemophily	Yes	Early flowering	Small size	0.1371	0.0452	0.0358	0.0561
8	Scirpus distigmaticus	723	High productivity	Anemophily	Yes	Early flowering	Small size	0.0998	0.0334	0.0252	0.0412
8	Scirpus distigmaticus	724	High productivity	Anemophily	Yes	Early flowering	Small size	0.1017	0.032	0.034	0.0357
8	Scirpus distigmaticus	725	High productivity	Anemophily	Yes	Early flowering	Small size	0.1161	0.0392	0.0323	0.0446
8	Scirpus distigmaticus	726	High productivity	Anemophily	Yes	Early flowering	Small size	0.1106	0.0354	0.0322	0.043
8	Scirpus distigmaticus	727	Low productivity	Anemophily	Yes	Early flowering	Small size	0.1754	0.0382	0.0717	0.0655
8	Scirpus distigmaticus	728	Low productivity	Anemophily	Yes	Early flowering	Small size	0.2085	0.0641	0.0866	0.0578
8	Scirpus distigmaticus	729	Low productivity	Anemophily	Yes	Early flowering	Small size	0.1882	0.0476	0.0614	0.0792
8	Scirpus distigmaticus	730	Low productivity	Anemophily	Yes	Early flowering	Small size	0.2107	0.0392	0.0796	0.0919
8	Scirpus distigmaticus	731	Low productivity	Anemophily	Yes	Early flowering	Small size	0.2512	0.0534	0.0893	0.1085
8	Scirpus distigmaticus	732	Low productivity	Anemophily	Yes	Early flowering	Small size	0.1754	0.0388	0.0675	0.0691
8	Scirpus distigmaticus	733	Low productivity	Anemophily	Yes	Early flowering	Small size	0.139	0.0269	0.0676	0.0445
8	Scirpus distigmaticus	734	Low productivity	Anemophily	Yes	Early flowering	Small size	0.1433	0.0237	0.067	0.0526
8	Scirpus distigmaticus	735	Low productivity	Anemophily	Yes	Early flowering	Small size	0.2684	0.0538	0.0975	0.1171
8	Scirpus distigmaticus	736	Low productivity	Anemophily	Yes	Early flowering	Small size	0.1807	0.0455	0.0753	0.0599
8	Scirpus distigmaticus	737	Low productivity	Anemophily	Yes	Early flowering	Small size	0.1358	0.0361	0.0559	0.0438
8	Scirpus distigmaticus	738	Low productivity	Anemophily	Yes	Early flowering	Small size	0.155	0.0282	0.0756	0.0512
8	Scirpus distigmaticus	739	Low productivity	Anemophily	Yes	Early flowering	Small size	0.2235	0.0519	0.0758	0.0958
8	Scirpus distigmaticus	740	Low productivity	Anemophily	Yes	Early flowering	Small size	0.2181	0.0613	0.0576	0.0992
8	Scirpus distigmaticus	741	Low productivity	Anemophily	Yes	Early flowering	Small size	0.2277	0.0313	0.1382	0.0582
8	Scirpus distigmaticus	742	Low productivity	Anemophily	Yes	Early flowering	Small size	0.17	0.0397	0.0741	0.0562
8	Scirpus distigmaticus	743	Low productivity	Anemophily	Yes	Early flowering	Small size	0.293	0.0623	0.1163	0.1144
8	Scirpus distigmaticus	744	Low productivity	Anemophily	Yes	Early flowering	Small size	0.1144	0.0283	0.0448	0.0413
8	Scirpus distigmaticus	745	Low productivity	Anemophily	Yes	Early flowering	Small size	0.2695	0.0431	0.1136	0.1128
8	Scirpus distigmaticus	746	Low productivity	Anemophily	Yes	Early flowering	Small size	0.1754	0.0387	0.0667	0.07
8	Scirpus distigmaticus	747	High diversity	Anemophily	Yes	Early flowering	Small size	0.2489	0.0554	0.1092	0.0843
8	Scirpus distigmaticus	748	High diversity	Anemophily	Yes	Early flowering	Small size	0.2386	0.0508	0.0914	0.0964
8	Scirpus distigmaticus	749	High diversity	Anemophily	Yes	Early flowering	Small size	0.2096	0.056	0.0777	0.0759
8	Scirpus distigmaticus	750	High diversity	Anemophily	Yes	Early flowering	Small size	0.0636	0.0164	0.0214	0.0258
8	Scirpus distigmaticus	751	High diversity	Anemophily	Yes	Early flowering	Small size	0.1507	0.0353	0.0509	0.0645
8	Scirpus distigmaticus	752	High diversity	Anemophily	Yes	Early flowering	Small size	0.1936	0.0486	0.0827	0.0623
8	Scirpus distigmaticus	753	High diversity	Anemophily	Yes	Early flowering	Small size	0.2507	0.0629	0.0886	0.0992
8	Scirpus distigmaticus	754	High diversity	Anemophily	Yes	Early flowering	Small size	0.117	0.0265	0.0423	0.0482
8	Scirpus distigmaticus	755	High diversity	Anemophily	Yes	Early flowering	Small size	0.1563	0.0341	0.0613	0.0609
8	Scirpus distigmaticus	756	High diversity	Anemophily	Yes	Early flowering	Small size	0.218	0.0549	0.0963	0.0668
8	Scirpus distigmaticus	757	High diversity	Anemophily	Yes	Early flowering	Small size	0.1357	0.0404	0.0417	0.0536
8	Scirpus distigmaticus	758	High diversity	Anemophily	Yes	Early flowering	Small size	0.1591	0.0442	0.051	0.0639
8	Scirpus distigmaticus	759	High diversity	Anemophily	Yes	Early flowering	Small size	0.1899	0.048	0.0863	0.0556
8	Scirpus distigmaticus	760	High diversity	Anemophily	Yes	Early flowering	Small size	0.1338	0.0309	0.0494	0.0535
8	Scirpus distigmaticus	761	High diversity	Anemophily	Yes	Early flowering	Small size	0.1946	0.058	0.0571	0.0795
8	Scirpus distigmaticus	762	High diversity	Anemophily	Yes	Early flowering	Small size	0.1525	0.0303	0.0818	0.0404
8	Scirpus distigmaticus	763	High diversity	Anemophily	Yes	Early flowering	Small size	0.2703	0.062	0.1191	0.0892
8	Scirpus distigmaticus	764	High diversity	Anemophily	Yes	Early flowering	Small size	0.2311	0.0303	0.0961	0.1047
8	Scirpus distigmaticus	765	High diversity	Anemophily	Yes	Early flowering	Small size	0.1619	0.0417	0.0627	0.0575
8	Scirpus distigmaticus	766	Low diversity	Anemophily	Yes	Early flowering	Small size	0.1965	0.0552	0.0598	0.0815
8	Scirpus distigmaticus	767	Low diversity	Anemophily	Yes	Early flowering	Small size	0.1395	0.0373	0.0579	0.0443
8	Scirpus distigmaticus	768	Low diversity	Anemophily	Yes	Early flowering	Small size	0.0922	0.0182	0.0371	0.0369
8	Scirpus distigmaticus	769	Low diversity	Anemophily	Yes	Early flowering	Small size	0.1331	0.0331	0.0429	0.0571
8	Scirpus distigmaticus	770	Low diversity	Anemophily	Yes	Early flowering	Small size	0.1412	0.0361	0.0616	0.0435
8	Scirpus distigmaticus	771	Low diversity	Anemophily	Yes	Early flowering	Small size	0.1243	0.0408	0.0319	0.0516
8	Scirpus distigmaticus	772	Low diversity	Anemophily	Yes	Early flowering	Small size	0.1115	0.0344	0.0271	0.05
8	Scirpus distigmaticus	773	Low diversity	Anemophily	Yes	Early flowering	Small size	0.1327	0.0317	0.0592	0.0418
8	Scirpus distigmaticus	774	Low diversity	Anemophily	Yes	Early flowering	Small size	0.1093	0.0249	0.0402	0.0442
8	Scirpus distigmaticus	775	Low diversity	Anemophily	Yes	Early flowering	Small size	0.1235	0.0321	0.0369	0.0545
8	Scirpus distigmaticus	776	Low diversity	Anemophily	Yes	Early flowering	Small size	0.176	0.0438	0.0753	0.0569
8	Scirpus distigmaticus	777	Low diversity	Anemophily	Yes	Early flowering	Small size	0.1061	0.0247	0.0529	0.0285
8	Scirpus distigmaticus	778	Low diversity	Anemophily	Yes	Early flowering	Small size	0.1252	0.0278	0.0613	0.0361
8	Scirpus distigmaticus	779	Low diversity	Anemophily	Yes	Early flowering	Small size	0.181	0.0473	0.0684	0.0653
8	Scirpus distigmaticus	780	Low diversity	Anemophily	Yes	Early flowering	Small size	0.1714	0.0349	0.0871	0.0494
8	Scirpus distigmaticus	781	Low diversity	Anemophily	Yes	Early flowering	Small size	0.1749	0.0319	0.0887	0.0543
8	Scirpus distigmaticus	782	Low diversity	Anemophily	Yes	Early flowering	Small size	0.1707	0.0434	0.052	0.0753
8	Scirpus distigmaticus	783	Low diversity	Anemophily	Yes	Early flowering	Small size	0.1686	0.0326	0.0701	0.0659
9	Euphorbia micractina	784	Typical	Entomophily	No	Early flowering	Small size	0.289	0.0559	0.1454	0.0877
9	Euphorbia micractina	785	Typical	Entomophily	No	Early flowering	Small size	0.2223	0.0486	0.103	0.0707
9	Euphorbia micractina	786	Typical	Entomophily	No	Early flowering	Small size	0.1908	0.0439	0.0846	0.0623
9	Euphorbia micractina	787	Typical	Entomophily	No	Early flowering	Small size	0.1522	0.0358	0.0771	0.0393
9	Euphorbia micractina	788	Typical	Entomophily	No	Early flowering	Small size	0.2223	0.0419	0.1268	0.0536
9	Euphorbia micractina	789	Typical	Entomophily	No	Early flowering	Small size	0.145	0.0411	0.046	0.0579
9	Euphorbia micractina	790	Typical	Entomophily	No	Early flowering	Small size	0.1415	0.03	0.0723	0.0392
9	Euphorbia micractina	791	Typical	Entomophily	No	Early flowering	Small size	0.1679	0.0437	0.0642	0.06
9	Euphorbia micractina	792	Typical	Entomophily	No	Early flowering	Small size	0.2076	0.0342	0.0872	0.0862
9	Euphorbia micractina	793	Typical	Entomophily	No	Early flowering	Small size	0.262	0.0637	0.1105	0.0878
9	Euphorbia micractina	794	Typical	Entomophily	No	Early flowering	Small size	0.1938	0.0274	0.1017	0.0647
9	Euphorbia micractina	795	Typical	Entomophily	No	Early flowering	Small size	0.2671	0.0583	0.1267	0.0821
9	Euphorbia micractina	796	Typical	Entomophily	No	Early flowering	Small size	0.2315	0.052	0.1027	0.0768
9	Euphorbia micractina	797	Typical	Entomophily	No	Early flowering	Small size	0.1807	0.0568	0.0478	0.0761
9	Euphorbia micractina	798	Typical	Entomophily	No	Early flowering	Small size	0.2452	0.0569	0.1342	0.0541
9	Euphorbia micractina	799	Typical	Entomophily	No	Early flowering	Small size	0.1684	0.0331	0.0919	0.0434
9	Euphorbia micractina	800	Typical	Entomophily	No	Early flowering	Small size	0.2645	0.0693	0.0984	0.0968
9	Euphorbia micractina	801	Typical	Entomophily	No	Early flowering	Small size	0.17	0.0365	0.0746	0.0589
9	Euphorbia micractina	802	Typical	Entomophily	No	Early flowering	Small size	0.2478	0.061	0.1152	0.0716
9	Euphorbia micractina	803	Typical	Entomophily	No	Early flowering	Small size	0.141	0.0244	0.0604	0.0562
9	Euphorbia micractina	804	High productivity	Entomophily	No	Early flowering	Small size	0.1624	0.0457	0.0469	0.0698
9	Euphorbia micractina	805	High productivity	Entomophily	No	Early flowering	Small size	0.1352	0.0339	0.0538	0.0475
9	Euphorbia micractina	806	High productivity	Entomophily	No	Early flowering	Small size	0.0881	0.025	0.0318	0.0313
9	Euphorbia micractina	807	High productivity	Entomophily	No	Early flowering	Small size	0.1515	0.0408	0.0588	0.0519
9	Euphorbia micractina	808	High productivity	Entomophily	No	Early flowering	Small size	0.1721	0.0413	0.0644	0.0664
9	Euphorbia micractina	809	High productivity	Entomophily	No	Early flowering	Small size	0.1496	0.0433	0.0451	0.0612
9	Euphorbia micractina	810	High productivity	Entomophily	No	Early flowering	Small size	0.1022	0.0287	0.0352	0.0383
9	Euphorbia micractina	811	High productivity	Entomophily	No	Early flowering	Small size	0.1535	0.0457	0.049	0.0588
9	Euphorbia micractina	812	High productivity	Entomophily	No	Early flowering	Small size	0.1672	0.0475	0.0629	0.0568
9	Euphorbia micractina	813	High productivity	Entomophily	No	Early flowering	Small size	0.1413	0.0375	0.0503	0.0535
9	Euphorbia micractina	814	High productivity	Entomophily	No	Early flowering	Small size	0.14	0.0373	0.052	0.0507
9	Euphorbia micractina	815	High productivity	Entomophily	No	Early flowering	Small size	0.115	0.0304	0.0394	0.0452
9	Euphorbia micractina	816	High productivity	Entomophily	No	Early flowering	Small size	0.1204	0.0318	0.0419	0.0467
9	Euphorbia micractina	817	High productivity	Entomophily	No	Early flowering	Small size	0.1724	0.0495	0.0528	0.0701
9	Euphorbia micractina	818	High productivity	Entomophily	No	Early flowering	Small size	0.1233	0.0354	0.0366	0.0513
9	Euphorbia micractina	819	High productivity	Entomophily	No	Early flowering	Small size	0.1695	0.0482	0.0632	0.0581
9	Euphorbia micractina	820	High productivity	Entomophily	No	Early flowering	Small size	0.1173	0.0333	0.0447	0.0393
9	Euphorbia micractina	821	High productivity	Entomophily	No	Early flowering	Small size	0.1573	0.0412	0.0617	0.0544
9	Euphorbia micractina	822	High productivity	Entomophily	No	Early flowering	Small size	0.1609	0.0404	0.0581	0.0624
9	Euphorbia micractina	823	Low productivity	Entomophily	No	Early flowering	Small size	0.2792	0.0621	0.0939	0.1232
9	Euphorbia micractina	824	Low productivity	Entomophily	No	Early flowering	Small size	0.3673	0.1016	0.1407	0.125
9	Euphorbia micractina	825	Low productivity	Entomophily	No	Early flowering	Small size	0.2563	0.0667	0.0757	0.1139
9	Euphorbia micractina	826	Low productivity	Entomophily	No	Early flowering	Small size	0.328	0.0531	0.1574	0.1175
9	Euphorbia micractina	827	Low productivity	Entomophily	No	Early flowering	Small size	0.3165	0.0562	0.1117	0.1486
9	Euphorbia micractina	828	Low productivity	Entomophily	No	Early flowering	Small size	0.3666	0.0624	0.1983	0.1059
9	Euphorbia micractina	829	Low productivity	Entomophily	No	Early flowering	Small size	0.3387	0.0705	0.1032	0.165
9	Euphorbia micractina	830	Low productivity	Entomophily	No	Early flowering	Small size	0.3229	0.0945	0.1497	0.0787
9	Euphorbia micractina	831	Low productivity	Entomophily	No	Early flowering	Small size	0.3337	0.0616	0.1795	0.0926
9	Euphorbia micractina	832	Low productivity	Entomophily	No	Early flowering	Small size	0.255	0.0801	0.0815	0.0934
9	Euphorbia micractina	833	Low productivity	Entomophily	No	Early flowering	Small size	0.3029	0.0513	0.1177	0.1339
9	Euphorbia micractina	834	Low productivity	Entomophily	No	Early flowering	Small size	0.2822	0.0423	0.1191	0.1208
9	Euphorbia micractina	835	Low productivity	Entomophily	No	Early flowering	Small size	0.3315	0.0896	0.1456	0.0963
9	Euphorbia micractina	836	Low productivity	Entomophily	No	Early flowering	Small size	0.3559	0.0711	0.1653	0.1195
9	Euphorbia micractina	837	Low productivity	Entomophily	No	Early flowering	Small size	0.232	0.0518	0.1065	0.0737
9	Euphorbia micractina	838	Low productivity	Entomophily	No	Early flowering	Small size	0.2944	0.0555	0.1328	0.1061
9	Euphorbia micractina	839	Low productivity	Entomophily	No	Early flowering	Small size	0.3165	0.0636	0.0808	0.1721
9	Euphorbia micractina	840	Low productivity	Entomophily	No	Early flowering	Small size	0.3702	0.1118	0.1372	0.1212
9	Euphorbia micractina	841	Low productivity	Entomophily	No	Early flowering	Small size	0.2908	0.059	0.0723	0.1595
9	Euphorbia micractina	842	Low productivity	Entomophily	No	Early flowering	Small size	0.4067	0.1153	0.1543	0.1371
9	Euphorbia micractina	843	High diversity	Entomophily	No	Early flowering	Small size	0.1279	0.0292	0.0398	0.0589
9	Euphorbia micractina	844	High diversity	Entomophily	No	Early flowering	Small size	0.2458	0.0595	0.093	0.0933
9	Euphorbia micractina	845	High diversity	Entomophily	No	Early flowering	Small size	0.1426	0.0353	0.0547	0.0526
9	Euphorbia micractina	846	High diversity	Entomophily	No	Early flowering	Small size	0.1543	0.0426	0.0549	0.0568
9	Euphorbia micractina	847	High diversity	Entomophily	No	Early flowering	Small size	0.2241	0.0468	0.1067	0.0706
9	Euphorbia micractina	848	High diversity	Entomophily	No	Early flowering	Small size	0.1673	0.0339	0.0727	0.0607
9	Euphorbia micractina	849	High diversity	Entomophily	No	Early flowering	Small size	0.2323	0.0695	0.0651	0.0977
9	Euphorbia micractina	850	High diversity	Entomophily	No	Early flowering	Small size	0.2132	0.0342	0.0971	0.0819
9	Euphorbia micractina	851	High diversity	Entomophily	No	Early flowering	Small size	0.1868	0.0508	0.0591	0.0769
9	Euphorbia micractina	852	High diversity	Entomophily	No	Early flowering	Small size	0.1967	0.0517	0.0909	0.0541
9	Euphorbia micractina	853	High diversity	Entomophily	No	Early flowering	Small size	0.1898	0.0399	0.0758	0.0741
9	Euphorbia micractina	854	High diversity	Entomophily	No	Early flowering	Small size	0.127	0.0231	0.0568	0.0471
9	Euphorbia micractina	855	High diversity	Entomophily	No	Early flowering	Small size	0.2353	0.0571	0.1095	0.0687
9	Euphorbia micractina	856	High diversity	Entomophily	No	Early flowering	Small size	0.2284	0.052	0.0657	0.1107
9	Euphorbia micractina	857	High diversity	Entomophily	No	Early flowering	Small size	0.1795	0.0316	0.072	0.0759
9	Euphorbia micractina	858	High diversity	Entomophily	No	Early flowering	Small size	0.2124	0.0475	0.0728	0.0921
9	Euphorbia micractina	859	High diversity	Entomophily	No	Early flowering	Small size	0.2006	0.0454	0.0782	0.077
9	Euphorbia micractina	860	High diversity	Entomophily	No	Early flowering	Small size	0.1102	0.0252	0.0408	0.0442
9	Euphorbia micractina	861	Low diversity	Entomophily	No	Early flowering	Small size	0.3406	0.0847	0.1326	0.1233
9	Euphorbia micractina	862	Low diversity	Entomophily	No	Early flowering	Small size	0.2865	0.0573	0.1427	0.0865
9	Euphorbia micractina	863	Low diversity	Entomophily	No	Early flowering	Small size	0.2147	0.0333	0.1018	0.0796
9	Euphorbia micractina	864	Low diversity	Entomophily	No	Early flowering	Small size	0.3201	0.0866	0.0991	0.1344
9	Euphorbia micractina	865	Low diversity	Entomophily	No	Early flowering	Small size	0.2378	0.0478	0.0945	0.0955
9	Euphorbia micractina	866	Low diversity	Entomophily	No	Early flowering	Small size	0.1791	0.0418	0.0835	0.0538
9	Euphorbia micractina	867	Low diversity	Entomophily	No	Early flowering	Small size	0.1864	0.0364	0.0835	0.0665
9	Euphorbia micractina	868	Low diversity	Entomophily	No	Early flowering	Small size	0.1805	0.0391	0.0588	0.0826
9	Euphorbia micractina	869	Low diversity	Entomophily	No	Early flowering	Small size	0.2121	0.0464	0.0881	0.0776
9	Euphorbia micractina	870	Low diversity	Entomophily	No	Early flowering	Small size	0.2292	0.0472	0.0802	0.1018
9	Euphorbia micractina	871	Low diversity	Entomophily	No	Early flowering	Small size	0.272	0.0479	0.1287	0.0954
9	Euphorbia micractina	872	Low diversity	Entomophily	No	Early flowering	Small size	0.2924	0.0833	0.1029	0.1062
9	Euphorbia micractina	873	Low diversity	Entomophily	No	Early flowering	Small size	0.2773	0.0479	0.1389	0.0905
9	Euphorbia micractina	874	Low diversity	Entomophily	No	Early flowering	Small size	0.2246	0.0566	0.0594	0.1086
9	Euphorbia micractina	875	Low diversity	Entomophily	No	Early flowering	Small size	0.2477	0.0553	0.1043	0.0881
9	Euphorbia micractina	876	Low diversity	Entomophily	No	Early flowering	Small size	0.268	0.0669	0.098	0.1031
9	Euphorbia micractina	877	Low diversity	Entomophily	No	Early flowering	Small size	0.2424	0.053	0.1094	0.08
9	Euphorbia micractina	878	Low diversity	Entomophily	No	Early flowering	Small size	0.2918	0.0748	0.1135	0.1035
10	Astragalus adsurgens	879	Typical	Entomophily	No	Late flowering	Large size	3.423	0.6812	1.0787	1.6631
10	Astragalus adsurgens	880	Typical	Entomophily	No	Late flowering	Large size	2.5226	0.4005	1.1508	0.9713
10	Astragalus adsurgens	881	Typical	Entomophily	No	Late flowering	Large size	2.2955	0.4315	0.8388	1.0252
10	Astragalus adsurgens	882	Typical	Entomophily	No	Late flowering	Large size	2.5794	0.7127	0.7907	1.076
10	Astragalus adsurgens	883	Typical	Entomophily	No	Late flowering	Large size	2.6686	0.3928	1.2459	1.0299
10	Astragalus adsurgens	884	Typical	Entomophily	No	Late flowering	Large size	4.7451	0.949	2.2067	1.5894
10	Astragalus adsurgens	885	Typical	Entomophily	No	Late flowering	Large size	3.2283	0.7199	1.4627	1.0457
10	Astragalus adsurgens	886	Typical	Entomophily	No	Late flowering	Large size	1.8575	0.3893	0.7075	0.7607
10	Astragalus adsurgens	887	Typical	Entomophily	No	Late flowering	Large size	2.8633	0.477	1.0107	1.3756
10	Astragalus adsurgens	888	Typical	Entomophily	No	Late flowering	Large size	2.4091	0.5661	0.8469	0.9961
10	Astragalus adsurgens	889	Typical	Entomophily	No	Late flowering	Large size	2.0197	0.3256	0.8987	0.7954
10	Astragalus adsurgens	890	Typical	Entomophily	No	Late flowering	Large size	3.6744	0.8466	1.3399	1.4879
10	Astragalus adsurgens	891	Typical	Entomophily	No	Late flowering	Large size	2.5389	0.4763	1.0587	1.0039
10	Astragalus adsurgens	892	Typical	Entomophily	No	Late flowering	Large size	2.3604	0.5028	0.9565	0.9011
10	Astragalus adsurgens	893	Typical	Entomophily	No	Late flowering	Large size	2.7416	0.4304	1.255	1.0562
10	Astragalus adsurgens	894	Typical	Entomophily	No	Late flowering	Large size	3.496	0.846	1.3503	1.2997
10	Astragalus adsurgens	895	Typical	Entomophily	No	Late flowering	Large size	3.0823	0.5471	1.2864	1.2488
10	Astragalus adsurgens	896	Typical	Entomophily	No	Late flowering	Large size	2.2874	0.5691	0.9016	0.8167
10	Astragalus adsurgens	897	High productivity	Entomophily	No	Late flowering	Large size	2.844	0.6444	0.8768	1.3228
10	Astragalus adsurgens	898	High productivity	Entomophily	No	Late flowering	Large size	3.3122	0.4129	1.9753	0.924
10	Astragalus adsurgens	899	High productivity	Entomophily	No	Late flowering	Large size	3.9539	0.8203	1.3463	1.7873
10	Astragalus adsurgens	900	High productivity	Entomophily	No	Late flowering	Large size	2.8007	0.7697	1.3	0.731
10	Astragalus adsurgens	901	High productivity	Entomophily	No	Late flowering	Large size	3.7284	0.4173	2.062	1.2491
10	Astragalus adsurgens	902	High productivity	Entomophily	No	Late flowering	Large size	2.9914	0.6452	1.4837	0.8625
10	Astragalus adsurgens	903	High productivity	Entomophily	No	Late flowering	Large size	3.5984	0.8055	1.5164	1.2765
10	Astragalus adsurgens	904	High productivity	Entomophily	No	Late flowering	Large size	3.0521	0.4971	1.36	1.195
10	Astragalus adsurgens	905	High productivity	Entomophily	No	Late flowering	Large size	2.5579	0.284	1.4852	0.7887
10	Astragalus adsurgens	906	High productivity	Entomophily	No	Late flowering	Large size	4.2574	1.0887	1.522	1.6467
10	Astragalus adsurgens	907	High productivity	Entomophily	No	Late flowering	Large size	3.2168	0.5181	1.5003	1.1984
10	Astragalus adsurgens	908	High productivity	Entomophily	No	Late flowering	Large size	4.2747	0.4785	2.1296	1.6666
10	Astragalus adsurgens	909	High productivity	Entomophily	No	Late flowering	Large size	2.6706	0.4059	1.3934	0.8713
10	Astragalus adsurgens	910	High productivity	Entomophily	No	Late flowering	Large size	1.9769	0.3886	0.9949	0.5934
10	Astragalus adsurgens	911	High productivity	Entomophily	No	Late flowering	Large size	4.0666	0.6328	1.5425	1.8913
10	Astragalus adsurgens	912	High productivity	Entomophily	No	Late flowering	Large size	3.9105	0.879	1.6767	1.3548
10	Astragalus adsurgens	913	High productivity	Entomophily	No	Late flowering	Large size	1.9769	0.2213	0.9464	0.8092
10	Astragalus adsurgens	914	High productivity	Entomophily	No	Late flowering	Large size	3.2775	0.5697	1.5762	1.1316
10	Astragalus adsurgens	915	High productivity	Entomophily	No	Late flowering	Large size	2.7053	0.4973	1.3671	0.8409
10	Astragalus adsurgens	916	High productivity	Entomophily	No	Late flowering	Large size	2.8267	0.4347	1.1779	1.2141
10	Astragalus adsurgens	917	Low productivity	Entomophily	No	Late flowering	Large size	3.0387	0.5343	1.4204	1.084
10	Astragalus adsurgens	918	Low productivity	Entomophily	No	Late flowering	Large size	3.2188	0.8952	1.1472	1.1764
10	Astragalus adsurgens	919	Low productivity	Entomophily	No	Late flowering	Large size	2.5688	0.3996	1.0396	1.1296
10	Astragalus adsurgens	920	Low productivity	Entomophily	No	Late flowering	Large size	3.6339	0.8829	1.2218	1.5292
10	Astragalus adsurgens	921	Low productivity	Entomophily	No	Late flowering	Large size	1.9344	0.3566	0.8849	0.6929
10	Astragalus adsurgens	922	Low productivity	Entomophily	No	Late flowering	Large size	2.4826	0.6164	0.9805	0.8857
10	Astragalus adsurgens	923	Low productivity	Entomophily	No	Late flowering	Large size	2.0127	0.5426	0.5125	0.9576
10	Astragalus adsurgens	924	Low productivity	Entomophily	No	Late flowering	Large size	2.2555	0.4663	1.0568	0.7324
10	Astragalus adsurgens	925	Low productivity	Entomophily	No	Late flowering	Large size	2.6158	0.7498	1.0433	0.8227
10	Astragalus adsurgens	926	Low productivity	Entomophily	No	Late flowering	Large size	4.2604	1.0623	1.734	1.4641
10	Astragalus adsurgens	927	Low productivity	Entomophily	No	Late flowering	Large size	3.1718	0.6354	1.0723	1.4641
10	Astragalus adsurgens	928	Low productivity	Entomophily	No	Late flowering	Large size	2.0284	0.5333	0.6179	0.8772
10	Astragalus adsurgens	929	Low productivity	Entomophily	No	Late flowering	Large size	1.9266	0.3511	0.6946	0.8809
10	Astragalus adsurgens	930	Low productivity	Entomophily	No	Late flowering	Large size	2.4591	0.4822	0.7271	1.2498
10	Astragalus adsurgens	931	Low productivity	Entomophily	No	Late flowering	Large size	3.2736	0.7395	1.023	1.5111
10	Astragalus adsurgens	932	Low productivity	Entomophily	No	Late flowering	Large size	2.6314	0.6533	0.8477	1.1304
10	Astragalus adsurgens	933	Low productivity	Entomophily	No	Late flowering	Large size	3.117	0.6348	1.4978	0.9844
10	Astragalus adsurgens	934	Low productivity	Entomophily	No	Late flowering	Large size	2.3573	0.5125	1.0931	0.7517
10	Astragalus adsurgens	935	Low productivity	Entomophily	No	Late flowering	Large size	3.3206	0.8245	1.5871	0.909
10	Astragalus adsurgens	936	Low productivity	Entomophily	No	Late flowering	Large size	2.42	0.6853	0.7903	0.9444
10	Astragalus adsurgens	937	Low productivity	Entomophily	No	Late flowering	Large size	2.1302	0.4676	0.8964	0.7662
10	Astragalus adsurgens	938	High diversity	Entomophily	No	Late flowering	Large size	3.2725	0.766	1.1073	1.3992
10	Astragalus adsurgens	939	High diversity	Entomophily	No	Late flowering	Large size	2.2253	0.3461	0.9841	0.8951
10	Astragalus adsurgens	940	High diversity	Entomophily	No	Late flowering	Large size	1.6144	0.2777	0.6419	0.6948
10	Astragalus adsurgens	941	High diversity	Entomophily	No	Late flowering	Large size	3.3671	0.6582	1.5315	1.1774
10	Astragalus adsurgens	942	High diversity	Entomophily	No	Late flowering	Large size	1.8617	0.4018	0.6577	0.8022
10	Astragalus adsurgens	943	High diversity	Entomophily	No	Late flowering	Large size	3.222	0.8015	1.2515	1.169
10	Astragalus adsurgens	944	High diversity	Entomophily	No	Late flowering	Large size	3.6949	0.8748	1.512	1.3081
10	Astragalus adsurgens	945	High diversity	Entomophily	No	Late flowering	Large size	3.7283	0.8436	1.288	1.5967
10	Astragalus adsurgens	946	High diversity	Entomophily	No	Late flowering	Large size	4.2206	0.936	1.8493	1.4353
10	Astragalus adsurgens	947	High diversity	Entomophily	No	Late flowering	Large size	1.3174	0.308	0.4958	0.5136
10	Astragalus adsurgens	948	High diversity	Entomophily	No	Late flowering	Large size	1.2022	0.2759	0.3139	0.6124
10	Astragalus adsurgens	949	High diversity	Entomophily	No	Late flowering	Large size	2.8116	0.5895	1.002	1.2201
10	Astragalus adsurgens	950	High diversity	Entomophily	No	Late flowering	Large size	2.0985	0.5862	0.5628	0.9495
10	Astragalus adsurgens	951	High diversity	Entomophily	No	Late flowering	Large size	2.9419	0.7253	0.8185	1.3981
10	Astragalus adsurgens	952	High diversity	Entomophily	No	Late flowering	Large size	1.925	0.5448	0.679	0.7012
10	Astragalus adsurgens	953	High diversity	Entomophily	No	Late flowering	Large size	2.6564	0.4155	1.2809	0.96
10	Astragalus adsurgens	954	High diversity	Entomophily	No	Late flowering	Large size	2.525	0.4622	0.985	1.0778
10	Astragalus adsurgens	955	High diversity	Entomophily	No	Late flowering	Large size	1.7322	0.2816	0.4993	0.9513
10	Astragalus adsurgens	956	Low diversity	Entomophily	No	Late flowering	Large size	2.1719	0.4013	1.0997	0.6709
10	Astragalus adsurgens	957	Low diversity	Entomophily	No	Late flowering	Large size	2.4301	0.43	1.2151	0.785
10	Astragalus adsurgens	958	Low diversity	Entomophily	No	Late flowering	Large size	2.3068	0.3812	1.0499	0.8757
10	Astragalus adsurgens	959	Low diversity	Entomophily	No	Late flowering	Large size	2.6381	0.4634	0.9742	1.2005
10	Astragalus adsurgens	960	Low diversity	Entomophily	No	Late flowering	Large size	2.9541	0.6669	1.2737	1.0135
10	Astragalus adsurgens	961	Low diversity	Entomophily	No	Late flowering	Large size	4.7805	0.7464	2.6871	1.347
10	Astragalus adsurgens	962	Low diversity	Entomophily	No	Late flowering	Large size	3.6824	0.6037	2.0845	0.9942
10	Astragalus adsurgens	963	Low diversity	Entomophily	No	Late flowering	Large size	3.8686	0.8104	1.6627	1.3955
10	Astragalus adsurgens	964	Low diversity	Entomophily	No	Late flowering	Large size	2.7383	0.4098	1.0501	1.2784
10	Astragalus adsurgens	965	Low diversity	Entomophily	No	Late flowering	Large size	2.0961	0.5319	0.7454	0.8188
10	Astragalus adsurgens	966	Low diversity	Entomophily	No	Late flowering	Large size	3.4151	0.549	1.7578	1.1083
10	Astragalus adsurgens	967	Low diversity	Entomophily	No	Late flowering	Large size	2.4949	0.592	1.1519	0.751
10	Astragalus adsurgens	968	Low diversity	Entomophily	No	Late flowering	Large size	3.2311	0.6024	1.8023	0.8264
10	Astragalus adsurgens	969	Low diversity	Entomophily	No	Late flowering	Large size	2.0143	0.432	0.7639	0.8184
10	Astragalus adsurgens	970	Low diversity	Entomophily	No	Late flowering	Large size	2.2597	0.4412	0.818	1.0005
10	Astragalus adsurgens	971	Low diversity	Entomophily	No	Late flowering	Large size	3.4049	0.6983	1.5602	1.1464
10	Astragalus adsurgens	972	Low diversity	Entomophily	No	Late flowering	Large size	1.9018	0.5841	0.5434	0.7743
10	Astragalus adsurgens	973	Low diversity	Entomophily	No	Late flowering	Large size	3.4356	0.4719	1.4035	1.5602
11	Gentiana aristata	974	Typical	Entomophily	No	Early flowering	Small size	0.1091	0.025	0.0372	0.0469
11	Gentiana aristata	975	Typical	Entomophily	No	Early flowering	Small size	0.0749	0.0225	0.0231	0.0293
11	Gentiana aristata	976	Typical	Entomophily	No	Early flowering	Small size	0.0928	0.0277	0.0307	0.0344
11	Gentiana aristata	977	Typical	Entomophily	No	Early flowering	Small size	0.1054	0.0219	0.0502	0.0333
11	Gentiana aristata	978	Typical	Entomophily	No	Early flowering	Small size	0.0773	0.0241	0.0223	0.0309
11	Gentiana aristata	979	Typical	Entomophily	No	Early flowering	Small size	0.0651	0.0136	0.0234	0.0281
11	Gentiana aristata	980	Typical	Entomophily	No	Early flowering	Small size	0.0882	0.0249	0.0294	0.0339
11	Gentiana aristata	981	Typical	Entomophily	No	Early flowering	Small size	0.0576	0.0144	0.0217	0.0215
11	Gentiana aristata	982	Typical	Entomophily	No	Early flowering	Small size	0.0612	0.0185	0.0184	0.0243
11	Gentiana aristata	983	Typical	Entomophily	No	Early flowering	Small size	0.0773	0.0151	0.0368	0.0254
11	Gentiana aristata	984	Typical	Entomophily	No	Early flowering	Small size	0.0797	0.0183	0.0328	0.0286
11	Gentiana aristata	985	Typical	Entomophily	No	Early flowering	Small size	0.0374	0.0113	0.0155	0.0106
11	Gentiana aristata	986	Typical	Entomophily	No	Early flowering	Small size	0.0792	0.0144	0.034	0.0308
11	Gentiana aristata	987	Typical	Entomophily	No	Early flowering	Small size	0.0741	0.022	0.0273	0.0248
11	Gentiana aristata	988	Typical	Entomophily	No	Early flowering	Small size	0.0573	0.0166	0.0163	0.0244
11	Gentiana aristata	989	Typical	Entomophily	No	Early flowering	Small size	0.0741	0.0218	0.03	0.0223
11	Gentiana aristata	990	Typical	Entomophily	No	Early flowering	Small size	0.0445	0.0142	0.0141	0.0162
11	Gentiana aristata	991	Typical	Entomophily	No	Early flowering	Small size	0.071	0.0151	0.0279	0.028
11	Gentiana aristata	992	High productivity	Entomophily	No	Early flowering	Small size	0.0536	0.0183	0.0132	0.0221
11	Gentiana aristata	993	High productivity	Entomophily	No	Early flowering	Small size	0.0433	0.0153	0.0088	0.0192
11	Gentiana aristata	994	High productivity	Entomophily	No	Early flowering	Small size	0.0665	0.0206	0.0279	0.018
11	Gentiana aristata	995	High productivity	Entomophily	No	Early flowering	Small size	0.0479	0.0088	0.019	0.0201
11	Gentiana aristata	996	High productivity	Entomophily	No	Early flowering	Small size	0.071	0.0256	0.0131	0.0323
11	Gentiana aristata	997	High productivity	Entomophily	No	Early flowering	Small size	0.0412	0.013	0.0108	0.0174
11	Gentiana aristata	998	High productivity	Entomophily	No	Early flowering	Small size	0.076	0.0248	0.0147	0.0365
11	Gentiana aristata	999	High productivity	Entomophily	No	Early flowering	Small size	0.074	0.0163	0.0328	0.0249
11	Gentiana aristata	1000	High productivity	Entomophily	No	Early flowering	Small size	0.0802	0.0229	0.0326	0.0247
11	Gentiana aristata	1001	High productivity	Entomophily	No	Early flowering	Small size	0.0606	0.018	0.0225	0.0201
11	Gentiana aristata	1002	High productivity	Entomophily	No	Early flowering	Small size	0.0469	0.0144	0.0177	0.0148
11	Gentiana aristata	1003	High productivity	Entomophily	No	Early flowering	Small size	0.0319	0.0088	0.0121	0.011
11	Gentiana aristata	1004	High productivity	Entomophily	No	Early flowering	Small size	0.0667	0.0157	0.0309	0.0201
11	Gentiana aristata	1005	High productivity	Entomophily	No	Early flowering	Small size	0.0653	0.023	0.0162	0.0261
11	Gentiana aristata	1006	High productivity	Entomophily	No	Early flowering	Small size	0.0809	0.0248	0.023	0.0331
11	Gentiana aristata	1007	High productivity	Entomophily	No	Early flowering	Small size	0.0334	0.0097	0.0123	0.0114
11	Gentiana aristata	1008	High productivity	Entomophily	No	Early flowering	Small size	0.0383	0.01	0.0165	0.0118
11	Gentiana aristata	1009	High productivity	Entomophily	No	Early flowering	Small size	0.0497	0.0135	0.0095	0.0267
11	Gentiana aristata	1010	Low productivity	Entomophily	No	Early flowering	Small size	0.1407	0.0323	0.0509	0.0575
11	Gentiana aristata	1011	Low productivity	Entomophily	No	Early flowering	Small size	0.1177	0.0271	0.0402	0.0504
11	Gentiana aristata	1012	Low productivity	Entomophily	No	Early flowering	Small size	0.2078	0.0634	0.074	0.0704
11	Gentiana aristata	1013	Low productivity	Entomophily	No	Early flowering	Small size	0.116	0.0252	0.0343	0.0565
11	Gentiana aristata	1014	Low productivity	Entomophily	No	Early flowering	Small size	0.1059	0.0197	0.0438	0.0424
11	Gentiana aristata	1015	Low productivity	Entomophily	No	Early flowering	Small size	0.1125	0.03	0.0326	0.0499
11	Gentiana aristata	1016	Low productivity	Entomophily	No	Early flowering	Small size	0.1465	0.0368	0.0434	0.0663
11	Gentiana aristata	1017	Low productivity	Entomophily	No	Early flowering	Small size	0.0882	0.0254	0.0253	0.0375
11	Gentiana aristata	1018	Low productivity	Entomophily	No	Early flowering	Small size	0.1107	0.0262	0.0321	0.0524
11	Gentiana aristata	1019	Low productivity	Entomophily	No	Early flowering	Small size	0.09	0.0237	0.0298	0.0365
11	Gentiana aristata	1020	Low productivity	Entomophily	No	Early flowering	Small size	0.131	0.0297	0.0433	0.058
11	Gentiana aristata	1021	Low productivity	Entomophily	No	Early flowering	Small size	0.0768	0.0248	0.0231	0.0289
11	Gentiana aristata	1022	Low productivity	Entomophily	No	Early flowering	Small size	0.1152	0.0304	0.0379	0.0469
11	Gentiana aristata	1023	Low productivity	Entomophily	No	Early flowering	Small size	0.0997	0.0245	0.0313	0.0439
11	Gentiana aristata	1024	Low productivity	Entomophily	No	Early flowering	Small size	0.1261	0.0398	0.0314	0.0549
11	Gentiana aristata	1025	Low productivity	Entomophily	No	Early flowering	Small size	0.0799	0.0209	0.0225	0.0365
11	Gentiana aristata	1026	Low productivity	Entomophily	No	Early flowering	Small size	0.127	0.0271	0.0455	0.0544
11	Gentiana aristata	1027	Low productivity	Entomophily	No	Early flowering	Small size	0.1676	0.0382	0.0514	0.078
11	Gentiana aristata	1028	Low productivity	Entomophily	No	Early flowering	Small size	0.1204	0.0332	0.0348	0.0524
11	Gentiana aristata	1029	High diversity	Entomophily	No	Early flowering	Small size	0.0738	0.0167	0.0228	0.0343
11	Gentiana aristata	1030	High diversity	Entomophily	No	Early flowering	Small size	0.0602	0.0195	0.0172	0.0235
11	Gentiana aristata	1031	High diversity	Entomophily	No	Early flowering	Small size	0.0963	0.0158	0.0488	0.0317
11	Gentiana aristata	1032	High diversity	Entomophily	No	Early flowering	Small size	0.0632	0.0178	0.0288	0.0166
11	Gentiana aristata	1033	High diversity	Entomophily	No	Early flowering	Small size	0.0827	0.0194	0.0278	0.0355
11	Gentiana aristata	1034	High diversity	Entomophily	No	Early flowering	Small size	0.1373	0.0385	0.05	0.0488
11	Gentiana aristata	1035	High diversity	Entomophily	No	Early flowering	Small size	0.1204	0.0375	0.04	0.0429
11	Gentiana aristata	1036	High diversity	Entomophily	No	Early flowering	Small size	0.085	0.0184	0.0294	0.0372
11	Gentiana aristata	1037	High diversity	Entomophily	No	Early flowering	Small size	0.1254	0.0285	0.0587	0.0382
11	Gentiana aristata	1038	High diversity	Entomophily	No	Early flowering	Small size	0.1145	0.0288	0.0497	0.036
11	Gentiana aristata	1039	High diversity	Entomophily	No	Early flowering	Small size	0.0953	0.0214	0.0345	0.0394
11	Gentiana aristata	1040	High diversity	Entomophily	No	Early flowering	Small size	0.0999	0.0307	0.0357	0.0335
11	Gentiana aristata	1041	High diversity	Entomophily	No	Early flowering	Small size	0.0586	0.0146	0.0255	0.0185
11	Gentiana aristata	1042	High diversity	Entomophily	No	Early flowering	Small size	0.0626	0.0211	0.0232	0.0183
11	Gentiana aristata	1043	High diversity	Entomophily	No	Early flowering	Small size	0.0744	0.0274	0.0195	0.0275
11	Gentiana aristata	1044	High diversity	Entomophily	No	Early flowering	Small size	0.0986	0.0212	0.0441	0.0333
11	Gentiana aristata	1045	High diversity	Entomophily	No	Early flowering	Small size	0.0606	0.0161	0.0245	0.02
11	Gentiana aristata	1046	Low diversity	Entomophily	No	Early flowering	Small size	0.0474	0.0132	0.0191	0.0151
11	Gentiana aristata	1047	Low diversity	Entomophily	No	Early flowering	Small size	0.0806	0.0251	0.0305	0.025
11	Gentiana aristata	1048	Low diversity	Entomophily	No	Early flowering	Small size	0.0414	0.0105	0.0181	0.0128
11	Gentiana aristata	1049	Low diversity	Entomophily	No	Early flowering	Small size	0.0824	0.0198	0.0344	0.0282
11	Gentiana aristata	1050	Low diversity	Entomophily	No	Early flowering	Small size	0.0583	0.0193	0.0167	0.0223
11	Gentiana aristata	1051	Low diversity	Entomophily	No	Early flowering	Small size	0.0462	0.0159	0.0141	0.0162
11	Gentiana aristata	1052	Low diversity	Entomophily	No	Early flowering	Small size	0.0915	0.0196	0.0335	0.0384
11	Gentiana aristata	1053	Low diversity	Entomophily	No	Early flowering	Small size	0.0665	0.0226	0.0255	0.0184
11	Gentiana aristata	1054	Low diversity	Entomophily	No	Early flowering	Small size	0.0635	0.0137	0.0337	0.0161
11	Gentiana aristata	1055	Low diversity	Entomophily	No	Early flowering	Small size	0.0903	0.0268	0.0319	0.0316
11	Gentiana aristata	1056	Low diversity	Entomophily	No	Early flowering	Small size	0.0477	0.0143	0.0126	0.0208
11	Gentiana aristata	1057	Low diversity	Entomophily	No	Early flowering	Small size	0.07	0.0181	0.0283	0.0236
11	Gentiana aristata	1058	Low diversity	Entomophily	No	Early flowering	Small size	0.0622	0.0176	0.0185	0.0261
11	Gentiana aristata	1059	Low diversity	Entomophily	No	Early flowering	Small size	0.067	0.0189	0.0273	0.0208
11	Gentiana aristata	1060	Low diversity	Entomophily	No	Early flowering	Small size	0.0717	0.0116	0.0424	0.0177
11	Gentiana aristata	1061	Low diversity	Entomophily	No	Early flowering	Small size	0.0619	0.0178	0.0237	0.0204
11	Gentiana aristata	1062	Low diversity	Entomophily	No	Early flowering	Small size	0.0698	0.0228	0.0239	0.0231
11	Gentiana aristata	1063	Low diversity	Entomophily	No	Early flowering	Small size	0.0522	0.015	0.0237	0.0135
11	Gentiana aristata	1064	Low diversity	Entomophily	No	Early flowering	Small size	0.044	0.0105	0.0139	0.0196
12	Gentiana straminea	1065	Typical	Entomophily	Yes	Late flowering	Large size	4.6824	0.8878	2.3127	1.4819
12	Gentiana straminea	1066	Typical	Entomophily	Yes	Late flowering	Large size	2.5555	0.4535	1.0119	1.0901
12	Gentiana straminea	1067	Typical	Entomophily	Yes	Late flowering	Large size	1.566	0.2428	0.8344	0.4888
12	Gentiana straminea	1068	Typical	Entomophily	Yes	Late flowering	Large size	4.5499	0.9582	1.7565	1.8352
12	Gentiana straminea	1069	Typical	Entomophily	Yes	Late flowering	Large size	1.9322	0.2054	0.7868	0.94
12	Gentiana straminea	1070	Typical	Entomophily	Yes	Late flowering	Large size	4.0747	0.6793	2.1689	1.2265
12	Gentiana straminea	1071	Typical	Entomophily	Yes	Late flowering	Large size	3.4826	0.6622	1.5026	1.3178
12	Gentiana straminea	1072	Typical	Entomophily	Yes	Late flowering	Large size	3.4203	0.7937	1.4647	1.1619
12	Gentiana straminea	1073	Typical	Entomophily	Yes	Late flowering	Large size	3.3969	0.7519	1.3947	1.2503
12	Gentiana straminea	1074	Typical	Entomophily	Yes	Late flowering	Large size	2.8827	0.6156	1.3078	0.9593
12	Gentiana straminea	1075	Typical	Entomophily	Yes	Late flowering	Large size	3.0229	0.4598	1.5648	0.9983
12	Gentiana straminea	1076	Typical	Entomophily	Yes	Late flowering	Large size	4.3006	1.2747	1.3505	1.6754
12	Gentiana straminea	1077	Typical	Entomophily	Yes	Late flowering	Large size	2.9139	0.6023	1.5272	0.7844
12	Gentiana straminea	1078	Typical	Entomophily	Yes	Late flowering	Large size	4.4253	0.6774	2.2751	1.4728
12	Gentiana straminea	1079	Typical	Entomophily	Yes	Late flowering	Large size	2.0413	0.2946	1.0638	0.6829
12	Gentiana straminea	1080	Typical	Entomophily	Yes	Late flowering	Large size	2.6801	0.5775	0.9294	1.1732
12	Gentiana straminea	1081	Typical	Entomophily	Yes	Late flowering	Large size	3.6073	0.6542	1.9511	1.002
12	Gentiana straminea	1082	Typical	Entomophily	Yes	Late flowering	Large size	4.7058	1.0415	1.7663	1.898
12	Gentiana straminea	1083	Typical	Entomophily	Yes	Late flowering	Large size	3.2411	0.5688	1.6995	0.9728
12	Gentiana straminea	1084	Typical	Entomophily	Yes	Late flowering	Large size	2.3918	0.492	1.1901	0.7097
12	Gentiana straminea	1085	High productivity	Entomophily	Yes	Late flowering	Large size	4.2091	0.3942	1.3664	2.4485
12	Gentiana straminea	1086	High productivity	Entomophily	Yes	Late flowering	Large size	2.6527	0.561	1.0253	1.0664
12	Gentiana straminea	1087	High productivity	Entomophily	Yes	Late flowering	Large size	4.9433	0.758	1.9458	2.2395
12	Gentiana straminea	1088	High productivity	Entomophily	Yes	Late flowering	Large size	4.8454	0.6771	2.2554	1.9129
12	Gentiana straminea	1089	High productivity	Entomophily	Yes	Late flowering	Large size	4.5322	0.8353	2.1008	1.5961
12	Gentiana straminea	1090	High productivity	Entomophily	Yes	Late flowering	Large size	3.1911	0.5761	1.2937	1.3213
12	Gentiana straminea	1091	High productivity	Entomophily	Yes	Late flowering	Large size	5.4034	0.6694	2.3544	2.3796
12	Gentiana straminea	1092	High productivity	Entomophily	Yes	Late flowering	Large size	3.7491	0.7249	1.7555	1.2687
12	Gentiana straminea	1093	High productivity	Entomophily	Yes	Late flowering	Large size	2.7386	0.4207	1.006	1.3119
12	Gentiana straminea	1094	High productivity	Entomophily	Yes	Late flowering	Large size	4.5186	0.47	2.0684	1.9802
12	Gentiana straminea	1095	High productivity	Entomophily	Yes	Late flowering	Large size	5.6646	1.2691	2.074	2.3215
12	Gentiana straminea	1096	High productivity	Entomophily	Yes	Late flowering	Large size	3.0917	0.5641	1.3488	1.1788
12	Gentiana straminea	1097	High productivity	Entomophily	Yes	Late flowering	Large size	3.9493	0.858	1.6526	1.4387
12	Gentiana straminea	1098	High productivity	Entomophily	Yes	Late flowering	Large size	4.4682	0.5077	1.6691	2.2914
12	Gentiana straminea	1099	High productivity	Entomophily	Yes	Late flowering	Large size	3.2502	0.6449	1.1564	1.4489
12	Gentiana straminea	1100	High productivity	Entomophily	Yes	Late flowering	Large size	3.9925	0.8561	1.5496	1.5868
12	Gentiana straminea	1101	High productivity	Entomophily	Yes	Late flowering	Large size	4.9294	0.5443	2.115	2.2701
12	Gentiana straminea	1102	High productivity	Entomophily	Yes	Late flowering	Large size	5.3547	0.5562	2.5182	2.2803
12	Gentiana straminea	1103	High productivity	Entomophily	Yes	Late flowering	Large size	4.4538	0.4206	2.001	2.0322
12	Gentiana straminea	1104	High productivity	Entomophily	Yes	Late flowering	Large size	3.4953	0.3748	1.8538	1.2667
12	Gentiana straminea	1105	Low productivity	Entomophily	Yes	Late flowering	Large size	2.6992	0.6846	1.0318	0.9828
12	Gentiana straminea	1106	Low productivity	Entomophily	Yes	Late flowering	Large size	2.6855	0.6094	1.2729	0.8032
12	Gentiana straminea	1107	Low productivity	Entomophily	Yes	Late flowering	Large size	2.9773	0.7053	1.2064	1.0656
12	Gentiana straminea	1108	Low productivity	Entomophily	Yes	Late flowering	Large size	1.5411	0.2843	0.6259	0.6309
12	Gentiana straminea	1109	Low productivity	Entomophily	Yes	Late flowering	Large size	3.8299	0.5253	1.6611	1.6435
12	Gentiana straminea	1110	Low productivity	Entomophily	Yes	Late flowering	Large size	3.4241	0.8539	1.0427	1.5275
12	Gentiana straminea	1111	Low productivity	Entomophily	Yes	Late flowering	Large size	2.8906	0.5855	1.2707	1.0344
12	Gentiana straminea	1112	Low productivity	Entomophily	Yes	Late flowering	Large size	2.3618	0.4712	0.9643	0.9263
12	Gentiana straminea	1113	Low productivity	Entomophily	Yes	Late flowering	Large size	2.535	0.5689	0.8849	1.0812
12	Gentiana straminea	1114	Low productivity	Entomophily	Yes	Late flowering	Large size	2.4119	0.6135	0.9741	0.8243
12	Gentiana straminea	1115	Low productivity	Entomophily	Yes	Late flowering	Large size	2.1247	0.604	0.7291	0.7916
12	Gentiana straminea	1116	Low productivity	Entomophily	Yes	Late flowering	Large size	3.3694	0.4957	1.8	1.0737
12	Gentiana straminea	1117	Low productivity	Entomophily	Yes	Late flowering	Large size	1.6687	0.3537	0.6719	0.6431
12	Gentiana straminea	1118	Low productivity	Entomophily	Yes	Late flowering	Large size	2.5487	0.6166	0.9701	0.962
12	Gentiana straminea	1119	Low productivity	Entomophily	Yes	Late flowering	Large size	2.1384	0.4858	0.7929	0.8597
12	Gentiana straminea	1120	Low productivity	Entomophily	Yes	Late flowering	Large size	2.8679	0.422	1.3563	1.0896
12	Gentiana straminea	1121	Low productivity	Entomophily	Yes	Late flowering	Large size	3.0685	1.209	0.7259	1.1336
12	Gentiana straminea	1122	Low productivity	Entomophily	Yes	Late flowering	Large size	1.4818	0.351	0.6404	0.4904
12	Gentiana straminea	1123	Low productivity	Entomophily	Yes	Late flowering	Large size	2.3572	0.4115	1.0456	0.9001
12	Gentiana straminea	1124	Low productivity	Entomophily	Yes	Late flowering	Large size	3.1459	0.7767	1.157	1.2122
12	Gentiana straminea	1125	Low productivity	Entomophily	Yes	Late flowering	Large size	1.9697	0.471	0.762	0.7367
12	Gentiana straminea	1126	High diversity	Entomophily	Yes	Late flowering	Large size	2.9599	0.7601	1.0643	1.1355
12	Gentiana straminea	1127	High diversity	Entomophily	Yes	Late flowering	Large size	2.9239	0.4693	1.2064	1.2482
12	Gentiana straminea	1128	High diversity	Entomophily	Yes	Late flowering	Large size	3.5931	0.8201	1.5171	1.2559
12	Gentiana straminea	1129	High diversity	Entomophily	Yes	Late flowering	Large size	2.7283	0.362	1.4755	0.8908
12	Gentiana straminea	1130	High diversity	Entomophily	Yes	Late flowering	Large size	2.4554	0.5727	0.9278	0.9549
12	Gentiana straminea	1131	High diversity	Entomophily	Yes	Late flowering	Large size	2.9805	0.6186	1.5515	0.8104
12	Gentiana straminea	1132	High diversity	Entomophily	Yes	Late flowering	Large size	3.6755	0.9714	1.655	1.0491
12	Gentiana straminea	1133	High diversity	Entomophily	Yes	Late flowering	Large size	2.9754	0.3056	1.4057	1.2641
12	Gentiana straminea	1134	High diversity	Entomophily	Yes	Late flowering	Large size	2.4864	0.4363	1.2375	0.8126
12	Gentiana straminea	1135	High diversity	Entomophily	Yes	Late flowering	Large size	2.4348	0.5054	1.0504	0.879
12	Gentiana straminea	1136	High diversity	Entomophily	Yes	Late flowering	Large size	3.4347	0.575	1.6568	1.2029
12	Gentiana straminea	1137	High diversity	Entomophily	Yes	Late flowering	Large size	1.8786	0.2153	0.8672	0.7961
12	Gentiana straminea	1138	High diversity	Entomophily	Yes	Late flowering	Large size	3.7491	1.0744	1.4159	1.2588
12	Gentiana straminea	1139	High diversity	Entomophily	Yes	Late flowering	Large size	3.2654	0.5122	1.7169	1.0363
12	Gentiana straminea	1140	High diversity	Entomophily	Yes	Late flowering	Large size	3.5637	0.8493	1.5405	1.1739
12	Gentiana straminea	1141	High diversity	Entomophily	Yes	Late flowering	Large size	2.1366	0.6703	0.6473	0.819
12	Gentiana straminea	1142	High diversity	Entomophily	Yes	Late flowering	Large size	2.0479	0.1081	1.0864	0.8534
12	Gentiana straminea	1143	High diversity	Entomophily	Yes	Late flowering	Large size	3.5637	0.7975	1.412	1.3542
12	Gentiana straminea	1144	High diversity	Entomophily	Yes	Late flowering	Large size	3.1686	0.7819	0.9536	1.4331
12	Gentiana straminea	1145	High diversity	Entomophily	Yes	Late flowering	Large size	2.6849	0.3523	1.2519	1.0807
12	Gentiana straminea	1146	Low diversity	Entomophily	Yes	Late flowering	Large size	4.7602	0.9927	1.9168	1.8507
12	Gentiana straminea	1147	Low diversity	Entomophily	Yes	Late flowering	Large size	4.4312	0.5281	2.1529	1.7502
12	Gentiana straminea	1148	Low diversity	Entomophily	Yes	Late flowering	Large size	4.0055	0.824	1.3165	1.865
12	Gentiana straminea	1149	Low diversity	Entomophily	Yes	Late flowering	Large size	4.4409	0.5544	2.5253	1.3612
12	Gentiana straminea	1150	Low diversity	Entomophily	Yes	Late flowering	Large size	2.3123	0.3707	0.9601	0.9815
12	Gentiana straminea	1151	Low diversity	Entomophily	Yes	Late flowering	Large size	4.1022	0.9078	1.7939	1.4005
12	Gentiana straminea	1152	Low diversity	Entomophily	Yes	Late flowering	Large size	3.5798	0.7668	1.448	1.365
12	Gentiana straminea	1153	Low diversity	Entomophily	Yes	Late flowering	Large size	3.9669	0.619	2.0939	1.254
12	Gentiana straminea	1154	Low diversity	Entomophily	Yes	Late flowering	Large size	3.067	0.8292	1.3083	0.9295
12	Gentiana straminea	1155	Low diversity	Entomophily	Yes	Late flowering	Large size	3.9378	0.6201	2.0837	1.234
12	Gentiana straminea	1156	Low diversity	Entomophily	Yes	Late flowering	Large size	4.4602	0.7919	1.983	1.6853
12	Gentiana straminea	1157	Low diversity	Entomophily	Yes	Late flowering	Large size	3.9765	0.6149	1.9983	1.3633
12	Gentiana straminea	1158	Low diversity	Entomophily	Yes	Late flowering	Large size	2.7091	0.6303	1.0311	1.0477
12	Gentiana straminea	1159	Low diversity	Entomophily	Yes	Late flowering	Large size	4.1991	0.977	1.4801	1.742
12	Gentiana straminea	1160	Low diversity	Entomophily	Yes	Late flowering	Large size	2.7284	0.3445	1.5345	0.8494
12	Gentiana straminea	1161	Low diversity	Entomophily	Yes	Late flowering	Large size	3.9475	0.588	1.924	1.4355
12	Gentiana straminea	1162	Low diversity	Entomophily	Yes	Late flowering	Large size	3.754	1.0292	1.109	1.6158
12	Gentiana straminea	1163	Low diversity	Entomophily	Yes	Late flowering	Large size	3.3283	0.3966	1.8955	1.0362
12	Gentiana straminea	1164	Low diversity	Entomophily	Yes	Late flowering	Large size	2.0124	0.4939	0.7997	0.7188
12	Gentiana straminea	1165	Low diversity	Entomophily	Yes	Late flowering	Large size	3.6088	0.7679	1.653	1.1879
13	Gentianopsis paludosa	1166	Typical	Entomophily	No	Late flowering	Large size	0.5875	0.1554	0.2274	0.2047
13	Gentianopsis paludosa	1167	Typical	Entomophily	No	Late flowering	Large size	0.7115	0.21	0.2273	0.2742
13	Gentianopsis paludosa	1168	Typical	Entomophily	No	Late flowering	Large size	0.5875	0.146	0.2184	0.2231
13	Gentianopsis paludosa	1169	Typical	Entomophily	No	Late flowering	Large size	0.4276	0.0961	0.1874	0.1441
13	Gentianopsis paludosa	1170	Typical	Entomophily	No	Late flowering	Large size	0.5911	0.1492	0.2252	0.2167
13	Gentianopsis paludosa	1171	Typical	Entomophily	No	Late flowering	Large size	0.8193	0.2546	0.2114	0.3533
13	Gentianopsis paludosa	1172	Typical	Entomophily	No	Late flowering	Large size	0.4546	0.1085	0.1791	0.167
13	Gentianopsis paludosa	1173	Typical	Entomophily	No	Late flowering	Large size	0.4923	0.1546	0.1679	0.1698
13	Gentianopsis paludosa	1174	Typical	Entomophily	No	Late flowering	Large size	0.6396	0.1735	0.2771	0.189
13	Gentianopsis paludosa	1175	Typical	Entomophily	No	Late flowering	Large size	0.3234	0.0813	0.1357	0.1064
13	Gentianopsis paludosa	1176	Typical	Entomophily	No	Late flowering	Large size	0.6882	0.2031	0.2612	0.2239
13	Gentianopsis paludosa	1177	Typical	Entomophily	No	Late flowering	Large size	0.9128	0.2428	0.3109	0.3591
13	Gentianopsis paludosa	1178	Typical	Entomophily	No	Late flowering	Large size	0.6396	0.1217	0.3025	0.2154
13	Gentianopsis paludosa	1179	Typical	Entomophily	No	Late flowering	Large size	0.6297	0.1373	0.2202	0.2722
13	Gentianopsis paludosa	1180	Typical	Entomophily	No	Late flowering	Large size	0.7156	0.1589	0.3262	0.2305
13	Gentianopsis paludosa	1181	Typical	Entomophily	No	Late flowering	Large size	0.8243	0.2562	0.2592	0.3089
13	Gentianopsis paludosa	1182	Typical	Entomophily	No	Late flowering	Large size	0.6202	0.1477	0.235	0.2375
13	Gentianopsis paludosa	1183	Typical	Entomophily	No	Late flowering	Large size	0.4866	0.135	0.1474	0.2042
13	Gentianopsis paludosa	1184	Typical	Entomophily	No	Late flowering	Large size	0.9331	0.2366	0.4208	0.2757
13	Gentianopsis paludosa	1185	Typical	Entomophily	No	Late flowering	Large size	0.3454	0.1018	0.1197	0.1239
13	Gentianopsis paludosa	1186	Typical	Entomophily	No	Late flowering	Large size	0.5858	0.1438	0.2489	0.1931
13	Gentianopsis paludosa	1187	High productivity	Entomophily	No	Late flowering	Large size	0.566	0.1366	0.2205	0.2089
13	Gentianopsis paludosa	1188	High productivity	Entomophily	No	Late flowering	Large size	0.5261	0.1048	0.2567	0.1646
13	Gentianopsis paludosa	1189	High productivity	Entomophily	No	Late flowering	Large size	0.6248	0.1453	0.3187	0.1608
13	Gentianopsis paludosa	1190	High productivity	Entomophily	No	Late flowering	Large size	0.9066	0.2149	0.3557	0.336
13	Gentianopsis paludosa	1191	High productivity	Entomophily	No	Late flowering	Large size	0.4345	0.1016	0.1529	0.18
13	Gentianopsis paludosa	1192	High productivity	Entomophily	No	Late flowering	Large size	0.4744	0.1009	0.1935	0.18
13	Gentianopsis paludosa	1193	High productivity	Entomophily	No	Late flowering	Large size	1.1532	0.3253	0.3838	0.4441
13	Gentianopsis paludosa	1194	High productivity	Entomophily	No	Late flowering	Large size	0.3992	0.1023	0.1341	0.1628
13	Gentianopsis paludosa	1195	High productivity	Entomophily	No	Late flowering	Large size	1.2025	0.2172	0.5107	0.4746
13	Gentianopsis paludosa	1196	High productivity	Entomophily	No	Late flowering	Large size	0.775	0.1659	0.2496	0.3595
13	Gentianopsis paludosa	1197	High productivity	Entomophily	No	Late flowering	Large size	0.4792	0.1002	0.1857	0.1933
13	Gentianopsis paludosa	1198	High productivity	Entomophily	No	Late flowering	Large size	1.0427	0.2464	0.4365	0.3598
13	Gentianopsis paludosa	1199	High productivity	Entomophily	No	Late flowering	Large size	0.7069	0.1635	0.2423	0.3011
13	Gentianopsis paludosa	1200	High productivity	Entomophily	No	Late flowering	Large size	0.6388	0.1296	0.2627	0.2465
13	Gentianopsis paludosa	1201	High productivity	Entomophily	No	Late flowering	Large size	0.8408	0.1643	0.3115	0.365
13	Gentianopsis paludosa	1202	High productivity	Entomophily	No	Late flowering	Large size	1.1955	0.2677	0.395	0.5328
13	Gentianopsis paludosa	1203	High productivity	Entomophily	No	Late flowering	Large size	0.7633	0.2162	0.2364	0.3107
13	Gentianopsis paludosa	1204	High productivity	Entomophily	No	Late flowering	Large size	0.9817	0.2053	0.3604	0.416
13	Gentianopsis paludosa	1205	High productivity	Entomophily	No	Late flowering	Large size	0.8901	0.2213	0.411	0.2578
13	Gentianopsis paludosa	1206	High productivity	Entomophily	No	Late flowering	Large size	0.6529	0.1083	0.3264	0.2182
13	Gentianopsis paludosa	1207	High productivity	Entomophily	No	Late flowering	Large size	0.7774	0.0942	0.3515	0.3317
13	Gentianopsis paludosa	1208	High productivity	Entomophily	No	Late flowering	Large size	0.6458	0.1398	0.2818	0.2242
13	Gentianopsis paludosa	1209	Low productivity	Entomophily	No	Late flowering	Large size	0.4243	0.1185	0.1768	0.129
13	Gentianopsis paludosa	1210	Low productivity	Entomophily	No	Late flowering	Large size	0.6135	0.1767	0.169	0.2678
13	Gentianopsis paludosa	1211	Low productivity	Entomophily	No	Late flowering	Large size	0.6943	0.2253	0.1925	0.2765
13	Gentianopsis paludosa	1212	Low productivity	Entomophily	No	Late flowering	Large size	0.4081	0.1195	0.1474	0.1412
13	Gentianopsis paludosa	1213	Low productivity	Entomophily	No	Late flowering	Large size	0.3699	0.1106	0.1127	0.1466
13	Gentianopsis paludosa	1214	Low productivity	Entomophily	No	Late flowering	Large size	0.7295	0.2177	0.2279	0.2839
13	Gentianopsis paludosa	1215	Low productivity	Entomophily	No	Late flowering	Large size	0.6004	0.176	0.2115	0.2129
13	Gentianopsis paludosa	1216	Low productivity	Entomophily	No	Late flowering	Large size	0.4315	0.1109	0.1166	0.204
13	Gentianopsis paludosa	1217	Low productivity	Entomophily	No	Late flowering	Large size	0.6033	0.1823	0.184	0.237
13	Gentianopsis paludosa	1218	Low productivity	Entomophily	No	Late flowering	Large size	0.2921	0.0895	0.0956	0.107
13	Gentianopsis paludosa	1219	Low productivity	Entomophily	No	Late flowering	Large size	0.5945	0.1212	0.2187	0.2546
13	Gentianopsis paludosa	1220	Low productivity	Entomophily	No	Late flowering	Large size	0.7721	0.2589	0.1872	0.326
13	Gentianopsis paludosa	1221	Low productivity	Entomophily	No	Late flowering	Large size	0.3126	0.0887	0.1115	0.1124
13	Gentianopsis paludosa	1222	Low productivity	Entomophily	No	Late flowering	Large size	0.5343	0.1802	0.1342	0.2199
13	Gentianopsis paludosa	1223	Low productivity	Entomophily	No	Late flowering	Large size	0.4037	0.1118	0.133	0.1589
13	Gentianopsis paludosa	1224	Low productivity	Entomophily	No	Late flowering	Large size	0.6987	0.2094	0.2536	0.2357
13	Gentianopsis paludosa	1225	Low productivity	Entomophily	No	Late flowering	Large size	0.3024	0.0705	0.1099	0.122
13	Gentianopsis paludosa	1226	Low productivity	Entomophily	No	Late flowering	Large size	0.4286	0.1028	0.1613	0.1645
13	Gentianopsis paludosa	1227	Low productivity	Entomophily	No	Late flowering	Large size	0.4683	0.138	0.1757	0.1546
13	Gentianopsis paludosa	1228	Low productivity	Entomophily	No	Late flowering	Large size	0.6238	0.2067	0.1933	0.2238
13	Gentianopsis paludosa	1229	Low productivity	Entomophily	No	Late flowering	Large size	0.3772	0.1034	0.1282	0.1456
13	Gentianopsis paludosa	1230	Low productivity	Entomophily	No	Late flowering	Large size	0.3317	0.1073	0.1062	0.1182
13	Gentianopsis paludosa	1231	Low productivity	Entomophily	No	Late flowering	Large size	0.6092	0.145	0.2295	0.2347
13	Gentianopsis paludosa	1232	High diversity	Entomophily	No	Late flowering	Large size	0.3335	0.0888	0.1059	0.1388
13	Gentianopsis paludosa	1233	High diversity	Entomophily	No	Late flowering	Large size	0.3596	0.0911	0.1428	0.1257
13	Gentianopsis paludosa	1234	High diversity	Entomophily	No	Late flowering	Large size	0.8581	0.2763	0.2115	0.3703
13	Gentianopsis paludosa	1235	High diversity	Entomophily	No	Late flowering	Large size	0.7904	0.2116	0.2302	0.3486
13	Gentianopsis paludosa	1236	High diversity	Entomophily	No	Late flowering	Large size	0.7347	0.2033	0.2669	0.2645
13	Gentianopsis paludosa	1237	High diversity	Entomophily	No	Late flowering	Large size	0.3891	0.1352	0.0968	0.1571
13	Gentianopsis paludosa	1238	High diversity	Entomophily	No	Late flowering	Large size	0.8928	0.233	0.3812	0.2786
13	Gentianopsis paludosa	1239	High diversity	Entomophily	No	Late flowering	Large size	0.575	0.17	0.1566	0.2484
13	Gentianopsis paludosa	1240	High diversity	Entomophily	No	Late flowering	Large size	0.4203	0.0878	0.1739	0.1586
13	Gentianopsis paludosa	1241	High diversity	Entomophily	No	Late flowering	Large size	0.8842	0.2354	0.3833	0.2655
13	Gentianopsis paludosa	1242	High diversity	Entomophily	No	Late flowering	Large size	0.6045	0.1224	0.2666	0.2155
13	Gentianopsis paludosa	1243	High diversity	Entomophily	No	Late flowering	Large size	0.7886	0.2426	0.2335	0.3125
13	Gentianopsis paludosa	1244	High diversity	Entomophily	No	Late flowering	Large size	0.5976	0.1724	0.1755	0.2497
13	Gentianopsis paludosa	1245	High diversity	Entomophily	No	Late flowering	Large size	0.3144	0.082	0.102	0.1304
13	Gentianopsis paludosa	1246	High diversity	Entomophily	No	Late flowering	Large size	0.7955	0.1535	0.2897	0.3523
13	Gentianopsis paludosa	1247	High diversity	Entomophily	No	Late flowering	Large size	0.3613	0.1083	0.1399	0.1131
13	Gentianopsis paludosa	1248	High diversity	Entomophily	No	Late flowering	Large size	0.9189	0.2275	0.4503	0.2411
13	Gentianopsis paludosa	1249	High diversity	Entomophily	No	Late flowering	Large size	0.667	0.166	0.2755	0.2255
13	Gentianopsis paludosa	1250	High diversity	Entomophily	No	Late flowering	Large size	0.4308	0.0859	0.1809	0.164
13	Gentianopsis paludosa	1251	High diversity	Entomophily	No	Late flowering	Large size	0.7608	0.2171	0.3678	0.1759
13	Gentianopsis paludosa	1252	High diversity	Entomophily	No	Late flowering	Large size	0.6531	0.1706	0.292	0.1905
13	Gentianopsis paludosa	1253	High diversity	Entomophily	No	Late flowering	Large size	0.7	0.1864	0.2925	0.2211
13	Gentianopsis paludosa	1254	High diversity	Entomophily	No	Late flowering	Large size	0.3874	0.0932	0.1744	0.1198
13	Gentianopsis paludosa	1255	Low diversity	Entomophily	No	Late flowering	Large size	0.3856	0.0674	0.1835	0.1347
13	Gentianopsis paludosa	1256	Low diversity	Entomophily	No	Late flowering	Large size	0.8083	0.26	0.1861	0.3622
13	Gentianopsis paludosa	1257	Low diversity	Entomophily	No	Late flowering	Large size	0.9551	0.2186	0.3768	0.3597
13	Gentianopsis paludosa	1258	Low diversity	Entomophily	No	Late flowering	Large size	0.6439	0.1813	0.2292	0.2334
13	Gentianopsis paludosa	1259	Low diversity	Entomophily	No	Late flowering	Large size	0.6479	0.1911	0.2285	0.2283
13	Gentianopsis paludosa	1260	Low diversity	Entomophily	No	Late flowering	Large size	0.5186	0.1356	0.1594	0.2236
13	Gentianopsis paludosa	1261	Low diversity	Entomophily	No	Late flowering	Large size	0.6263	0.1122	0.2635	0.2506
13	Gentianopsis paludosa	1262	Low diversity	Entomophily	No	Late flowering	Large size	0.9942	0.202	0.4612	0.331
13	Gentianopsis paludosa	1263	Low diversity	Entomophily	No	Late flowering	Large size	0.4991	0.1027	0.1555	0.2409
13	Gentianopsis paludosa	1264	Low diversity	Entomophily	No	Late flowering	Large size	0.8201	0.2765	0.2843	0.2593
13	Gentianopsis paludosa	1265	Low diversity	Entomophily	No	Late flowering	Large size	0.7965	0.1638	0.3784	0.2543
13	Gentianopsis paludosa	1266	Low diversity	Entomophily	No	Late flowering	Large size	0.5265	0.1295	0.1833	0.2137
13	Gentianopsis paludosa	1267	Low diversity	Entomophily	No	Late flowering	Large size	0.6596	0.1691	0.216	0.2745
13	Gentianopsis paludosa	1268	Low diversity	Entomophily	No	Late flowering	Large size	0.7404	0.1963	0.2843	0.2598
13	Gentianopsis paludosa	1269	Low diversity	Entomophily	No	Late flowering	Large size	0.7935	0.233	0.1745	0.386
13	Gentianopsis paludosa	1270	Low diversity	Entomophily	No	Late flowering	Large size	0.5518	0.1533	0.1561	0.2424
13	Gentianopsis paludosa	1271	Low diversity	Entomophily	No	Late flowering	Large size	0.9776	0.3011	0.2914	0.3851
13	Gentianopsis paludosa	1272	Low diversity	Entomophily	No	Late flowering	Large size	0.9613	0.2321	0.2946	0.4346
13	Gentianopsis paludosa	1273	Low diversity	Entomophily	No	Late flowering	Large size	0.894	0.2525	0.2681	0.3734
13	Gentianopsis paludosa	1274	Low diversity	Entomophily	No	Late flowering	Large size	0.6209	0.1731	0.1933	0.2545
13	Gentianopsis paludosa	1275	Low diversity	Entomophily	No	Late flowering	Large size	0.4994	0.1274	0.1526	0.2194
14	Geranium pylzowianum	1276	Typical	Entomophily	Yes	Early flowering	Small size	0.2564	0.0447	0.097	0.1147
14	Geranium pylzowianum	1277	Typical	Entomophily	Yes	Early flowering	Small size	0.2388	0.0387	0.1024	0.0977
14	Geranium pylzowianum	1278	Typical	Entomophily	Yes	Early flowering	Small size	0.2038	0.0353	0.0739	0.0946
14	Geranium pylzowianum	1279	Typical	Entomophily	Yes	Early flowering	Small size	0.2072	0.0419	0.0725	0.0928
14	Geranium pylzowianum	1280	Typical	Entomophily	Yes	Early flowering	Small size	0.2059	0.04	0.0734	0.0925
14	Geranium pylzowianum	1281	Typical	Entomophily	Yes	Early flowering	Small size	0.3727	0.0488	0.1875	0.1364
14	Geranium pylzowianum	1282	Typical	Entomophily	Yes	Early flowering	Small size	0.2665	0.0592	0.0856	0.1217
14	Geranium pylzowianum	1283	Typical	Entomophily	Yes	Early flowering	Small size	0.2258	0.0334	0.079	0.1134
14	Geranium pylzowianum	1284	Typical	Entomophily	Yes	Early flowering	Small size	0.1818	0.0369	0.0764	0.0685
14	Geranium pylzowianum	1285	Typical	Entomophily	Yes	Early flowering	Small size	0.3849	0.0464	0.2344	0.1041
14	Geranium pylzowianum	1286	Typical	Entomophily	Yes	Early flowering	Small size	0.2251	0.0476	0.0737	0.1038
14	Geranium pylzowianum	1287	Typical	Entomophily	Yes	Early flowering	Small size	0.1435	0.0295	0.0715	0.0425
14	Geranium pylzowianum	1288	Typical	Entomophily	Yes	Early flowering	Small size	0.228	0.0454	0.1131	0.0695
14	Geranium pylzowianum	1289	Typical	Entomophily	Yes	Early flowering	Small size	0.1557	0.0204	0.0742	0.0611
14	Geranium pylzowianum	1290	Typical	Entomophily	Yes	Early flowering	Small size	0.0694	0.016	0.0266	0.0268
14	Geranium pylzowianum	1291	Typical	Entomophily	Yes	Early flowering	Small size	0.1541	0.0403	0.0727	0.0411
14	Geranium pylzowianum	1292	Typical	Entomophily	Yes	Early flowering	Small size	0.1505	0.0307	0.0514	0.0684
14	Geranium pylzowianum	1293	Typical	Entomophily	Yes	Early flowering	Small size	0.3135	0.0649	0.1231	0.1255
14	Geranium pylzowianum	1294	Typical	Entomophily	Yes	Early flowering	Small size	0.2175	0.0285	0.0887	0.1003
14	Geranium pylzowianum	1295	High productivity	Entomophily	Yes	Early flowering	Small size	0.1775	0.0335	0.0565	0.0875
14	Geranium pylzowianum	1296	High productivity	Entomophily	Yes	Early flowering	Small size	0.1917	0.0305	0.1007	0.0605
14	Geranium pylzowianum	1297	High productivity	Entomophily	Yes	Early flowering	Small size	0.2681	0.0466	0.0968	0.1247
14	Geranium pylzowianum	1298	High productivity	Entomophily	Yes	Early flowering	Small size	0.137	0.031	0.0499	0.0561
14	Geranium pylzowianum	1299	High productivity	Entomophily	Yes	Early flowering	Small size	0.1995	0.0317	0.0813	0.0865
14	Geranium pylzowianum	1300	High productivity	Entomophily	Yes	Early flowering	Small size	0.2501	0.0559	0.0929	0.1013
14	Geranium pylzowianum	1301	High productivity	Entomophily	Yes	Early flowering	Small size	0.3709	0.0606	0.1431	0.1672
14	Geranium pylzowianum	1302	High productivity	Entomophily	Yes	Early flowering	Small size	0.1276	0.0259	0.0544	0.0473
14	Geranium pylzowianum	1303	High productivity	Entomophily	Yes	Early flowering	Small size	0.2019	0.0435	0.0684	0.09
14	Geranium pylzowianum	1304	High productivity	Entomophily	Yes	Early flowering	Small size	0.164	0.0322	0.0791	0.0527
14	Geranium pylzowianum	1305	High productivity	Entomophily	Yes	Early flowering	Small size	0.173	0.0283	0.0917	0.053
14	Geranium pylzowianum	1306	High productivity	Entomophily	Yes	Early flowering	Small size	0.1438	0.0259	0.0644	0.0535
14	Geranium pylzowianum	1307	High productivity	Entomophily	Yes	Early flowering	Small size	0.2751	0.0513	0.1183	0.1055
14	Geranium pylzowianum	1308	High productivity	Entomophily	Yes	Early flowering	Small size	0.1991	0.026	0.1035	0.0696
14	Geranium pylzowianum	1309	High productivity	Entomophily	Yes	Early flowering	Small size	0.3126	0.0506	0.1273	0.1347
14	Geranium pylzowianum	1310	High productivity	Entomophily	Yes	Early flowering	Small size	0.3104	0.0608	0.1259	0.1237
14	Geranium pylzowianum	1311	High productivity	Entomophily	Yes	Early flowering	Small size	0.3074	0.0591	0.1394	0.1089
14	Geranium pylzowianum	1312	High productivity	Entomophily	Yes	Early flowering	Small size	0.3783	0.053	0.1776	0.1477
14	Geranium pylzowianum	1313	High productivity	Entomophily	Yes	Early flowering	Small size	0.2363	0.0458	0.0971	0.0934
14	Geranium pylzowianum	1314	High productivity	Entomophily	Yes	Early flowering	Small size	0.2015	0.0414	0.078	0.0821
14	Geranium pylzowianum	1315	High productivity	Entomophily	Yes	Early flowering	Small size	0.2013	0.048	0.0709	0.0824
14	Geranium pylzowianum	1316	Low productivity	Entomophily	Yes	Early flowering	Small size	0.1309	0.0208	0.042	0.0681
14	Geranium pylzowianum	1317	Low productivity	Entomophily	Yes	Early flowering	Small size	0.1817	0.0314	0.0972	0.0531
14	Geranium pylzowianum	1318	Low productivity	Entomophily	Yes	Early flowering	Small size	0.1974	0.0345	0.1008	0.0621
14	Geranium pylzowianum	1319	Low productivity	Entomophily	Yes	Early flowering	Small size	0.1722	0.0396	0.0713	0.0613
14	Geranium pylzowianum	1320	Low productivity	Entomophily	Yes	Early flowering	Small size	0.2151	0.0493	0.0874	0.0784
14	Geranium pylzowianum	1321	Low productivity	Entomophily	Yes	Early flowering	Small size	0.1033	0.0213	0.0464	0.0356
14	Geranium pylzowianum	1322	Low productivity	Entomophily	Yes	Early flowering	Small size	0.1506	0.0299	0.0593	0.0614
14	Geranium pylzowianum	1323	Low productivity	Entomophily	Yes	Early flowering	Small size	0.1791	0.0278	0.0854	0.0659
14	Geranium pylzowianum	1324	Low productivity	Entomophily	Yes	Early flowering	Small size	0.1955	0.0323	0.1073	0.0559
14	Geranium pylzowianum	1325	Low productivity	Entomophily	Yes	Early flowering	Small size	0.1428	0.0354	0.0534	0.054
14	Geranium pylzowianum	1326	Low productivity	Entomophily	Yes	Early flowering	Small size	0.1558	0.0253	0.07	0.0605
14	Geranium pylzowianum	1327	Low productivity	Entomophily	Yes	Early flowering	Small size	0.2466	0.0413	0.1208	0.0845
14	Geranium pylzowianum	1328	Low productivity	Entomophily	Yes	Early flowering	Small size	0.2602	0.0433	0.1355	0.0814
14	Geranium pylzowianum	1329	Low productivity	Entomophily	Yes	Early flowering	Small size	0.1388	0.0182	0.0537	0.0669
14	Geranium pylzowianum	1330	Low productivity	Entomophily	Yes	Early flowering	Small size	0.1497	0.0246	0.0681	0.057
14	Geranium pylzowianum	1331	Low productivity	Entomophily	Yes	Early flowering	Small size	0.1695	0.0229	0.0828	0.0638
14	Geranium pylzowianum	1332	Low productivity	Entomophily	Yes	Early flowering	Small size	0.1269	0.0275	0.0438	0.0556
14	Geranium pylzowianum	1333	Low productivity	Entomophily	Yes	Early flowering	Small size	0.2481	0.0418	0.1146	0.0917
14	Geranium pylzowianum	1334	Low productivity	Entomophily	Yes	Early flowering	Small size	0.1751	0.0424	0.0672	0.0655
14	Geranium pylzowianum	1335	Low productivity	Entomophily	Yes	Early flowering	Small size	0.25	0.032	0.1217	0.0963
14	Geranium pylzowianum	1336	Low productivity	Entomophily	Yes	Early flowering	Small size	0.2017	0.0216	0.0989	0.0812
14	Geranium pylzowianum	1337	High diversity	Entomophily	Yes	Early flowering	Small size	0.203	0.0382	0.0896	0.0752
14	Geranium pylzowianum	1338	High diversity	Entomophily	Yes	Early flowering	Small size	0.2457	0.0465	0.098	0.1012
14	Geranium pylzowianum	1339	High diversity	Entomophily	Yes	Early flowering	Small size	0.3052	0.0489	0.1479	0.1084
14	Geranium pylzowianum	1340	High diversity	Entomophily	Yes	Early flowering	Small size	0.1946	0.0372	0.0844	0.073
14	Geranium pylzowianum	1341	High diversity	Entomophily	Yes	Early flowering	Small size	0.1851	0.0355	0.0809	0.0687
14	Geranium pylzowianum	1342	High diversity	Entomophily	Yes	Early flowering	Small size	0.2027	0.0259	0.0981	0.0787
14	Geranium pylzowianum	1343	High diversity	Entomophily	Yes	Early flowering	Small size	0.2934	0.055	0.1377	0.1007
14	Geranium pylzowianum	1344	High diversity	Entomophily	Yes	Early flowering	Small size	0.3339	0.0905	0.1195	0.1239
14	Geranium pylzowianum	1345	High diversity	Entomophily	Yes	Early flowering	Small size	0.202	0.0289	0.0868	0.0863
14	Geranium pylzowianum	1346	High diversity	Entomophily	Yes	Early flowering	Small size	0.2953	0.0491	0.1517	0.0945
14	Geranium pylzowianum	1347	High diversity	Entomophily	Yes	Early flowering	Small size	0.2436	0.0463	0.1084	0.0889
14	Geranium pylzowianum	1348	High diversity	Entomophily	Yes	Early flowering	Small size	0.3026	0.0602	0.1335	0.1089
14	Geranium pylzowianum	1349	High diversity	Entomophily	Yes	Early flowering	Small size	0.2041	0.0415	0.0856	0.077
14	Geranium pylzowianum	1350	High diversity	Entomophily	Yes	Early flowering	Small size	0.2809	0.0616	0.1084	0.1109
14	Geranium pylzowianum	1351	High diversity	Entomophily	Yes	Early flowering	Small size	0.2181	0.0247	0.0837	0.1097
14	Geranium pylzowianum	1352	High diversity	Entomophily	Yes	Early flowering	Small size	0.2165	0.0449	0.083	0.0886
14	Geranium pylzowianum	1353	High diversity	Entomophily	Yes	Early flowering	Small size	0.2674	0.0543	0.1082	0.1049
14	Geranium pylzowianum	1354	High diversity	Entomophily	Yes	Early flowering	Small size	0.2558	0.04	0.1208	0.095
14	Geranium pylzowianum	1355	High diversity	Entomophily	Yes	Early flowering	Small size	0.1728	0.0256	0.0793	0.0679
14	Geranium pylzowianum	1356	Low diversity	Entomophily	Yes	Early flowering	Small size	0.2528	0.0518	0.0989	0.1021
14	Geranium pylzowianum	1357	Low diversity	Entomophily	Yes	Early flowering	Small size	0.2079	0.044	0.0906	0.0733
14	Geranium pylzowianum	1358	Low diversity	Entomophily	Yes	Early flowering	Small size	0.2191	0.0334	0.0949	0.0908
14	Geranium pylzowianum	1359	Low diversity	Entomophily	Yes	Early flowering	Small size	0.1546	0.032	0.0564	0.0662
14	Geranium pylzowianum	1360	Low diversity	Entomophily	Yes	Early flowering	Small size	0.1303	0.029	0.055	0.0463
14	Geranium pylzowianum	1361	Low diversity	Entomophily	Yes	Early flowering	Small size	0.1361	0.0323	0.05	0.0538
14	Geranium pylzowianum	1362	Low diversity	Entomophily	Yes	Early flowering	Small size	0.2673	0.0608	0.0977	0.1088
14	Geranium pylzowianum	1363	Low diversity	Entomophily	Yes	Early flowering	Small size	0.2003	0.0494	0.0788	0.0721
14	Geranium pylzowianum	1364	Low diversity	Entomophily	Yes	Early flowering	Small size	0.1162	0.0301	0.0424	0.0437
14	Geranium pylzowianum	1365	Low diversity	Entomophily	Yes	Early flowering	Small size	0.2323	0.0234	0.1294	0.0795
14	Geranium pylzowianum	1366	Low diversity	Entomophily	Yes	Early flowering	Small size	0.1589	0.0393	0.0561	0.0635
14	Geranium pylzowianum	1367	Low diversity	Entomophily	Yes	Early flowering	Small size	0.2314	0.0564	0.0841	0.0909
14	Geranium pylzowianum	1368	Low diversity	Entomophily	Yes	Early flowering	Small size	0.1398	0.0283	0.0577	0.0538
14	Geranium pylzowianum	1369	Low diversity	Entomophily	Yes	Early flowering	Small size	0.2677	0.0419	0.1144	0.1114
14	Geranium pylzowianum	1370	Low diversity	Entomophily	Yes	Early flowering	Small size	0.3584	0.0983	0.1451	0.115
14	Geranium pylzowianum	1371	Low diversity	Entomophily	Yes	Early flowering	Small size	0.2154	0.0256	0.1144	0.0754
14	Geranium pylzowianum	1372	Low diversity	Entomophily	Yes	Early flowering	Small size	0.1273	0.0266	0.0477	0.053
14	Geranium pylzowianum	1373	Low diversity	Entomophily	Yes	Early flowering	Small size	0.1428	0.0229	0.0664	0.0535
15	Euphrasia regelii	1374	Typical	Entomophily	No	Early flowering	Small size	0.1548	0.0387	0.0543	0.0618
15	Euphrasia regelii	1375	Typical	Entomophily	No	Early flowering	Small size	0.0886	0.0197	0.0391	0.0298
15	Euphrasia regelii	1376	Typical	Entomophily	No	Early flowering	Small size	0.1507	0.0325	0.0579	0.0603
15	Euphrasia regelii	1377	Typical	Entomophily	No	Early flowering	Small size	0.1745	0.0438	0.0538	0.0769
15	Euphrasia regelii	1378	Typical	Entomophily	No	Early flowering	Small size	0.1295	0.0276	0.0534	0.0485
15	Euphrasia regelii	1379	Typical	Entomophily	No	Early flowering	Small size	0.0908	0.0214	0.0294	0.04
15	Euphrasia regelii	1380	Typical	Entomophily	No	Early flowering	Small size	0.126	0.0301	0.0464	0.0495
15	Euphrasia regelii	1381	Typical	Entomophily	No	Early flowering	Small size	0.1602	0.035	0.0605	0.0647
15	Euphrasia regelii	1382	Typical	Entomophily	No	Early flowering	Small size	0.1366	0.0418	0.0404	0.0544
15	Euphrasia regelii	1383	Typical	Entomophily	No	Early flowering	Small size	0.1818	0.0334	0.0683	0.0801
15	Euphrasia regelii	1384	Typical	Entomophily	No	Early flowering	Small size	0.1654	0.0406	0.0576	0.0672
15	Euphrasia regelii	1385	Typical	Entomophily	No	Early flowering	Small size	0.1109	0.0293	0.0451	0.0365
15	Euphrasia regelii	1386	Typical	Entomophily	No	Early flowering	Small size	0.1234	0.0326	0.0439	0.0469
15	Euphrasia regelii	1387	Typical	Entomophily	No	Early flowering	Small size	0.0942	0.0231	0.0338	0.0373
15	Euphrasia regelii	1388	Typical	Entomophily	No	Early flowering	Small size	0.1228	0.0267	0.0413	0.0548
15	Euphrasia regelii	1389	Typical	Entomophily	No	Early flowering	Small size	0.0924	0.0237	0.028	0.0407
15	Euphrasia regelii	1390	Typical	Entomophily	No	Early flowering	Small size	0.208	0.0483	0.0954	0.0643
15	Euphrasia regelii	1391	Typical	Entomophily	No	Early flowering	Small size	0.1156	0.0311	0.0351	0.0494
15	Euphrasia regelii	1392	Typical	Entomophily	No	Early flowering	Small size	0.0819	0.0212	0.0366	0.0241
15	Euphrasia regelii	1393	Typical	Entomophily	No	Early flowering	Small size	0.1338	0.0305	0.0449	0.0584
15	Euphrasia regelii	1394	High productivity	Entomophily	No	Early flowering	Small size	0.0472	0.0137	0.0164	0.0171
15	Euphrasia regelii	1395	High productivity	Entomophily	No	Early flowering	Small size	0.1281	0.0401	0.0381	0.0499
15	Euphrasia regelii	1396	High productivity	Entomophily	No	Early flowering	Small size	0.0798	0.0216	0.0235	0.0347
15	Euphrasia regelii	1397	High productivity	Entomophily	No	Early flowering	Small size	0.1501	0.0365	0.067	0.0466
15	Euphrasia regelii	1398	High productivity	Entomophily	No	Early flowering	Small size	0.0752	0.0217	0.0228	0.0307
15	Euphrasia regelii	1399	High productivity	Entomophily	No	Early flowering	Small size	0.1132	0.0371	0.0275	0.0486
15	Euphrasia regelii	1400	High productivity	Entomophily	No	Early flowering	Small size	0.0774	0.0192	0.0245	0.0337
15	Euphrasia regelii	1401	High productivity	Entomophily	No	Early flowering	Small size	0.1085	0.028	0.0346	0.0459
15	Euphrasia regelii	1402	High productivity	Entomophily	No	Early flowering	Small size	0.0844	0.025	0.0218	0.0376
15	Euphrasia regelii	1403	High productivity	Entomophily	No	Early flowering	Small size	0.0717	0.0246	0.0177	0.0294
15	Euphrasia regelii	1404	High productivity	Entomophily	No	Early flowering	Small size	0.0805	0.0217	0.0254	0.0334
15	Euphrasia regelii	1405	High productivity	Entomophily	No	Early flowering	Small size	0.1394	0.0358	0.0408	0.0628
15	Euphrasia regelii	1406	High productivity	Entomophily	No	Early flowering	Small size	0.1441	0.0323	0.0651	0.0467
15	Euphrasia regelii	1407	High productivity	Entomophily	No	Early flowering	Small size	0.1281	0.0321	0.0385	0.0575
15	Euphrasia regelii	1408	High productivity	Entomophily	No	Early flowering	Small size	0.0982	0.0284	0.0264	0.0434
15	Euphrasia regelii	1409	High productivity	Entomophily	No	Early flowering	Small size	0.1036	0.0313	0.0247	0.0476
15	Euphrasia regelii	1410	High productivity	Entomophily	No	Early flowering	Small size	0.0809	0.0223	0.0226	0.036
15	Euphrasia regelii	1411	High productivity	Entomophily	No	Early flowering	Small size	0.1291	0.035	0.0517	0.0424
15	Euphrasia regelii	1412	High productivity	Entomophily	No	Early flowering	Small size	0.1018	0.0294	0.0307	0.0417
15	Euphrasia regelii	1413	Low productivity	Entomophily	No	Early flowering	Small size	0.1058	0.0228	0.04	0.043
15	Euphrasia regelii	1414	Low productivity	Entomophily	No	Early flowering	Small size	0.1121	0.0206	0.0392	0.0523
15	Euphrasia regelii	1415	Low productivity	Entomophily	No	Early flowering	Small size	0.2622	0.0553	0.1215	0.0854
15	Euphrasia regelii	1416	Low productivity	Entomophily	No	Early flowering	Small size	0.1115	0.0296	0.038	0.0439
15	Euphrasia regelii	1417	Low productivity	Entomophily	No	Early flowering	Small size	0.1387	0.0348	0.0445	0.0594
15	Euphrasia regelii	1418	Low productivity	Entomophily	No	Early flowering	Small size	0.1153	0.0307	0.0387	0.0459
15	Euphrasia regelii	1419	Low productivity	Entomophily	No	Early flowering	Small size	0.0969	0.0238	0.0347	0.0384
15	Euphrasia regelii	1420	Low productivity	Entomophily	No	Early flowering	Small size	0.1533	0.0365	0.0602	0.0566
15	Euphrasia regelii	1421	Low productivity	Entomophily	No	Early flowering	Small size	0.2579	0.0744	0.0829	0.1006
15	Euphrasia regelii	1422	Low productivity	Entomophily	No	Early flowering	Small size	0.178	0.0396	0.062	0.0764
15	Euphrasia regelii	1423	Low productivity	Entomophily	No	Early flowering	Small size	0.2027	0.0333	0.0916	0.0778
15	Euphrasia regelii	1424	Low productivity	Entomophily	No	Early flowering	Small size	0.2015	0.0512	0.0736	0.0767
15	Euphrasia regelii	1425	Low productivity	Entomophily	No	Early flowering	Small size	0.1153	0.0304	0.0345	0.0504
15	Euphrasia regelii	1426	Low productivity	Entomophily	No	Early flowering	Small size	0.1685	0.0396	0.0806	0.0483
15	Euphrasia regelii	1427	Low productivity	Entomophily	No	Early flowering	Small size	0.1463	0.0412	0.0432	0.0619
15	Euphrasia regelii	1428	Low productivity	Entomophily	No	Early flowering	Small size	0.102	0.0245	0.0375	0.04
15	Euphrasia regelii	1429	Low productivity	Entomophily	No	Early flowering	Small size	0.1337	0.0349	0.0469	0.0519
15	Euphrasia regelii	1430	Low productivity	Entomophily	No	Early flowering	Small size	0.1438	0.029	0.073	0.0418
15	Euphrasia regelii	1431	Low productivity	Entomophily	No	Early flowering	Small size	0.2071	0.0611	0.0651	0.0809
15	Euphrasia regelii	1432	Low productivity	Entomophily	No	Early flowering	Small size	0.1913	0.0242	0.0838	0.0833
15	Euphrasia regelii	1433	High diversity	Entomophily	No	Early flowering	Small size	0.2107	0.063	0.0691	0.0786
15	Euphrasia regelii	1434	High diversity	Entomophily	No	Early flowering	Small size	0.1618	0.0298	0.0797	0.0523
15	Euphrasia regelii	1435	High diversity	Entomophily	No	Early flowering	Small size	0.1343	0.0296	0.042	0.0627
15	Euphrasia regelii	1436	High diversity	Entomophily	No	Early flowering	Small size	0.1396	0.0332	0.0484	0.058
15	Euphrasia regelii	1437	High diversity	Entomophily	No	Early flowering	Small size	0.1449	0.0208	0.0686	0.0555
15	Euphrasia regelii	1438	High diversity	Entomophily	No	Early flowering	Small size	0.1556	0.0331	0.051	0.0715
15	Euphrasia regelii	1439	High diversity	Entomophily	No	Early flowering	Small size	0.0934	0.0268	0.0308	0.0358
15	Euphrasia regelii	1440	High diversity	Entomophily	No	Early flowering	Small size	0.1476	0.0325	0.0607	0.0544
15	Euphrasia regelii	1441	High diversity	Entomophily	No	Early flowering	Small size	0.136	0.0423	0.0483	0.0454
15	Euphrasia regelii	1442	High diversity	Entomophily	No	Early flowering	Small size	0.1672	0.0458	0.055	0.0664
15	Euphrasia regelii	1443	High diversity	Entomophily	No	Early flowering	Small size	0.0729	0.0178	0.0219	0.0332
15	Euphrasia regelii	1444	High diversity	Entomophily	No	Early flowering	Small size	0.1992	0.0506	0.077	0.0716
15	Euphrasia regelii	1445	High diversity	Entomophily	No	Early flowering	Small size	0.1636	0.046	0.0473	0.0703
15	Euphrasia regelii	1446	High diversity	Entomophily	No	Early flowering	Small size	0.1138	0.0179	0.0539	0.042
15	Euphrasia regelii	1447	High diversity	Entomophily	No	Early flowering	Small size	0.2632	0.0625	0.0955	0.1052
15	Euphrasia regelii	1448	High diversity	Entomophily	No	Early flowering	Small size	0.2418	0.0615	0.0821	0.0982
15	Euphrasia regelii	1449	High diversity	Entomophily	No	Early flowering	Small size	0.1547	0.0357	0.0494	0.0696
15	Euphrasia regelii	1450	High diversity	Entomophily	No	Early flowering	Small size	0.1521	0.0391	0.0535	0.0595
15	Euphrasia regelii	1451	High diversity	Entomophily	No	Early flowering	Small size	0.1511	0.0361	0.0598	0.0552
15	Euphrasia regelii	1452	High diversity	Entomophily	No	Early flowering	Small size	0.0774	0.0179	0.0217	0.0378
15	Euphrasia regelii	1453	Low diversity	Entomophily	No	Early flowering	Small size	0.1236	0.0256	0.0524	0.0456
15	Euphrasia regelii	1454	Low diversity	Entomophily	No	Early flowering	Small size	0.1035	0.0204	0.0412	0.0419
15	Euphrasia regelii	1455	Low diversity	Entomophily	No	Early flowering	Small size	0.1578	0.0231	0.0665	0.0682
15	Euphrasia regelii	1456	Low diversity	Entomophily	No	Early flowering	Small size	0.0826	0.0228	0.0348	0.025
15	Euphrasia regelii	1457	Low diversity	Entomophily	No	Early flowering	Small size	0.0864	0.0195	0.0351	0.0318
15	Euphrasia regelii	1458	Low diversity	Entomophily	No	Early flowering	Small size	0.1005	0.022	0.0319	0.0466
15	Euphrasia regelii	1459	Low diversity	Entomophily	No	Early flowering	Small size	0.0833	0.0179	0.0362	0.0292
15	Euphrasia regelii	1460	Low diversity	Entomophily	No	Early flowering	Small size	0.0677	0.0191	0.0218	0.0268
15	Euphrasia regelii	1461	Low diversity	Entomophily	No	Early flowering	Small size	0.1087	0.0266	0.0361	0.046
15	Euphrasia regelii	1462	Low diversity	Entomophily	No	Early flowering	Small size	0.1385	0.0329	0.0601	0.0455
15	Euphrasia regelii	1463	Low diversity	Entomophily	No	Early flowering	Small size	0.0871	0.0217	0.0311	0.0343
15	Euphrasia regelii	1464	Low diversity	Entomophily	No	Early flowering	Small size	0.1199	0.033	0.0339	0.053
15	Euphrasia regelii	1465	Low diversity	Entomophily	No	Early flowering	Small size	0.1802	0.0435	0.0689	0.0678
15	Euphrasia regelii	1466	Low diversity	Entomophily	No	Early flowering	Small size	0.0699	0.016	0.0286	0.0253
15	Euphrasia regelii	1467	Low diversity	Entomophily	No	Early flowering	Small size	0.1407	0.0405	0.0462	0.054
15	Euphrasia regelii	1468	Low diversity	Entomophily	No	Early flowering	Small size	0.1585	0.0354	0.067	0.0561
15	Euphrasia regelii	1469	Low diversity	Entomophily	No	Early flowering	Small size	0.099	0.0239	0.0336	0.0415
15	Euphrasia regelii	1470	Low diversity	Entomophily	No	Early flowering	Small size	0.1168	0.0268	0.0358	0.0542
16	Pedicularis kansuensis	1471	Typical	Entomophily	No	Early flowering	Small size	0.4356	0.0904	0.1827	0.1625
16	Pedicularis kansuensis	1472	Typical	Entomophily	No	Early flowering	Small size	0.4587	0.1221	0.1487	0.1879
16	Pedicularis kansuensis	1473	Typical	Entomophily	No	Early flowering	Small size	0.4702	0.1472	0.1657	0.1573
16	Pedicularis kansuensis	1474	Typical	Entomophily	No	Early flowering	Small size	0.5694	0.1143	0.2712	0.1839
16	Pedicularis kansuensis	1475	Typical	Entomophily	No	Early flowering	Small size	0.6719	0.163	0.2249	0.284
16	Pedicularis kansuensis	1476	Typical	Entomophily	No	Early flowering	Small size	0.2983	0.0811	0.1091	0.1081
16	Pedicularis kansuensis	1477	Typical	Entomophily	No	Early flowering	Small size	0.5935	0.1671	0.16	0.2664
16	Pedicularis kansuensis	1478	Typical	Entomophily	No	Early flowering	Small size	0.2832	0.0676	0.1066	0.109
16	Pedicularis kansuensis	1479	Typical	Entomophily	No	Early flowering	Small size	0.5754	0.1234	0.2547	0.1973
16	Pedicularis kansuensis	1480	Typical	Entomophily	No	Early flowering	Small size	0.5001	0.1584	0.1047	0.237
16	Pedicularis kansuensis	1481	Typical	Entomophily	No	Early flowering	Small size	0.5242	0.1323	0.1703	0.2216
16	Pedicularis kansuensis	1482	Typical	Entomophily	No	Early flowering	Small size	0.467	0.1702	0.113	0.1838
16	Pedicularis kansuensis	1483	Typical	Entomophily	No	Early flowering	Small size	0.6598	0.1556	0.222	0.2822
16	Pedicularis kansuensis	1484	Typical	Entomophily	No	Early flowering	Small size	0.4941	0.1059	0.2268	0.1614
16	Pedicularis kansuensis	1485	Typical	Entomophily	No	Early flowering	Small size	0.4278	0.0909	0.1715	0.1654
16	Pedicularis kansuensis	1486	Typical	Entomophily	No	Early flowering	Small size	0.479	0.1265	0.1805	0.172
16	Pedicularis kansuensis	1487	Typical	Entomophily	No	Early flowering	Small size	0.3947	0.1146	0.1487	0.1314
16	Pedicularis kansuensis	1488	Typical	Entomophily	No	Early flowering	Small size	0.3133	0.0968	0.0813	0.1352
16	Pedicularis kansuensis	1489	Typical	Entomophily	No	Early flowering	Small size	0.3917	0.1088	0.1364	0.1465
16	Pedicularis kansuensis	1490	Typical	Entomophily	No	Early flowering	Small size	0.4429	0.0817	0.2111	0.1501
16	Pedicularis kansuensis	1491	High productivity	Entomophily	No	Early flowering	Small size	0.4493	0.1496	0.1049	0.1948
16	Pedicularis kansuensis	1492	High productivity	Entomophily	No	Early flowering	Small size	0.3335	0.085	0.0993	0.1492
16	Pedicularis kansuensis	1493	High productivity	Entomophily	No	Early flowering	Small size	0.5844	0.1159	0.252	0.2165
16	Pedicularis kansuensis	1494	High productivity	Entomophily	No	Early flowering	Small size	0.4217	0.1246	0.1302	0.1669
16	Pedicularis kansuensis	1495	High productivity	Entomophily	No	Early flowering	Small size	0.4107	0.089	0.1862	0.1355
16	Pedicularis kansuensis	1496	High productivity	Entomophily	No	Early flowering	Small size	0.3197	0.1061	0.0677	0.1459
16	Pedicularis kansuensis	1497	High productivity	Entomophily	No	Early flowering	Small size	0.554	0.1664	0.1529	0.2347
16	Pedicularis kansuensis	1498	High productivity	Entomophily	No	Early flowering	Small size	0.2536	0.0701	0.0864	0.0971
16	Pedicularis kansuensis	1499	High productivity	Entomophily	No	Early flowering	Small size	0.4162	0.1333	0.1287	0.1542
16	Pedicularis kansuensis	1500	High productivity	Entomophily	No	Early flowering	Small size	0.6808	0.204	0.2348	0.242
16	Pedicularis kansuensis	1501	High productivity	Entomophily	No	Early flowering	Small size	0.328	0.1019	0.0975	0.1286
16	Pedicularis kansuensis	1502	High productivity	Entomophily	No	Early flowering	Small size	0.2674	0.0705	0.0925	0.1044
16	Pedicularis kansuensis	1503	High productivity	Entomophily	No	Early flowering	Small size	0.4024	0.1163	0.1426	0.1435
16	Pedicularis kansuensis	1504	High productivity	Entomophily	No	Early flowering	Small size	0.4879	0.1526	0.1515	0.1838
16	Pedicularis kansuensis	1505	High productivity	Entomophily	No	Early flowering	Small size	0.521	0.1614	0.1554	0.2042
16	Pedicularis kansuensis	1506	High productivity	Entomophily	No	Early flowering	Small size	0.5761	0.1984	0.1577	0.22
16	Pedicularis kansuensis	1507	High productivity	Entomophily	No	Early flowering	Small size	0.2481	0.0694	0.0998	0.0789
16	Pedicularis kansuensis	1508	High productivity	Entomophily	No	Early flowering	Small size	0.5816	0.1419	0.2455	0.1942
16	Pedicularis kansuensis	1509	High productivity	Entomophily	No	Early flowering	Small size	0.3556	0.0954	0.1316	0.1286
16	Pedicularis kansuensis	1510	High productivity	Entomophily	No	Early flowering	Small size	0.3197	0.0882	0.103	0.1285
16	Pedicularis kansuensis	1511	Low productivity	Entomophily	No	Early flowering	Small size	0.6359	0.1468	0.3522	0.1369
16	Pedicularis kansuensis	1512	Low productivity	Entomophily	No	Early flowering	Small size	0.2516	0.067	0.0895	0.0951
16	Pedicularis kansuensis	1513	Low productivity	Entomophily	No	Early flowering	Small size	0.3434	0.1082	0.0873	0.1479
16	Pedicularis kansuensis	1514	Low productivity	Entomophily	No	Early flowering	Small size	0.6597	0.1657	0.2763	0.2177
16	Pedicularis kansuensis	1515	Low productivity	Entomophily	No	Early flowering	Small size	0.4851	0.1296	0.1796	0.1759
16	Pedicularis kansuensis	1516	Low productivity	Entomophily	No	Early flowering	Small size	0.4455	0.1427	0.153	0.1498
16	Pedicularis kansuensis	1517	Low productivity	Entomophily	No	Early flowering	Small size	0.4999	0.1262	0.2707	0.103
16	Pedicularis kansuensis	1518	Low productivity	Entomophily	No	Early flowering	Small size	0.4885	0.0836	0.1869	0.218
16	Pedicularis kansuensis	1519	Low productivity	Entomophily	No	Early flowering	Small size	0.3695	0.1053	0.1308	0.1334
16	Pedicularis kansuensis	1520	Low productivity	Entomophily	No	Early flowering	Small size	0.3775	0.0933	0.1298	0.1544
16	Pedicularis kansuensis	1521	Low productivity	Entomophily	No	Early flowering	Small size	0.518	0.1055	0.2929	0.1196
16	Pedicularis kansuensis	1522	Low productivity	Entomophily	No	Early flowering	Small size	0.3049	0.0844	0.1211	0.0994
16	Pedicularis kansuensis	1523	Low productivity	Entomophily	No	Early flowering	Small size	0.3831	0.0697	0.1905	0.1229
16	Pedicularis kansuensis	1524	Low productivity	Entomophily	No	Early flowering	Small size	0.2596	0.0668	0.1104	0.0824
16	Pedicularis kansuensis	1525	Low productivity	Entomophily	No	Early flowering	Small size	0.4409	0.0954	0.1953	0.1502
16	Pedicularis kansuensis	1526	Low productivity	Entomophily	No	Early flowering	Small size	0.4965	0.1256	0.2203	0.1506
16	Pedicularis kansuensis	1527	Low productivity	Entomophily	No	Early flowering	Small size	0.6246	0.1645	0.2002	0.2599
16	Pedicularis kansuensis	1528	Low productivity	Entomophily	No	Early flowering	Small size	0.3741	0.1024	0.1239	0.1478
16	Pedicularis kansuensis	1529	Low productivity	Entomophily	No	Early flowering	Small size	0.3321	0.0817	0.1229	0.1275
16	Pedicularis kansuensis	1530	Low productivity	Entomophily	No	Early flowering	Small size	0.3672	0.0928	0.1334	0.141
16	Pedicularis kansuensis	1531	High diversity	Entomophily	No	Early flowering	Small size	0.3379	0.0971	0.0895	0.1513
16	Pedicularis kansuensis	1532	High diversity	Entomophily	No	Early flowering	Small size	0.2798	0.071	0.1054	0.1034
16	Pedicularis kansuensis	1533	High diversity	Entomophily	No	Early flowering	Small size	0.4273	0.1119	0.2096	0.1058
16	Pedicularis kansuensis	1534	High diversity	Entomophily	No	Early flowering	Small size	0.5364	0.1333	0.1909	0.2122
16	Pedicularis kansuensis	1535	High diversity	Entomophily	No	Early flowering	Small size	0.3739	0.102	0.1507	0.1212
16	Pedicularis kansuensis	1536	High diversity	Entomophily	No	Early flowering	Small size	0.2764	0.065	0.1118	0.0996
16	Pedicularis kansuensis	1537	High diversity	Entomophily	No	Early flowering	Small size	0.6456	0.1416	0.2452	0.2588
16	Pedicularis kansuensis	1538	High diversity	Entomophily	No	Early flowering	Small size	0.5829	0.1681	0.188	0.2268
16	Pedicularis kansuensis	1539	High diversity	Entomophily	No	Early flowering	Small size	0.346	0.061	0.1695	0.1155
16	Pedicularis kansuensis	1540	High diversity	Entomophily	No	Early flowering	Small size	0.3936	0.1082	0.166	0.1194
16	Pedicularis kansuensis	1541	High diversity	Entomophily	No	Early flowering	Small size	0.3182	0.0907	0.097	0.1305
16	Pedicularis kansuensis	1542	High diversity	Entomophily	No	Early flowering	Small size	0.2729	0.0517	0.128	0.0932
16	Pedicularis kansuensis	1543	High diversity	Entomophily	No	Early flowering	Small size	0.4796	0.1238	0.1464	0.2094
16	Pedicularis kansuensis	1544	High diversity	Entomophily	No	Early flowering	Small size	0.2496	0.0433	0.1042	0.1021
16	Pedicularis kansuensis	1545	High diversity	Entomophily	No	Early flowering	Small size	0.5121	0.1067	0.1576	0.2478
16	Pedicularis kansuensis	1546	High diversity	Entomophily	No	Early flowering	Small size	0.4343	0.1206	0.1508	0.1629
16	Pedicularis kansuensis	1547	High diversity	Entomophily	No	Early flowering	Small size	0.3692	0.0891	0.1308	0.1493
16	Pedicularis kansuensis	1548	High diversity	Entomophily	No	Early flowering	Small size	0.3646	0.0955	0.1032	0.1659
16	Pedicularis kansuensis	1549	High diversity	Entomophily	No	Early flowering	Small size	0.3007	0.0715	0.0877	0.1415
16	Pedicularis kansuensis	1550	Low diversity	Entomophily	No	Early flowering	Small size	0.5978	0.1022	0.2737	0.2219
16	Pedicularis kansuensis	1551	Low diversity	Entomophily	No	Early flowering	Small size	0.509	0.0972	0.1916	0.2202
16	Pedicularis kansuensis	1552	Low diversity	Entomophily	No	Early flowering	Small size	0.4357	0.0975	0.2152	0.123
16	Pedicularis kansuensis	1553	Low diversity	Entomophily	No	Early flowering	Small size	0.2926	0.0513	0.1364	0.1049
16	Pedicularis kansuensis	1554	Low diversity	Entomophily	No	Early flowering	Small size	0.7743	0.2071	0.2517	0.3155
16	Pedicularis kansuensis	1555	Low diversity	Entomophily	No	Early flowering	Small size	0.358	0.0949	0.1253	0.1378
16	Pedicularis kansuensis	1556	Low diversity	Entomophily	No	Early flowering	Small size	0.4889	0.1227	0.1406	0.2256
16	Pedicularis kansuensis	1557	Low diversity	Entomophily	No	Early flowering	Small size	0.5652	0.1353	0.1127	0.3172
16	Pedicularis kansuensis	1558	Low diversity	Entomophily	No	Early flowering	Small size	0.578	0.1324	0.2067	0.2389
16	Pedicularis kansuensis	1559	Low diversity	Entomophily	No	Early flowering	Small size	0.5198	0.1317	0.1448	0.2433
16	Pedicularis kansuensis	1560	Low diversity	Entomophily	No	Early flowering	Small size	0.3381	0.0606	0.1673	0.1102
16	Pedicularis kansuensis	1561	Low diversity	Entomophily	No	Early flowering	Small size	0.5471	0.1253	0.1964	0.2254
16	Pedicularis kansuensis	1562	Low diversity	Entomophily	No	Early flowering	Small size	0.3635	0.1024	0.1141	0.147
16	Pedicularis kansuensis	1563	Low diversity	Entomophily	No	Early flowering	Small size	0.6216	0.1567	0.2826	0.1823
16	Pedicularis kansuensis	1564	Low diversity	Entomophily	No	Early flowering	Small size	0.3108	0.0768	0.0914	0.1426
16	Pedicularis kansuensis	1565	Low diversity	Entomophily	No	Early flowering	Small size	0.7234	0.2213	0.2241	0.278
16	Pedicularis kansuensis	1566	Low diversity	Entomophily	No	Early flowering	Small size	0.6634	0.124	0.2191	0.3203
16	Pedicularis kansuensis	1567	Low diversity	Entomophily	No	Early flowering	Small size	0.5362	0.1274	0.2075	0.2013
17	Elymus nutans	1568	Typical	Anemophily	Yes	Late flowering	Large size	2.6884	0.3097	1.0163	1.3624
17	Elymus nutans	1569	Typical	Anemophily	Yes	Late flowering	Large size	2.2156	0.3261	0.731	1.1585
17	Elymus nutans	1570	Typical	Anemophily	Yes	Late flowering	Large size	2.2227	0.2774	0.76	1.1853
17	Elymus nutans	1571	Typical	Anemophily	Yes	Late flowering	Large size	1.5382	0.2203	0.4289	0.889
17	Elymus nutans	1572	Typical	Anemophily	Yes	Late flowering	Large size	1.7076	0.2473	0.552	0.9083
17	Elymus nutans	1573	Typical	Anemophily	Yes	Late flowering	Large size	1.7993	0.3138	0.4724	1.0131
17	Elymus nutans	1574	Typical	Anemophily	Yes	Late flowering	Large size	2.3356	0.2709	0.7353	1.3294
17	Elymus nutans	1575	Typical	Anemophily	Yes	Late flowering	Large size	1.7993	0.3325	0.6273	0.8395
17	Elymus nutans	1576	Typical	Anemophily	Yes	Late flowering	Large size	2.1804	0.3663	0.631	1.1831
17	Elymus nutans	1577	Typical	Anemophily	Yes	Late flowering	Large size	1.8276	0.2485	0.5965	0.9826
17	Elymus nutans	1578	Typical	Anemophily	Yes	Late flowering	Large size	1.8064	0.3121	0.6661	0.8282
17	Elymus nutans	1579	Typical	Anemophily	Yes	Late flowering	Large size	1.9616	0.2197	0.8064	0.9355
17	Elymus nutans	1580	Typical	Anemophily	Yes	Late flowering	Large size	1.9969	0.5288	0.3619	1.1062
17	Elymus nutans	1581	Typical	Anemophily	Yes	Late flowering	Large size	2.6037	0.3395	1.0533	1.2109
17	Elymus nutans	1582	Typical	Anemophily	Yes	Late flowering	Large size	0.9596	0.1259	0.3352	0.4985
17	Elymus nutans	1583	Typical	Anemophily	Yes	Late flowering	Large size	1.4395	0.3075	0.3794	0.7526
17	Elymus nutans	1584	Typical	Anemophily	Yes	Late flowering	Large size	2.3497	0.3439	0.8604	1.1454
17	Elymus nutans	1585	Typical	Anemophily	Yes	Late flowering	Large size	1.7288	0.26	0.4703	0.9985
17	Elymus nutans	1586	Typical	Anemophily	Yes	Late flowering	Large size	1.1925	0.3015	0.4133	0.4777
17	Elymus nutans	1587	High productivity	Anemophily	Yes	Late flowering	Large size	2.8024	0.4073	0.9491	1.446
17	Elymus nutans	1588	High productivity	Anemophily	Yes	Late flowering	Large size	4.4007	0.5476	1.5747	2.2784
17	Elymus nutans	1589	High productivity	Anemophily	Yes	Late flowering	Large size	2.2483	0.24	0.9096	1.0987
17	Elymus nutans	1590	High productivity	Anemophily	Yes	Late flowering	Large size	3.2393	0.5197	1.0713	1.6483
17	Elymus nutans	1591	High productivity	Anemophily	Yes	Late flowering	Large size	2.6852	0.2473	1.4048	1.0331
17	Elymus nutans	1592	High productivity	Anemophily	Yes	Late flowering	Large size	3.0262	0.4432	1.3304	1.2526
17	Elymus nutans	1593	High productivity	Anemophily	Yes	Late flowering	Large size	3.7081	0.423	1.7998	1.4853
17	Elymus nutans	1594	High productivity	Anemophily	Yes	Late flowering	Large size	2.0885	0.3376	0.6531	1.0978
17	Elymus nutans	1595	High productivity	Anemophily	Yes	Late flowering	Large size	4.4433	0.5909	1.7377	2.1147
17	Elymus nutans	1596	High productivity	Anemophily	Yes	Late flowering	Large size	2.1423	0.2313	0.6439	1.2671
17	Elymus nutans	1597	High productivity	Anemophily	Yes	Late flowering	Large size	2.9595	0.3827	1.1712	1.4056
17	Elymus nutans	1598	High productivity	Anemophily	Yes	Late flowering	Large size	2.1372	0.1942	0.7954	1.1476
17	Elymus nutans	1599	High productivity	Anemophily	Yes	Late flowering	Large size	4.6054	0.7417	1.7846	2.0791
17	Elymus nutans	1600	High productivity	Anemophily	Yes	Late flowering	Large size	2.3962	0.2894	0.9213	1.1855
17	Elymus nutans	1601	High productivity	Anemophily	Yes	Late flowering	Large size	3.0402	0.2429	1.3949	1.4024
17	Elymus nutans	1602	High productivity	Anemophily	Yes	Late flowering	Large size	3.4863	0.4785	1.1912	1.8166
17	Elymus nutans	1603	High productivity	Anemophily	Yes	Late flowering	Large size	1.9135	0.2556	0.8891	0.7688
17	Elymus nutans	1604	High productivity	Anemophily	Yes	Late flowering	Large size	3.4005	0.3153	1.3144	1.7708
17	Elymus nutans	1605	High productivity	Anemophily	Yes	Late flowering	Large size	2.1789	0.2512	0.7988	1.1289
17	Elymus nutans	1606	High productivity	Anemophily	Yes	Late flowering	Large size	2.9567	0.3427	1.1406	1.4734
17	Elymus nutans	1607	High productivity	Anemophily	Yes	Late flowering	Large size	2.5032	0.2733	1.2646	0.9653
17	Elymus nutans	1608	Low productivity	Anemophily	Yes	Late flowering	Large size	1.847	0.4109	0.4377	0.9984
17	Elymus nutans	1609	Low productivity	Anemophily	Yes	Late flowering	Large size	1.1362	0.1559	0.5243	0.456
17	Elymus nutans	1610	Low productivity	Anemophily	Yes	Late flowering	Large size	1.4743	0.195	0.6135	0.6658
17	Elymus nutans	1611	Low productivity	Anemophily	Yes	Late flowering	Large size	1.8003	0.3775	0.4455	0.9773
17	Elymus nutans	1612	Low productivity	Anemophily	Yes	Late flowering	Large size	0.9214	0.1959	0.2752	0.4503
17	Elymus nutans	1613	Low productivity	Anemophily	Yes	Late flowering	Large size	1.9194	0.4307	0.6745	0.8142
17	Elymus nutans	1614	Low productivity	Anemophily	Yes	Late flowering	Large size	2.2203	0.3743	0.7056	1.1404
17	Elymus nutans	1615	Low productivity	Anemophily	Yes	Late flowering	Large size	1.1078	0.2486	0.4259	0.4333
17	Elymus nutans	1616	Low productivity	Anemophily	Yes	Late flowering	Large size	2.0764	0.5657	0.6355	0.8752
17	Elymus nutans	1617	Low productivity	Anemophily	Yes	Late flowering	Large size	1.8254	0.2415	0.6164	0.9675
17	Elymus nutans	1618	Low productivity	Anemophily	Yes	Late flowering	Large size	1.287	0.2283	0.5622	0.4965
17	Elymus nutans	1619	Low productivity	Anemophily	Yes	Late flowering	Large size	1.2149	0.3036	0.3702	0.5411
17	Elymus nutans	1620	Low productivity	Anemophily	Yes	Late flowering	Large size	1.4489	0.2826	0.5103	0.656
17	Elymus nutans	1621	Low productivity	Anemophily	Yes	Late flowering	Large size	1.1123	0.2137	0.3279	0.5707
17	Elymus nutans	1622	Low productivity	Anemophily	Yes	Late flowering	Large size	1.6772	0.3057	0.6661	0.7054
17	Elymus nutans	1623	Low productivity	Anemophily	Yes	Late flowering	Large size	1.6424	0.4555	0.3009	0.886
17	Elymus nutans	1624	Low productivity	Anemophily	Yes	Late flowering	Large size	1.8319	0.3483	0.6306	0.853
17	Elymus nutans	1625	Low productivity	Anemophily	Yes	Late flowering	Large size	0.8612	0.1063	0.4043	0.3506
17	Elymus nutans	1626	Low productivity	Anemophily	Yes	Late flowering	Large size	0.7051	0.1617	0.2341	0.3093
17	Elymus nutans	1627	Low productivity	Anemophily	Yes	Late flowering	Large size	1.0889	0.2828	0.3384	0.4677
17	Elymus nutans	1628	High diversity	Anemophily	Yes	Late flowering	Large size	2.1672	0.3643	0.8806	0.9223
17	Elymus nutans	1629	High diversity	Anemophily	Yes	Late flowering	Large size	3.0426	0.504	1.0298	1.5088
17	Elymus nutans	1630	High diversity	Anemophily	Yes	Late flowering	Large size	1.2229	0.1865	0.4291	0.6073
17	Elymus nutans	1631	High diversity	Anemophily	Yes	Late flowering	Large size	1.3226	0.2071	0.3623	0.7532
17	Elymus nutans	1632	High diversity	Anemophily	Yes	Late flowering	Large size	1.7098	0.3169	0.5601	0.8328
17	Elymus nutans	1633	High diversity	Anemophily	Yes	Late flowering	Large size	1.2226	0.2717	0.4125	0.5384
17	Elymus nutans	1634	High diversity	Anemophily	Yes	Late flowering	Large size	2.2706	0.2663	0.8531	1.1512
17	Elymus nutans	1635	High diversity	Anemophily	Yes	Late flowering	Large size	1.1394	0.2009	0.399	0.5395
17	Elymus nutans	1636	High diversity	Anemophily	Yes	Late flowering	Large size	3.4976	0.413	1.4935	1.5911
17	Elymus nutans	1637	High diversity	Anemophily	Yes	Late flowering	Large size	2.3209	0.451	0.7726	1.0973
17	Elymus nutans	1638	High diversity	Anemophily	Yes	Late flowering	Large size	1.645	0.3862	0.4026	0.8562
17	Elymus nutans	1639	High diversity	Anemophily	Yes	Late flowering	Large size	1.7238	0.2058	0.4968	1.0212
17	Elymus nutans	1640	High diversity	Anemophily	Yes	Late flowering	Large size	2.0263	0.2688	0.9687	0.7888
17	Elymus nutans	1641	High diversity	Anemophily	Yes	Late flowering	Large size	2.4827	0.3539	1.0703	1.0585
17	Elymus nutans	1642	High diversity	Anemophily	Yes	Late flowering	Large size	1.1384	0.246	0.3673	0.5251
17	Elymus nutans	1643	High diversity	Anemophily	Yes	Late flowering	Large size	1.4123	0.1392	0.6814	0.5917
17	Elymus nutans	1644	High diversity	Anemophily	Yes	Late flowering	Large size	1.9475	0.3174	0.7565	0.8736
17	Elymus nutans	1645	High diversity	Anemophily	Yes	Late flowering	Large size	2.7494	0.4377	0.6596	1.6521
17	Elymus nutans	1646	High diversity	Anemophily	Yes	Late flowering	Large size	2.6224	0.4572	0.8677	1.2975
17	Elymus nutans	1647	Low diversity	Anemophily	Yes	Late flowering	Large size	2.376	0.2886	1.0182	1.0692
17	Elymus nutans	1648	Low diversity	Anemophily	Yes	Late flowering	Large size	1.9138	0.3422	0.4892	1.0824
17	Elymus nutans	1649	Low diversity	Anemophily	Yes	Late flowering	Large size	2.0282	0.3517	0.6633	1.0132
17	Elymus nutans	1650	Low diversity	Anemophily	Yes	Late flowering	Large size	2.6503	0.5366	0.8622	1.2515
17	Elymus nutans	1651	Low diversity	Anemophily	Yes	Late flowering	Large size	1.2139	0.1761	0.3512	0.6866
17	Elymus nutans	1652	Low diversity	Anemophily	Yes	Late flowering	Large size	1.795	0.218	0.7101	0.8669
17	Elymus nutans	1653	Low diversity	Anemophily	Yes	Late flowering	Large size	1.9462	0.197	0.9618	0.7874
17	Elymus nutans	1654	Low diversity	Anemophily	Yes	Late flowering	Large size	2.0412	0.4408	0.6461	0.9543
17	Elymus nutans	1655	Low diversity	Anemophily	Yes	Late flowering	Large size	3.5078	0.4616	1.3562	1.69
17	Elymus nutans	1656	Low diversity	Anemophily	Yes	Late flowering	Large size	2.065	0.3781	0.8514	0.8355
17	Elymus nutans	1657	Low diversity	Anemophily	Yes	Late flowering	Large size	1.6135	0.1742	0.5594	0.8799
17	Elymus nutans	1658	Low diversity	Anemophily	Yes	Late flowering	Large size	1.8382	0.2791	0.398	1.1611
17	Elymus nutans	1659	Low diversity	Anemophily	Yes	Late flowering	Large size	1.1491	0.2288	0.3747	0.5456
17	Elymus nutans	1660	Low diversity	Anemophily	Yes	Late flowering	Large size	3.0218	0.4283	1.1713	1.4222
17	Elymus nutans	1661	Low diversity	Anemophily	Yes	Late flowering	Large size	1.5941	0.2636	0.7382	0.5923
17	Elymus nutans	1662	Low diversity	Anemophily	Yes	Late flowering	Large size	3.1817	0.6656	0.8742	1.6419
17	Elymus nutans	1663	Low diversity	Anemophily	Yes	Late flowering	Large size	1.944	0.2361	0.5843	1.1236
17	Elymus nutans	1664	Low diversity	Anemophily	Yes	Late flowering	Large size	1.2269	0.1987	0.4466	0.5816
17	Elymus nutans	1665	Low diversity	Anemophily	Yes	Late flowering	Large size	3.281	0.4887	0.923	1.8693
17	Elymus nutans	1666	Low diversity	Anemophily	Yes	Late flowering	Large size	1.7496	0.2243	0.7019	0.8234
17	Elymus nutans	1667	Low diversity	Anemophily	Yes	Late flowering	Large size	1.7885	0.2233	0.657	0.9082
18	Festuca modesta	1668	Typical	Anemophily	Yes	Late flowering	Large size	1.0078	0.134	0.2828	0.591
18	Festuca modesta	1669	Typical	Anemophily	Yes	Late flowering	Large size	0.6388	0.1025	0.1568	0.3795
18	Festuca modesta	1670	Typical	Anemophily	Yes	Late flowering	Large size	0.6617	0.1333	0.243	0.2854
18	Festuca modesta	1671	Typical	Anemophily	Yes	Late flowering	Large size	1.2849	0.2019	0.4941	0.5889
18	Festuca modesta	1672	Typical	Anemophily	Yes	Late flowering	Large size	0.4658	0.0707	0.1219	0.2732
18	Festuca modesta	1673	Typical	Anemophily	Yes	Late flowering	Large size	0.7364	0.1236	0.2032	0.4096
18	Festuca modesta	1674	Typical	Anemophily	Yes	Late flowering	Large size	0.7511	0.1172	0.3191	0.3148
18	Festuca modesta	1675	Typical	Anemophily	Yes	Late flowering	Large size	0.451	0.073	0.1291	0.2489
18	Festuca modesta	1676	Typical	Anemophily	Yes	Late flowering	Large size	1.4621	0.1838	0.6315	0.6468
18	Festuca modesta	1677	Typical	Anemophily	Yes	Late flowering	Large size	0.6913	0.1059	0.2872	0.2982
18	Festuca modesta	1678	Typical	Anemophily	Yes	Late flowering	Large size	0.6634	0.0938	0.2407	0.3289
18	Festuca modesta	1679	Typical	Anemophily	Yes	Late flowering	Large size	0.9684	0.186	0.3886	0.3938
18	Festuca modesta	1680	Typical	Anemophily	Yes	Late flowering	Large size	0.6921	0.1306	0.1869	0.3746
18	Festuca modesta	1681	Typical	Anemophily	Yes	Late flowering	Large size	0.6224	0.0735	0.2608	0.2881
18	Festuca modesta	1682	Typical	Anemophily	Yes	Late flowering	Large size	1.0119	0.2443	0.2779	0.4897
18	Festuca modesta	1683	Typical	Anemophily	Yes	Late flowering	Large size	0.5182	0.0559	0.2723	0.19
18	Festuca modesta	1684	Typical	Anemophily	Yes	Late flowering	Large size	0.8339	0.112	0.3262	0.3957
18	Festuca modesta	1685	Typical	Anemophily	Yes	Late flowering	Large size	0.5756	0.1365	0.163	0.2761
18	Festuca modesta	1686	Typical	Anemophily	Yes	Late flowering	Large size	1.1849	0.1328	0.4689	0.5832
18	Festuca modesta	1687	Typical	Anemophily	Yes	Late flowering	Large size	0.4608	0.0729	0.1745	0.2134
18	Festuca modesta	1688	High productivity	Anemophily	Yes	Late flowering	Large size	0.5589	0.1275	0.2217	0.2097
18	Festuca modesta	1689	High productivity	Anemophily	Yes	Late flowering	Large size	0.3705	0.0668	0.1737	0.13
18	Festuca modesta	1690	High productivity	Anemophily	Yes	Late flowering	Large size	0.4706	0.0645	0.2248	0.1813
18	Festuca modesta	1691	High productivity	Anemophily	Yes	Late flowering	Large size	0.5748	0.1486	0.1612	0.265
18	Festuca modesta	1692	High productivity	Anemophily	Yes	Late flowering	Large size	1.0309	0.1158	0.3634	0.5517
18	Festuca modesta	1693	High productivity	Anemophily	Yes	Late flowering	Large size	0.4223	0.0707	0.2021	0.1495
18	Festuca modesta	1694	High productivity	Anemophily	Yes	Late flowering	Large size	0.6383	0.094	0.2425	0.3018
18	Festuca modesta	1695	High productivity	Anemophily	Yes	Late flowering	Large size	0.7424	0.0887	0.353	0.3007
18	Festuca modesta	1696	High productivity	Anemophily	Yes	Late flowering	Large size	1.0702	0.2097	0.3925	0.468
18	Festuca modesta	1697	High productivity	Anemophily	Yes	Late flowering	Large size	1.0474	0.1898	0.2728	0.5848
18	Festuca modesta	1698	High productivity	Anemophily	Yes	Late flowering	Large size	0.6182	0.1212	0.1882	0.3088
18	Festuca modesta	1699	High productivity	Anemophily	Yes	Late flowering	Large size	0.5699	0.0889	0.1982	0.2828
18	Festuca modesta	1700	High productivity	Anemophily	Yes	Late flowering	Large size	0.9474	0.1787	0.3365	0.4322
18	Festuca modesta	1701	High productivity	Anemophily	Yes	Late flowering	Large size	1.1047	0.1972	0.3729	0.5346
18	Festuca modesta	1702	High productivity	Anemophily	Yes	Late flowering	Large size	0.6031	0.0832	0.2528	0.2671
18	Festuca modesta	1703	High productivity	Anemophily	Yes	Late flowering	Large size	0.4043	0.0833	0.1895	0.1315
18	Festuca modesta	1704	High productivity	Anemophily	Yes	Late flowering	Large size	0.9481	0.1343	0.4321	0.3817
18	Festuca modesta	1705	High productivity	Anemophily	Yes	Late flowering	Large size	0.5948	0.1067	0.2812	0.2069
18	Festuca modesta	1706	Low productivity	Anemophily	Yes	Late flowering	Large size	1.0558	0.1449	0.5096	0.4013
18	Festuca modesta	1707	Low productivity	Anemophily	Yes	Late flowering	Large size	0.7238	0.1229	0.2723	0.3286
18	Festuca modesta	1708	Low productivity	Anemophily	Yes	Late flowering	Large size	1.0242	0.2127	0.3547	0.4568
18	Festuca modesta	1709	Low productivity	Anemophily	Yes	Late flowering	Large size	0.5295	0.116	0.1615	0.252
18	Festuca modesta	1710	Low productivity	Anemophily	Yes	Late flowering	Large size	1.3371	0.2753	0.4791	0.5827
18	Festuca modesta	1711	Low productivity	Anemophily	Yes	Late flowering	Large size	1.1437	0.1681	0.4374	0.5382
18	Festuca modesta	1712	Low productivity	Anemophily	Yes	Late flowering	Large size	0.6457	0.1006	0.2438	0.3013
18	Festuca modesta	1713	Low productivity	Anemophily	Yes	Late flowering	Large size	1.1479	0.2647	0.454	0.4292
18	Festuca modesta	1714	Low productivity	Anemophily	Yes	Late flowering	Large size	0.6748	0.111	0.2907	0.2731
18	Festuca modesta	1715	Low productivity	Anemophily	Yes	Late flowering	Large size	0.6565	0.134	0.2101	0.3124
18	Festuca modesta	1716	Low productivity	Anemophily	Yes	Late flowering	Large size	0.7819	0.1156	0.3385	0.3278
18	Festuca modesta	1717	Low productivity	Anemophily	Yes	Late flowering	Large size	1.3778	0.2243	0.4812	0.6723
18	Festuca modesta	1718	Low productivity	Anemophily	Yes	Late flowering	Large size	0.5221	0.0703	0.2368	0.215
18	Festuca modesta	1719	Low productivity	Anemophily	Yes	Late flowering	Large size	1.4874	0.2945	0.6	0.5929
18	Festuca modesta	1720	Low productivity	Anemophily	Yes	Late flowering	Large size	0.6482	0.0958	0.2873	0.2651
18	Festuca modesta	1721	Low productivity	Anemophily	Yes	Late flowering	Large size	0.5611	0.0932	0.1796	0.2883
18	Festuca modesta	1722	Low productivity	Anemophily	Yes	Late flowering	Large size	0.7619	0.2018	0.254	0.3061
18	Festuca modesta	1723	High diversity	Anemophily	Yes	Late flowering	Large size	0.4055	0.0575	0.1598	0.1882
18	Festuca modesta	1724	High diversity	Anemophily	Yes	Late flowering	Large size	0.4995	0.0607	0.2211	0.2177
18	Festuca modesta	1725	High diversity	Anemophily	Yes	Late flowering	Large size	0.5506	0.1221	0.2346	0.1939
18	Festuca modesta	1726	High diversity	Anemophily	Yes	Late flowering	Large size	0.6645	0.1322	0.2534	0.2789
18	Festuca modesta	1727	High diversity	Anemophily	Yes	Late flowering	Large size	0.7245	0.132	0.2441	0.3484
18	Festuca modesta	1728	High diversity	Anemophily	Yes	Late flowering	Large size	0.8747	0.1432	0.335	0.3965
18	Festuca modesta	1729	High diversity	Anemophily	Yes	Late flowering	Large size	1.127	0.1775	0.4569	0.4926
18	Festuca modesta	1730	High diversity	Anemophily	Yes	Late flowering	Large size	0.8954	0.1466	0.3046	0.4442
18	Festuca modesta	1731	High diversity	Anemophily	Yes	Late flowering	Large size	0.5883	0.1123	0.2228	0.2532
18	Festuca modesta	1732	High diversity	Anemophily	Yes	Late flowering	Large size	0.996	0.1788	0.3991	0.4181
18	Festuca modesta	1733	High diversity	Anemophily	Yes	Late flowering	Large size	0.9627	0.1102	0.4034	0.4491
18	Festuca modesta	1734	High diversity	Anemophily	Yes	Late flowering	Large size	0.4721	0.0864	0.184	0.2017
18	Festuca modesta	1735	High diversity	Anemophily	Yes	Late flowering	Large size	0.8244	0.1458	0.3614	0.3172
18	Festuca modesta	1736	High diversity	Anemophily	Yes	Late flowering	Large size	0.6623	0.137	0.2466	0.2787
18	Festuca modesta	1737	High diversity	Anemophily	Yes	Late flowering	Large size	0.8244	0.1059	0.3161	0.4024
18	Festuca modesta	1738	High diversity	Anemophily	Yes	Late flowering	Large size	0.8636	0.2059	0.2742	0.3835
18	Festuca modesta	1739	High diversity	Anemophily	Yes	Late flowering	Large size	0.5025	0.0937	0.1798	0.229
18	Festuca modesta	1740	Low diversity	Anemophily	Yes	Late flowering	Large size	1.138	0.2065	0.4166	0.5149
18	Festuca modesta	1741	Low diversity	Anemophily	Yes	Late flowering	Large size	1.3433	0.235	0.49	0.6183
18	Festuca modesta	1742	Low diversity	Anemophily	Yes	Late flowering	Large size	1.2537	0.2478	0.4316	0.5743
18	Festuca modesta	1743	Low diversity	Anemophily	Yes	Late flowering	Large size	0.8013	0.1493	0.3343	0.3177
18	Festuca modesta	1744	Low diversity	Anemophily	Yes	Late flowering	Large size	0.6334	0.1163	0.249	0.2681
18	Festuca modesta	1745	Low diversity	Anemophily	Yes	Late flowering	Large size	0.8108	0.1077	0.2909	0.4122
18	Festuca modesta	1746	Low diversity	Anemophily	Yes	Late flowering	Large size	0.9309	0.1697	0.4005	0.3607
18	Festuca modesta	1747	Low diversity	Anemophily	Yes	Late flowering	Large size	1.1014	0.1222	0.4241	0.5551
18	Festuca modesta	1748	Low diversity	Anemophily	Yes	Late flowering	Large size	0.9483	0.1467	0.4978	0.3038
18	Festuca modesta	1749	Low diversity	Anemophily	Yes	Late flowering	Large size	0.716	0.1241	0.3666	0.2253
18	Festuca modesta	1750	Low diversity	Anemophily	Yes	Late flowering	Large size	0.5907	0.1431	0.1916	0.256
18	Festuca modesta	1751	Low diversity	Anemophily	Yes	Late flowering	Large size	0.7386	0.1418	0.2957	0.3011
18	Festuca modesta	1752	Low diversity	Anemophily	Yes	Late flowering	Large size	0.6194	0.0702	0.2526	0.2966
18	Festuca modesta	1753	Low diversity	Anemophily	Yes	Late flowering	Large size	0.6508	0.1044	0.2898	0.2566
18	Festuca modesta	1754	Low diversity	Anemophily	Yes	Late flowering	Large size	0.562	0.1015	0.1804	0.2801
18	Festuca modesta	1755	Low diversity	Anemophily	Yes	Late flowering	Large size	0.6743	0.1508	0.224	0.2995
18	Festuca modesta	1756	Low diversity	Anemophily	Yes	Late flowering	Large size	0.5968	0.0865	0.2897	0.2206
19	Poa crymophila	1757	Typical	Anemophily	Yes	Late flowering	Small size	0.4424	0.0727	0.1328	0.2369
19	Poa crymophila	1758	Typical	Anemophily	Yes	Late flowering	Small size	0.5183	0.1022	0.1467	0.2694
19	Poa crymophila	1759	Typical	Anemophily	Yes	Late flowering	Small size	0.4324	0.079	0.1424	0.211
19	Poa crymophila	1760	Typical	Anemophily	Yes	Late flowering	Small size	0.2163	0.0545	0.0572	0.1046
19	Poa crymophila	1761	Typical	Anemophily	Yes	Late flowering	Small size	1.1844	0.1923	0.421	0.5711
19	Poa crymophila	1762	Typical	Anemophily	Yes	Late flowering	Small size	0.646	0.0878	0.2825	0.2757
19	Poa crymophila	1763	Typical	Anemophily	Yes	Late flowering	Small size	0.7951	0.1087	0.3078	0.3786
19	Poa crymophila	1764	Typical	Anemophily	Yes	Late flowering	Small size	0.4914	0.1158	0.1432	0.2324
19	Poa crymophila	1765	Typical	Anemophily	Yes	Late flowering	Small size	0.5522	0.1054	0.221	0.2258
19	Poa crymophila	1766	Typical	Anemophily	Yes	Late flowering	Small size	0.3727	0.0849	0.1082	0.1796
19	Poa crymophila	1767	Typical	Anemophily	Yes	Late flowering	Small size	0.4611	0.0949	0.1352	0.231
19	Poa crymophila	1768	Typical	Anemophily	Yes	Late flowering	Small size	0.5738	0.1067	0.1929	0.2742
19	Poa crymophila	1769	Typical	Anemophily	Yes	Late flowering	Small size	0.7681	0.1045	0.3209	0.3427
19	Poa crymophila	1770	Typical	Anemophily	Yes	Late flowering	Small size	0.6988	0.1224	0.2147	0.3617
19	Poa crymophila	1771	Typical	Anemophily	Yes	Late flowering	Small size	0.3437	0.07	0.1095	0.1642
19	Poa crymophila	1772	Typical	Anemophily	Yes	Late flowering	Small size	0.4633	0.1036	0.1447	0.215
19	Poa crymophila	1773	Typical	Anemophily	Yes	Late flowering	Small size	0.7643	0.1329	0.3012	0.3302
19	Poa crymophila	1774	Typical	Anemophily	Yes	Late flowering	Small size	0.286	0.0493	0.1093	0.1274
19	Poa crymophila	1775	High productivity	Anemophily	Yes	Late flowering	Small size	0.4293	0.071	0.1322	0.2261
19	Poa crymophila	1776	High productivity	Anemophily	Yes	Late flowering	Small size	0.2301	0.0446	0.0735	0.112
19	Poa crymophila	1777	High productivity	Anemophily	Yes	Late flowering	Small size	0.8097	0.1957	0.1864	0.4276
19	Poa crymophila	1778	High productivity	Anemophily	Yes	Late flowering	Small size	0.4637	0.0598	0.1823	0.2216
19	Poa crymophila	1779	High productivity	Anemophily	Yes	Late flowering	Small size	0.5232	0.1073	0.1668	0.2491
19	Poa crymophila	1780	High productivity	Anemophily	Yes	Late flowering	Small size	0.7404	0.1194	0.2314	0.3896
19	Poa crymophila	1781	High productivity	Anemophily	Yes	Late flowering	Small size	0.656	0.0568	0.3047	0.2945
19	Poa crymophila	1782	High productivity	Anemophily	Yes	Late flowering	Small size	0.8452	0.1321	0.3328	0.3803
19	Poa crymophila	1783	High productivity	Anemophily	Yes	Late flowering	Small size	0.4782	0.0764	0.1565	0.2453
19	Poa crymophila	1784	High productivity	Anemophily	Yes	Late flowering	Small size	0.6021	0.0876	0.1955	0.319
19	Poa crymophila	1785	High productivity	Anemophily	Yes	Late flowering	Small size	0.7279	0.149	0.2511	0.3278
19	Poa crymophila	1786	High productivity	Anemophily	Yes	Late flowering	Small size	0.4511	0.0518	0.1833	0.216
19	Poa crymophila	1787	High productivity	Anemophily	Yes	Late flowering	Small size	0.4395	0.0962	0.1722	0.1711
19	Poa crymophila	1788	High productivity	Anemophily	Yes	Late flowering	Small size	0.546	0.0917	0.2142	0.2401
19	Poa crymophila	1789	High productivity	Anemophily	Yes	Late flowering	Small size	0.4859	0.0547	0.1848	0.2464
19	Poa crymophila	1790	High productivity	Anemophily	Yes	Late flowering	Small size	0.4898	0.0878	0.2282	0.1738
19	Poa crymophila	1791	High productivity	Anemophily	Yes	Late flowering	Small size	0.4027	0.0775	0.1615	0.1637
19	Poa crymophila	1792	High productivity	Anemophily	Yes	Late flowering	Small size	0.6087	0.0992	0.2162	0.2933
19	Poa crymophila	1793	High productivity	Anemophily	Yes	Late flowering	Small size	0.3231	0.0442	0.1479	0.131
19	Poa crymophila	1794	High productivity	Anemophily	Yes	Late flowering	Small size	0.4261	0.058	0.1216	0.2465
19	Poa crymophila	1795	Low productivity	Anemophily	Yes	Late flowering	Small size	0.5693	0.1174	0.1613	0.2906
19	Poa crymophila	1796	Low productivity	Anemophily	Yes	Late flowering	Small size	0.6977	0.1564	0.2316	0.3097
19	Poa crymophila	1797	Low productivity	Anemophily	Yes	Late flowering	Small size	0.5544	0.1108	0.1639	0.2797
19	Poa crymophila	1798	Low productivity	Anemophily	Yes	Late flowering	Small size	0.6207	0.0933	0.2238	0.3036
19	Poa crymophila	1799	Low productivity	Anemophily	Yes	Late flowering	Small size	0.6164	0.1116	0.2195	0.2853
19	Poa crymophila	1800	Low productivity	Anemophily	Yes	Late flowering	Small size	0.702	0.0846	0.2758	0.3416
19	Poa crymophila	1801	Low productivity	Anemophily	Yes	Late flowering	Small size	0.4773	0.0764	0.1765	0.2244
19	Poa crymophila	1802	Low productivity	Anemophily	Yes	Late flowering	Small size	0.4618	0.0648	0.1624	0.2346
19	Poa crymophila	1803	Low productivity	Anemophily	Yes	Late flowering	Small size	0.8417	0.1864	0.2536	0.4017
19	Poa crymophila	1804	Low productivity	Anemophily	Yes	Late flowering	Small size	0.9531	0.1526	0.3634	0.4371
19	Poa crymophila	1805	Low productivity	Anemophily	Yes	Late flowering	Small size	0.5207	0.1411	0.1478	0.2318
19	Poa crymophila	1806	Low productivity	Anemophily	Yes	Late flowering	Small size	1.0382	0.1402	0.3973	0.5007
19	Poa crymophila	1807	Low productivity	Anemophily	Yes	Late flowering	Small size	0.6321	0.0853	0.2099	0.3369
19	Poa crymophila	1808	Low productivity	Anemophily	Yes	Late flowering	Small size	0.7468	0.1358	0.2302	0.3808
19	Poa crymophila	1809	Low productivity	Anemophily	Yes	Late flowering	Small size	0.8712	0.1294	0.352	0.3898
19	Poa crymophila	1810	Low productivity	Anemophily	Yes	Late flowering	Small size	0.7336	0.1307	0.2515	0.3514
19	Poa crymophila	1811	Low productivity	Anemophily	Yes	Late flowering	Small size	0.5434	0.1051	0.2112	0.2271
19	Poa crymophila	1812	Low productivity	Anemophily	Yes	Late flowering	Small size	0.6333	0.1003	0.3376	0.1954
19	Poa crymophila	1813	High diversity	Anemophily	Yes	Late flowering	Small size	0.4449	0.0575	0.1634	0.224
19	Poa crymophila	1814	High diversity	Anemophily	Yes	Late flowering	Small size	0.4229	0.0739	0.1899	0.1591
19	Poa crymophila	1815	High diversity	Anemophily	Yes	Late flowering	Small size	0.5685	0.0679	0.2213	0.2793
19	Poa crymophila	1816	High diversity	Anemophily	Yes	Late flowering	Small size	0.5246	0.1028	0.1843	0.2375
19	Poa crymophila	1817	High diversity	Anemophily	Yes	Late flowering	Small size	0.5347	0.0902	0.182	0.2625
19	Poa crymophila	1818	High diversity	Anemophily	Yes	Late flowering	Small size	0.4846	0.0916	0.1329	0.2601
19	Poa crymophila	1819	High diversity	Anemophily	Yes	Late flowering	Small size	0.3941	0.0748	0.1229	0.1964
19	Poa crymophila	1820	High diversity	Anemophily	Yes	Late flowering	Small size	0.4052	0.0872	0.1774	0.1406
19	Poa crymophila	1821	High diversity	Anemophily	Yes	Late flowering	Small size	0.5778	0.1436	0.178	0.2562
19	Poa crymophila	1822	High diversity	Anemophily	Yes	Late flowering	Small size	0.628	0.1567	0.1994	0.2719
19	Poa crymophila	1823	High diversity	Anemophily	Yes	Late flowering	Small size	0.3579	0.0915	0.1083	0.1581
19	Poa crymophila	1824	High diversity	Anemophily	Yes	Late flowering	Small size	0.4373	0.0813	0.1297	0.2263
19	Poa crymophila	1825	High diversity	Anemophily	Yes	Late flowering	Small size	0.6169	0.1372	0.2452	0.2345
19	Poa crymophila	1826	High diversity	Anemophily	Yes	Late flowering	Small size	0.4835	0.0867	0.1806	0.2162
19	Poa crymophila	1827	High diversity	Anemophily	Yes	Late flowering	Small size	0.3366	0.0714	0.099	0.1662
19	Poa crymophila	1828	High diversity	Anemophily	Yes	Late flowering	Small size	0.6273	0.1305	0.2201	0.2767
19	Poa crymophila	1829	High diversity	Anemophily	Yes	Late flowering	Small size	0.5008	0.1113	0.1901	0.1994
19	Poa crymophila	1830	High diversity	Anemophily	Yes	Late flowering	Small size	0.7028	0.1746	0.166	0.3622
19	Poa crymophila	1831	High diversity	Anemophily	Yes	Late flowering	Small size	0.4601	0.0727	0.1645	0.2229
19	Poa crymophila	1832	Low diversity	Anemophily	Yes	Late flowering	Small size	0.4229	0.0743	0.1138	0.2348
19	Poa crymophila	1833	Low diversity	Anemophily	Yes	Late flowering	Small size	0.6004	0.0868	0.2035	0.3101
19	Poa crymophila	1834	Low diversity	Anemophily	Yes	Late flowering	Small size	0.4353	0.1113	0.1237	0.2003
19	Poa crymophila	1835	Low diversity	Anemophily	Yes	Late flowering	Small size	0.2996	0.0429	0.1284	0.1283
19	Poa crymophila	1836	Low diversity	Anemophily	Yes	Late flowering	Small size	0.8467	0.1197	0.3404	0.3866
19	Poa crymophila	1837	Low diversity	Anemophily	Yes	Late flowering	Small size	0.417	0.0764	0.1344	0.2062
19	Poa crymophila	1838	Low diversity	Anemophily	Yes	Late flowering	Small size	0.9219	0.0967	0.3536	0.4716
19	Poa crymophila	1839	Low diversity	Anemophily	Yes	Late flowering	Small size	0.6903	0.0776	0.3001	0.3126
19	Poa crymophila	1840	Low diversity	Anemophily	Yes	Late flowering	Small size	0.5724	0.0669	0.1966	0.3089
19	Poa crymophila	1841	Low diversity	Anemophily	Yes	Late flowering	Small size	0.7014	0.099	0.267	0.3354
19	Poa crymophila	1842	Low diversity	Anemophily	Yes	Late flowering	Small size	0.8732	0.1607	0.262	0.4505
19	Poa crymophila	1843	Low diversity	Anemophily	Yes	Late flowering	Small size	0.3377	0.0683	0.0974	0.172
19	Poa crymophila	1844	Low diversity	Anemophily	Yes	Late flowering	Small size	0.6042	0.0634	0.2239	0.3169
19	Poa crymophila	1845	Low diversity	Anemophily	Yes	Late flowering	Small size	0.4418	0.0619	0.1588	0.2211
19	Poa crymophila	1846	Low diversity	Anemophily	Yes	Late flowering	Small size	0.7996	0.1532	0.3569	0.2895
19	Poa crymophila	1847	Low diversity	Anemophily	Yes	Late flowering	Small size	0.9273	0.1866	0.2914	0.4493
19	Poa crymophila	1848	Low diversity	Anemophily	Yes	Late flowering	Small size	0.8956	0.1757	0.286	0.4339
19	Poa crymophila	1849	Low diversity	Anemophily	Yes	Late flowering	Small size	0.4244	0.0862	0.1376	0.2006
20	Roegneria varia	1850	Typical	Anemophily	Yes	Late flowering	Large size	1.08	0.1391	0.3162	0.6247
20	Roegneria varia	1851	Typical	Anemophily	Yes	Late flowering	Large size	2.114	0.2909	0.8123	1.0108
20	Roegneria varia	1852	Typical	Anemophily	Yes	Late flowering	Large size	1.6277	0.3348	0.3677	0.9252
20	Roegneria varia	1853	Typical	Anemophily	Yes	Late flowering	Large size	1.7301	0.2336	0.5883	0.9082
20	Roegneria varia	1854	Typical	Anemophily	Yes	Late flowering	Large size	1.8017	0.2774	0.5303	0.994
20	Roegneria varia	1855	Typical	Anemophily	Yes	Late flowering	Large size	1.167	0.1234	0.3705	0.6731
20	Roegneria varia	1856	Typical	Anemophily	Yes	Late flowering	Large size	1.4741	0.2459	0.6786	0.5496
20	Roegneria varia	1857	Typical	Anemophily	Yes	Late flowering	Large size	2.1395	0.3901	0.6155	1.1339
20	Roegneria varia	1858	Typical	Anemophily	Yes	Late flowering	Large size	2.6006	0.4686	1.2187	0.9133
20	Roegneria varia	1859	Typical	Anemophily	Yes	Late flowering	Large size	1.2192	0.1655	0.331	0.7227
20	Roegneria varia	1860	Typical	Anemophily	Yes	Late flowering	Large size	2.016	0.2323	0.8512	0.9325
20	Roegneria varia	1861	Typical	Anemophily	Yes	Late flowering	Large size	2.6196	0.3222	1.044	1.2534
20	Roegneria varia	1862	Typical	Anemophily	Yes	Late flowering	Large size	1.4245	0.2021	0.4907	0.7317
20	Roegneria varia	1863	Typical	Anemophily	Yes	Late flowering	Large size	2.517	0.2749	1.1716	1.0705
20	Roegneria varia	1864	Typical	Anemophily	Yes	Late flowering	Large size	2.1843	0.3218	0.7212	1.1413
20	Roegneria varia	1865	Typical	Anemophily	Yes	Late flowering	Large size	1.972	0.1967	0.6964	1.0789
20	Roegneria varia	1866	Typical	Anemophily	Yes	Late flowering	Large size	2.5951	0.3764	0.7845	1.4342
20	Roegneria varia	1867	High productivity	Anemophily	Yes	Late flowering	Large size	3.5877	0.2999	1.2438	2.044
20	Roegneria varia	1868	High productivity	Anemophily	Yes	Late flowering	Large size	3.6249	0.4306	1.1202	2.0741
20	Roegneria varia	1869	High productivity	Anemophily	Yes	Late flowering	Large size	1.6262	0.1324	0.722	0.7718
20	Roegneria varia	1870	High productivity	Anemophily	Yes	Late flowering	Large size	2.8653	0.217	1.1164	1.5319
20	Roegneria varia	1871	High productivity	Anemophily	Yes	Late flowering	Large size	3.4319	0.3999	1.082	1.95
20	Roegneria varia	1872	High productivity	Anemophily	Yes	Late flowering	Large size	3.0755	0.4839	1.1915	1.4001
20	Roegneria varia	1873	High productivity	Anemophily	Yes	Late flowering	Large size	3.5215	0.4252	1.1312	1.9651
20	Roegneria varia	1874	High productivity	Anemophily	Yes	Late flowering	Large size	2.7771	0.4926	0.8687	1.4158
20	Roegneria varia	1875	High productivity	Anemophily	Yes	Late flowering	Large size	2.5481	0.2051	1.1794	1.1636
20	Roegneria varia	1876	High productivity	Anemophily	Yes	Late flowering	Large size	1.5355	0.1728	0.6225	0.7402
20	Roegneria varia	1877	High productivity	Anemophily	Yes	Late flowering	Large size	2.0904	0.2393	0.9287	0.9224
20	Roegneria varia	1878	High productivity	Anemophily	Yes	Late flowering	Large size	3.0785	0.2397	1.011	1.8278
20	Roegneria varia	1879	High productivity	Anemophily	Yes	Late flowering	Large size	1.7179	0.1427	0.6531	0.9221
20	Roegneria varia	1880	High productivity	Anemophily	Yes	Late flowering	Large size	3.8691	0.4228	1.8537	1.5926
20	Roegneria varia	1881	High productivity	Anemophily	Yes	Late flowering	Large size	2.8581	0.2207	1.3046	1.3328
20	Roegneria varia	1882	High productivity	Anemophily	Yes	Late flowering	Large size	1.9383	0.1726	0.5887	1.177
20	Roegneria varia	1883	High productivity	Anemophily	Yes	Late flowering	Large size	3.7335	0.3814	1.229	2.1231
20	Roegneria varia	1884	High productivity	Anemophily	Yes	Late flowering	Large size	2.6855	0.2298	0.9589	1.4968
20	Roegneria varia	1885	High productivity	Anemophily	Yes	Late flowering	Large size	2.5868	0.1964	0.8984	1.492
20	Roegneria varia	1886	Low productivity	Anemophily	Yes	Late flowering	Large size	0.9825	0.1569	0.3387	0.4869
20	Roegneria varia	1887	Low productivity	Anemophily	Yes	Late flowering	Large size	1.1443	0.2296	0.3296	0.5851
20	Roegneria varia	1888	Low productivity	Anemophily	Yes	Late flowering	Large size	1.0376	0.2381	0.3005	0.499
20	Roegneria varia	1889	Low productivity	Anemophily	Yes	Late flowering	Large size	1.4665	0.1956	0.5194	0.7515
20	Roegneria varia	1890	Low productivity	Anemophily	Yes	Late flowering	Large size	1.3416	0.2463	0.5224	0.5729
20	Roegneria varia	1891	Low productivity	Anemophily	Yes	Late flowering	Large size	1.4749	0.1931	0.5208	0.761
20	Roegneria varia	1892	Low productivity	Anemophily	Yes	Late flowering	Large size	1.8023	0.2819	0.5863	0.9341
20	Roegneria varia	1893	Low productivity	Anemophily	Yes	Late flowering	Large size	1.3485	0.2029	0.4291	0.7165
20	Roegneria varia	1894	Low productivity	Anemophily	Yes	Late flowering	Large size	2.2257	0.442	0.8379	0.9458
20	Roegneria varia	1895	Low productivity	Anemophily	Yes	Late flowering	Large size	1.5766	0.2225	0.5231	0.831
20	Roegneria varia	1896	Low productivity	Anemophily	Yes	Late flowering	Large size	1.4787	0.2687	0.5028	0.7072
20	Roegneria varia	1897	Low productivity	Anemophily	Yes	Late flowering	Large size	1.6487	0.3141	0.5432	0.7914
20	Roegneria varia	1898	Low productivity	Anemophily	Yes	Late flowering	Large size	1.9928	0.3849	0.6108	0.9971
20	Roegneria varia	1899	Low productivity	Anemophily	Yes	Late flowering	Large size	1.8835	0.3335	0.8028	0.7472
20	Roegneria varia	1900	Low productivity	Anemophily	Yes	Late flowering	Large size	1.7826	0.3178	0.7327	0.7321
20	Roegneria varia	1901	Low productivity	Anemophily	Yes	Late flowering	Large size	0.7904	0.1164	0.2584	0.4156
20	Roegneria varia	1902	Low productivity	Anemophily	Yes	Late flowering	Large size	1.9584	0.2828	0.656	1.0196
20	Roegneria varia	1903	Low productivity	Anemophily	Yes	Late flowering	Large size	1.3963	0.2195	0.5592	0.6176
20	Roegneria varia	1904	Low productivity	Anemophily	Yes	Late flowering	Large size	1.7652	0.4361	0.5782	0.7509
20	Roegneria varia	1905	High diversity	Anemophily	Yes	Late flowering	Large size	1.2492	0.1707	0.4247	0.6538
20	Roegneria varia	1906	High diversity	Anemophily	Yes	Late flowering	Large size	1.0311	0.174	0.333	0.5241
20	Roegneria varia	1907	High diversity	Anemophily	Yes	Late flowering	Large size	1.5699	0.1549	0.5713	0.8437
20	Roegneria varia	1908	High diversity	Anemophily	Yes	Late flowering	Large size	2.1458	0.2939	0.8743	0.9776
20	Roegneria varia	1909	High diversity	Anemophily	Yes	Late flowering	Large size	2.0482	0.2353	0.7152	1.0977
20	Roegneria varia	1910	High diversity	Anemophily	Yes	Late flowering	Large size	1.6105	0.2367	0.5182	0.8556
20	Roegneria varia	1911	High diversity	Anemophily	Yes	Late flowering	Large size	1.7662	0.3086	0.6941	0.7635
20	Roegneria varia	1912	High diversity	Anemophily	Yes	Late flowering	Large size	1.5327	0.2483	0.5528	0.7316
20	Roegneria varia	1913	High diversity	Anemophily	Yes	Late flowering	Large size	1.2633	0.1658	0.4534	0.6441
20	Roegneria varia	1914	High diversity	Anemophily	Yes	Late flowering	Large size	1.3464	0.1999	0.5341	0.6124
20	Roegneria varia	1915	High diversity	Anemophily	Yes	Late flowering	Large size	2.0298	0.3258	0.6303	1.0737
20	Roegneria varia	1916	High diversity	Anemophily	Yes	Late flowering	Large size	1.891	0.2638	0.5823	1.0449
20	Roegneria varia	1917	High diversity	Anemophily	Yes	Late flowering	Large size	1.1475	0.2332	0.446	0.4683
20	Roegneria varia	1918	High diversity	Anemophily	Yes	Late flowering	Large size	1.0685	0.2111	0.4006	0.4568
20	Roegneria varia	1919	High diversity	Anemophily	Yes	Late flowering	Large size	1.5137	0.1574	0.5704	0.7859
20	Roegneria varia	1920	High diversity	Anemophily	Yes	Late flowering	Large size	0.9542	0.1588	0.3921	0.4033
20	Roegneria varia	1921	High diversity	Anemophily	Yes	Late flowering	Large size	1.4179	0.2361	0.3865	0.7953
20	Roegneria varia	1922	High diversity	Anemophily	Yes	Late flowering	Large size	1.3994	0.2949	0.3639	0.7406
20	Roegneria varia	1923	High diversity	Anemophily	Yes	Late flowering	Large size	1.3877	0.1764	0.5042	0.7071
20	Roegneria varia	1924	Low diversity	Anemophily	Yes	Late flowering	Large size	1.6394	0.2215	0.5674	0.8505
20	Roegneria varia	1925	Low diversity	Anemophily	Yes	Late flowering	Large size	1.4871	0.2415	0.4212	0.8244
20	Roegneria varia	1926	Low diversity	Anemophily	Yes	Late flowering	Large size	1.0302	0.1161	0.3504	0.5637
20	Roegneria varia	1927	Low diversity	Anemophily	Yes	Late flowering	Large size	1.4946	0.227	0.5394	0.7282
20	Roegneria varia	1928	Low diversity	Anemophily	Yes	Late flowering	Large size	1.2765	0.1894	0.4284	0.6587
20	Roegneria varia	1929	Low diversity	Anemophily	Yes	Late flowering	Large size	2.3801	0.2282	0.8666	1.2853
20	Roegneria varia	1930	Low diversity	Anemophily	Yes	Late flowering	Large size	1.457	0.2816	0.3918	0.7836
20	Roegneria varia	1931	Low diversity	Anemophily	Yes	Late flowering	Large size	1.6819	0.2745	0.5694	0.838
20	Roegneria varia	1932	Low diversity	Anemophily	Yes	Late flowering	Large size	1.5555	0.1843	0.6308	0.7404
20	Roegneria varia	1933	Low diversity	Anemophily	Yes	Late flowering	Large size	1.562	0.3408	0.5405	0.6807
20	Roegneria varia	1934	Low diversity	Anemophily	Yes	Late flowering	Large size	2.6055	0.2304	1.1039	1.2712
20	Roegneria varia	1935	Low diversity	Anemophily	Yes	Late flowering	Large size	1.3101	0.2841	0.3335	0.6925
20	Roegneria varia	1936	Low diversity	Anemophily	Yes	Late flowering	Large size	3.3248	0.3264	1.534	1.4644
20	Roegneria varia	1937	Low diversity	Anemophily	Yes	Late flowering	Large size	1.6879	0.3532	0.3687	0.966
20	Roegneria varia	1938	Low diversity	Anemophily	Yes	Late flowering	Large size	2.8267	0.1555	1.3326	1.3386
20	Roegneria varia	1939	Low diversity	Anemophily	Yes	Late flowering	Large size	1.7379	0.3379	0.6204	0.7796
20	Roegneria varia	1940	Low diversity	Anemophily	Yes	Late flowering	Large size	3.3165	0.2054	1.6757	1.4354
21	Polygonum macrophyllum	1941	Typical	Entomophily	Yes	Early flowering	Small size	0.3085	0.0619	0.1191	0.1275
21	Polygonum macrophyllum	1942	Typical	Entomophily	Yes	Early flowering	Small size	0.2188	0.0422	0.0791	0.0975
21	Polygonum macrophyllum	1943	Typical	Entomophily	Yes	Early flowering	Small size	0.5021	0.0775	0.2589	0.1657
21	Polygonum macrophyllum	1944	Typical	Entomophily	Yes	Early flowering	Small size	0.3892	0.0795	0.1918	0.1179
21	Polygonum macrophyllum	1945	Typical	Entomophily	Yes	Early flowering	Small size	0.4498	0.0839	0.1708	0.1951
21	Polygonum macrophyllum	1946	Typical	Entomophily	Yes	Early flowering	Small size	0.2589	0.0585	0.1083	0.0921
21	Polygonum macrophyllum	1947	Typical	Entomophily	Yes	Early flowering	Small size	0.64	0.1335	0.2388	0.2677
21	Polygonum macrophyllum	1948	Typical	Entomophily	Yes	Early flowering	Small size	0.3351	0.0933	0.1099	0.1319
21	Polygonum macrophyllum	1949	Typical	Entomophily	Yes	Early flowering	Small size	0.3573	0.0915	0.1288	0.137
21	Polygonum macrophyllum	1950	Typical	Entomophily	Yes	Early flowering	Small size	0.2677	0.0669	0.086	0.1148
21	Polygonum macrophyllum	1951	Typical	Entomophily	Yes	Early flowering	Small size	0.447	0.1198	0.1571	0.1701
21	Polygonum macrophyllum	1952	Typical	Entomophily	Yes	Early flowering	Small size	0.3589	0.0979	0.1184	0.1426
21	Polygonum macrophyllum	1953	Typical	Entomophily	Yes	Early flowering	Small size	0.4494	0.0964	0.1807	0.1723
21	Polygonum macrophyllum	1954	Typical	Entomophily	Yes	Early flowering	Small size	0.5483	0.1213	0.2369	0.1901
21	Polygonum macrophyllum	1955	Typical	Entomophily	Yes	Early flowering	Small size	0.2717	0.0503	0.1029	0.1185
21	Polygonum macrophyllum	1956	Typical	Entomophily	Yes	Early flowering	Small size	0.1827	0.037	0.0855	0.0602
21	Polygonum macrophyllum	1957	Typical	Entomophily	Yes	Early flowering	Small size	0.5636	0.1091	0.2399	0.2146
21	Polygonum macrophyllum	1958	Typical	Entomophily	Yes	Early flowering	Small size	0.5536	0.0832	0.1839	0.2865
21	Polygonum macrophyllum	1959	High productivity	Entomophily	Yes	Early flowering	Small size	0.2301	0.069	0.069	0.0921
21	Polygonum macrophyllum	1960	High productivity	Entomophily	Yes	Early flowering	Small size	0.3081	0.0829	0.111	0.1142
21	Polygonum macrophyllum	1961	High productivity	Entomophily	Yes	Early flowering	Small size	0.3715	0.0829	0.1219	0.1667
21	Polygonum macrophyllum	1962	High productivity	Entomophily	Yes	Early flowering	Small size	0.2624	0.0782	0.0845	0.0997
21	Polygonum macrophyllum	1963	High productivity	Entomophily	Yes	Early flowering	Small size	0.3623	0.1013	0.1105	0.1505
21	Polygonum macrophyllum	1964	High productivity	Entomophily	Yes	Early flowering	Small size	0.2207	0.0278	0.1013	0.0916
21	Polygonum macrophyllum	1965	High productivity	Entomophily	Yes	Early flowering	Small size	0.3179	0.0925	0.126	0.0994
21	Polygonum macrophyllum	1966	High productivity	Entomophily	Yes	Early flowering	Small size	0.2666	0.0779	0.0958	0.0929
21	Polygonum macrophyllum	1967	High productivity	Entomophily	Yes	Early flowering	Small size	0.1915	0.0526	0.0519	0.087
21	Polygonum macrophyllum	1968	High productivity	Entomophily	Yes	Early flowering	Small size	0.318	0.0771	0.0894	0.1515
21	Polygonum macrophyllum	1969	High productivity	Entomophily	Yes	Early flowering	Small size	0.2767	0.0741	0.0889	0.1137
21	Polygonum macrophyllum	1970	High productivity	Entomophily	Yes	Early flowering	Small size	0.2332	0.0609	0.0547	0.1176
21	Polygonum macrophyllum	1971	High productivity	Entomophily	Yes	Early flowering	Small size	0.3124	0.0407	0.1523	0.1194
21	Polygonum macrophyllum	1972	High productivity	Entomophily	Yes	Early flowering	Small size	0.2332	0.081	0.0557	0.0965
21	Polygonum macrophyllum	1973	High productivity	Entomophily	Yes	Early flowering	Small size	0.3704	0.0984	0.111	0.161
21	Polygonum macrophyllum	1974	High productivity	Entomophily	Yes	Early flowering	Small size	0.1748	0.0567	0.0597	0.0584
21	Polygonum macrophyllum	1975	High productivity	Entomophily	Yes	Early flowering	Small size	0.2747	0.064	0.1089	0.1018
21	Polygonum macrophyllum	1976	High productivity	Entomophily	Yes	Early flowering	Small size	0.2897	0.0776	0.0841	0.128
21	Polygonum macrophyllum	1977	High productivity	Entomophily	Yes	Early flowering	Small size	0.2314	0.0472	0.0678	0.1164
21	Polygonum macrophyllum	1978	High productivity	Entomophily	Yes	Early flowering	Small size	0.348	0.0984	0.1153	0.1343
21	Polygonum macrophyllum	1979	High productivity	Entomophily	Yes	Early flowering	Small size	0.2369	0.053	0.0786	0.1053
21	Polygonum macrophyllum	1980	Low productivity	Entomophily	Yes	Early flowering	Small size	0.5034	0.1309	0.1532	0.2193
21	Polygonum macrophyllum	1981	Low productivity	Entomophily	Yes	Early flowering	Small size	0.4864	0.0887	0.2064	0.1913
21	Polygonum macrophyllum	1982	Low productivity	Entomophily	Yes	Early flowering	Small size	0.5118	0.1087	0.1971	0.206
21	Polygonum macrophyllum	1983	Low productivity	Entomophily	Yes	Early flowering	Small size	0.9061	0.2434	0.3413	0.3214
21	Polygonum macrophyllum	1984	Low productivity	Entomophily	Yes	Early flowering	Small size	0.551	0.0786	0.313	0.1594
21	Polygonum macrophyllum	1985	Low productivity	Entomophily	Yes	Early flowering	Small size	0.4413	0.104	0.149	0.1883
21	Polygonum macrophyllum	1986	Low productivity	Entomophily	Yes	Early flowering	Small size	0.4204	0.0772	0.1313	0.2119
21	Polygonum macrophyllum	1987	Low productivity	Entomophily	Yes	Early flowering	Small size	0.3212	0.0617	0.1581	0.1014
21	Polygonum macrophyllum	1988	Low productivity	Entomophily	Yes	Early flowering	Small size	0.58	0.1245	0.184	0.2715
21	Polygonum macrophyllum	1989	Low productivity	Entomophily	Yes	Early flowering	Small size	0.3385	0.044	0.1395	0.155
21	Polygonum macrophyllum	1990	Low productivity	Entomophily	Yes	Early flowering	Small size	0.7199	0.1578	0.2586	0.3035
21	Polygonum macrophyllum	1991	Low productivity	Entomophily	Yes	Early flowering	Small size	0.6183	0.1553	0.2013	0.2617
21	Polygonum macrophyllum	1992	Low productivity	Entomophily	Yes	Early flowering	Small size	0.4581	0.0569	0.2683	0.1329
21	Polygonum macrophyllum	1993	Low productivity	Entomophily	Yes	Early flowering	Small size	0.6002	0.1409	0.1994	0.2599
21	Polygonum macrophyllum	1994	Low productivity	Entomophily	Yes	Early flowering	Small size	0.4108	0.0631	0.212	0.1357
21	Polygonum macrophyllum	1995	Low productivity	Entomophily	Yes	Early flowering	Small size	0.5264	0.0975	0.2099	0.219
21	Polygonum macrophyllum	1996	Low productivity	Entomophily	Yes	Early flowering	Small size	0.4651	0.1213	0.2002	0.1436
21	Polygonum macrophyllum	1997	Low productivity	Entomophily	Yes	Early flowering	Small size	0.4679	0.1057	0.1649	0.1973
21	Polygonum macrophyllum	1998	Low productivity	Entomophily	Yes	Early flowering	Small size	0.7139	0.1386	0.2666	0.3087
[truncated: 520 more rows]
