# Supplementary material for: Alpine grassland community productivity and diversity differences influence significantly plant sexual reproduction strategies
Source: PNAS Nexus. 2024 Aug 9;3(8):pgae297. doi: 10.1093/pnasnexus/pgae297 (PMC11310588; doi:10.1093/pnasnexus/pgae297)
Supplement: pgae297_Supplementary_Data [file pgae297_supplementary_data.zip › PNASNEXUS-PNASNEXUS-2024-00082R-s06.xls]

## Sheet: Data
Community type	Community type	Preselected plot NO.	Quadrat NO.	Species number (s/0.5*0.5 m)	Productivity (g/0.5*0.5 m)	Fianally selected	Reasons
Normal	Typical	1	1	21	103.13	Yes
Normal	Typical	1	2	16	86.02	Yes
Normal	Typical	1	3	22	114.79	Yes
Normal	Typical	1	4	19	121.16	Yes
Normal	Typical	1	5	17	88.62	Yes
Normal	Typical	1	6	18	91.38	Yes
Normal	Typical	1	7	22	108.57	Yes
Normal	Typical	1	8	20	96.04	Yes
High-productivity	High-productivity	2	1	21	111.67	Yes	Higher productivity, similar diversity
High-productivity	High-productivity	2	2	18	134.85	Yes	Higher productivity, similar diversity
High-productivity	High-productivity	2	3	19	124.4	Yes	Higher productivity, similar diversity
High-productivity	High-productivity	2	4	23	141.69	Yes	Higher productivity, similar diversity
High-productivity	High-productivity	2	5	22	129.57	Yes	Higher productivity, similar diversity
High-productivity	High-productivity	2	6	19	143.52	Yes	Higher productivity, similar diversity
High-productivity	High-productivity	2	7	22	138.89	Yes	Higher productivity, similar diversity
High-productivity	High-productivity	2	8	21	127.72	Yes	Higher productivity, similar diversity
High-productivity	High-productivity	3	1	19	125.2	No	Higher productivity, Higher diversity
High-productivity	High-productivity	3	2	21	119.38	No	Higher productivity, Higher diversity
High-productivity	High-productivity	3	3	26	143.99	No	Higher productivity, Higher diversity
High-productivity	High-productivity	3	4	25	134.61	No	Higher productivity, Higher diversity
High-productivity	High-productivity	3	5	23	115.85	No	Higher productivity, Higher diversity
High-productivity	High-productivity	3	6	24	108.57	No	Higher productivity, Higher diversity
High-productivity	High-productivity	3	7	23	127.54	No	Higher productivity, Higher diversity
High-productivity	High-productivity	3	8	18	103.05	No	Higher productivity, Higher diversity
High-productivity	High-productivity	4	1	25	128.06	No	Similar productivity, similar diversity
High-productivity	High-productivity	4	2	21	107.11	No	Similar productivity, similar diversity
High-productivity	High-productivity	4	3	19	122.97	No	Similar productivity, similar diversity
High-productivity	High-productivity	4	4	20	131.38	No	Similar productivity, similar diversity
High-productivity	High-productivity	4	5	17	96.63	No	Similar productivity, similar diversity
High-productivity	High-productivity	4	6	18	93.27	No	Similar productivity, similar diversity
High-productivity	High-productivity	4	7	24	107.46	No	Similar productivity, similar diversity
High-productivity	High-productivity	4	8	15	89.15	No	Similar productivity, similar diversity
High-productivity	High-productivity	5	1	18	98.47	No	Similar productivity, similar diversity
High-productivity	High-productivity	5	2	22	117.78	No	Similar productivity, similar diversity
High-productivity	High-productivity	5	3	19	116.14	No	Similar productivity, similar diversity
High-productivity	High-productivity	5	4	25	125.51	No	Similar productivity, similar diversity
High-productivity	High-productivity	5	5	23	110.69	No	Similar productivity, similar diversity
High-productivity	High-productivity	5	6	18	105.08	No	Similar productivity, similar diversity
High-productivity	High-productivity	5	7	22	129.93	No	Similar productivity, similar diversity
High-productivity	High-productivity	5	8	18	96.1	No	Similar productivity, similar diversity
Low-productivity	Low-productivity	6	1	21	100.17	No	Similar productivity, similar diversity
Low-productivity	Low-productivity	6	2	16	76.92	No	Similar productivity, similar diversity
Low-productivity	Low-productivity	6	3	20	101.45	No	Similar productivity, similar diversity
Low-productivity	Low-productivity	6	4	15	87.5	No	Similar productivity, similar diversity
Low-productivity	Low-productivity	6	5	22	92.34	No	Similar productivity, similar diversity
Low-productivity	Low-productivity	6	6	17	85.96	No	Similar productivity, similar diversity
Low-productivity	Low-productivity	6	7	19	90.79	No	Similar productivity, similar diversity
Low-productivity	Low-productivity	6	8	22	105.08	No	Similar productivity, similar diversity
Low-productivity	Low-productivity	7	1	13	78.72	No	Lower productivity, Lower diversity
Low-productivity	Low-productivity	7	2	16	84.67	No	Lower productivity, Lower diversity
Low-productivity	Low-productivity	7	3	15	70.5	No	Lower productivity, Lower diversity
Low-productivity	Low-productivity	7	4	20	93.34	No	Lower productivity, Lower diversity
Low-productivity	Low-productivity	7	5	19	81.13	No	Lower productivity, Lower diversity
Low-productivity	Low-productivity	7	6	14	69.42	No	Lower productivity, Lower diversity
Low-productivity	Low-productivity	7	7	18	90.16	No	Lower productivity, Lower diversity
Low-productivity	Low-productivity	7	8	15	83.8	No	Lower productivity, Lower diversity
Low-productivity	Low-productivity	8	1	18	90.21	No	Lower productivity, similar diversity
Low-productivity	Low-productivity	8	2	19	79.38	No	Lower productivity, similar diversity
Low-productivity	Low-productivity	8	3	23	101.53	No	Lower productivity, similar diversity
Low-productivity	Low-productivity	8	4	20	95.8	No	Lower productivity, similar diversity
Low-productivity	Low-productivity	8	5	18	76.45	No	Lower productivity, similar diversity
Low-productivity	Low-productivity	8	6	19	89.29	No	Lower productivity, similar diversity
Low-productivity	Low-productivity	8	7	22	94.48	No	Lower productivity, similar diversity
Low-productivity	Low-productivity	8	8	17	74.19	No	Lower productivity, similar diversity
Low-productivity	Low-productivity	9	1	23	99.43	Yes	Lowest productivity, similar diversity
Low-productivity	Low-productivity	9	2	19	84.87	Yes	Lowest productivity, similar diversity
Low-productivity	Low-productivity	9	3	17	73.61	Yes	Lowest productivity, similar diversity
Low-productivity	Low-productivity	9	4	16	68.05	Yes	Lowest productivity, similar diversity
Low-productivity	Low-productivity	9	5	18	87.05	Yes	Lowest productivity, similar diversity
Low-productivity	Low-productivity	9	6	20	79.26	Yes	Lowest productivity, similar diversity
Low-productivity	Low-productivity	9	7	23	101.53	Yes	Lowest productivity, similar diversity
Low-productivity	Low-productivity	9	8	17	74.91	Yes	Lowest productivity, similar diversity
High-diversity	High-diversity	10	1	19	94.68	No	Similar productivity, similar diversity
High-diversity	High-diversity	10	2	25	108.41	No	Similar productivity, similar diversity
High-diversity	High-diversity	10	3	20	117.83	No	Similar productivity, similar diversity
High-diversity	High-diversity	10	4	24	125.17	No	Similar productivity, similar diversity
High-diversity	High-diversity	10	5	18	99.18	No	Similar productivity, similar diversity
High-diversity	High-diversity	10	6	19	86.92	No	Similar productivity, similar diversity
High-diversity	High-diversity	10	7	25	120.5	No	Similar productivity, similar diversity
High-diversity	High-diversity	10	8	24	104.26	No	Similar productivity, similar diversity
High-diversity	High-diversity	11	1	23	99.94	Yes	Similar productivity, highest diversity
High-diversity	High-diversity	11	2	25	105.7	Yes	Similar productivity, highest diversity
High-diversity	High-diversity	11	3	28	124.65	Yes	Similar productivity, highest diversity
High-diversity	High-diversity	11	4	25	111.09	Yes	Similar productivity, highest diversity
High-diversity	High-diversity	11	5	23	97.82	Yes	Similar productivity, highest diversity
High-diversity	High-diversity	11	6	22	86.37	Yes	Similar productivity, highest diversity
High-diversity	High-diversity	11	7	29	119.02	Yes	Similar productivity, highest diversity
High-diversity	High-diversity	11	8	21	80.13	Yes	Similar productivity, highest diversity
High-diversity	High-diversity	12	1	23	99.76	No	Similar productivity, similar diversity
High-diversity	High-diversity	12	2	18	83.84	No	Similar productivity, similar diversity
High-diversity	High-diversity	12	3	24	112.47	No	Similar productivity, similar diversity
High-diversity	High-diversity	12	4	21	105.36	No	Similar productivity, similar diversity
High-diversity	High-diversity	12	5	26	121.59	No	Similar productivity, similar diversity
High-diversity	High-diversity	12	6	19	85.65	No	Similar productivity, similar diversity
High-diversity	High-diversity	12	7	23	104.93	No	Similar productivity, similar diversity
High-diversity	High-diversity	12	8	21	87.16	No	Similar productivity, similar diversity
High-diversity	High-diversity	13	1	23	112.19	No	Similar productivity, higher diversity
High-diversity	High-diversity	13	2	25	93.86	No	Similar productivity, higher diversity
High-diversity	High-diversity	13	3	24	104.53	No	Similar productivity, higher diversity
High-diversity	High-diversity	13	4	22	117.06	No	Similar productivity, higher diversity
High-diversity	High-diversity	13	5	28	124.34	No	Similar productivity, higher diversity
High-diversity	High-diversity	13	6	19	82.62	No	Similar productivity, higher diversity
High-diversity	High-diversity	13	7	23	98.75	No	Similar productivity, higher diversity
High-diversity	High-diversity	13	8	26	106.47	No	Similar productivity, higher diversity
Low-diversity	Low-diversity	14	1	17	98.05	No	Similar productivity, similar diversity
Low-diversity	Low-diversity	14	2	19	110.94	No	Similar productivity, similar diversity
Low-diversity	Low-diversity	14	3	14	96.13	No	Similar productivity, similar diversity
Low-diversity	Low-diversity	14	4	13	79.08	No	Similar productivity, similar diversity
Low-diversity	Low-diversity	14	5	19	84.27	No	Similar productivity, similar diversity
Low-diversity	Low-diversity	14	6	18	89.52	No	Similar productivity, similar diversity
Low-diversity	Low-diversity	14	7	14	76.69	No	Similar productivity, similar diversity
Low-diversity	Low-diversity	14	8	20	107.36	No	Similar productivity, similar diversity
Low-diversity	Low-diversity	15	1	18	114.18	Yes	Similar productivity, Lower diversity
Low-diversity	Low-diversity	15	2	14	87.32	Yes	Similar productivity, Lower diversity
Low-diversity	Low-diversity	15	3	20	110.2	Yes	Similar productivity, Lower diversity
Low-diversity	Low-diversity	15	4	14	90.53	Yes	Similar productivity, Lower diversity
Low-diversity	Low-diversity	15	5	13	83.29	Yes	Similar productivity, Lower diversity
Low-diversity	Low-diversity	15	6	15	79.45	Yes	Similar productivity, Lower diversity
Low-diversity	Low-diversity	15	7	18	96.87	Yes	Similar productivity, Lower diversity
Low-diversity	Low-diversity	15	8	14	85.61	Yes	Similar productivity, Lower diversity
	Low-diversity	16	1	19	102.63	No	Similar productivity, similar diversity
	Low-diversity	16	2	15	97.08	No	Similar productivity, similar diversity
	Low-diversity	16	3	18	106.95	No	Similar productivity, similar diversity
	Low-diversity	16	4	21	121.19	No	Similar productivity, similar diversity
	Low-diversity	16	5	16	102.23	No	Similar productivity, similar diversity
	Low-diversity	16	6	14	85.81	No	Similar productivity, similar diversity
	Low-diversity	16	7	19	117.56	No	Similar productivity, similar diversity
	Low-diversity	16	8	17	96.74	No	Similar productivity, similar diversity
	Low-diversity	17	1	17	106.08	No	Similar productivity, similar diversity
	Low-diversity	17	2	21	125.12	No	Similar productivity, similar diversity
	Low-diversity	17	3	17	113.3	No	Similar productivity, similar diversity
	Low-diversity	17	4	15	87.19	No	Similar productivity, similar diversity
	Low-diversity	17	5	18	109.78	No	Similar productivity, similar diversity
	Low-diversity	17	6	16	86.85	No	Similar productivity, similar diversity
	Low-diversity	17	7	18	99.57	No	Similar productivity, similar diversity
	Low-diversity	17	8	19	117.61	No	Similar productivity, similar diversity
